# Supplementary material for: Histoepigenetic analysis of HPV- and tobacco-associated head and neck cancer identifies both subtype-specific and common therapeutic targets despite divergent microenvironments
Source: Oncogene. 2019 Jan 17;38(19):3551–68. doi: 10.1038/s41388-018-0659-4 (PMC6756123; doi:10.1038/s41388-018-0659-4)
Supplement: Supplementary file 4 — Supplementary Table 1a [file 41388_2018_659_MOESM4_ESM.xlsx]

## Sheet: gene_body_hypermethylated
Supplementary Table 1a
Hypermethylated gene body
Overlap Results
Collection(s):	C2, C5, C6, C7, H
# overlaps shown:	20
# genesets in collections:	15766
# genes in comparison (n):	154
# genes in universe (N):	45956
Gene Set Name	# Genes in Gene Set (K)	Description	# Genes in Overlap (k)	k/K	p-value	FDR q-value
BENPORATH_SUZ12_TARGETS	1038	Set 'Suz12 targets': genes identified by ChIP on chip as targets of the Polycomb protein SUZ12 [GeneID=23512] in human embryonic stem cells.	22	0.0212	7.18e-12	1.13e-07
BENPORATH_EED_TARGETS	1062	Set 'Eed targets': genes identified by ChIP on chip as targets of the Polycomb protein EED [GeneID=8726] in human embryonic stem cells.	19	0.0179	3.49e-09	2.75e-05
GO_CELL_DEVELOPMENT	1426	The process whose specific outcome is the progression of the cell over time, from its formation to the mature structure. Cell development does not include the steps involved in committing a cell to a specific fate.	20	0.014	7.39e-08	0.000388
GO_CELL_MORPHOGENESIS_INVOLVED_IN_DIFFERENTIATION	513	The change in form (cell shape and size) that occurs when relatively unspecialized cells, e.g. embryonic or regenerative cells, acquire specialized structural and/or functional features that characterize the cells, tissues, or organs of the mature organism or some other relatively stable phase of the organism's life history.	12	0.0234	1.88e-07	0.000742
BENPORATH_ES_WITH_H3K27ME3	1118	Set 'H3K27 bound': genes posessing the trimethylated H3K27 (H3K27me3) mark in their promoters in human embryonic stem cells, as identified by ChIP on chip.	17	0.0152	2.48e-07	0.000774
RIGGI_EWING_SARCOMA_PROGENITOR_DN	191	Genes down-regulated in mesenchymal stem cells (MSC) engineered to express EWS-FLI1 [GeneID=2130;2321] fusion protein.	8	0.0419	2.99e-07	0.000774
GSE37301_HEMATOPOIETIC_STEM_CELL_VS_CD4_TCELL_DN	133	Genes down-regulated in hematopoietic stem cells versus CD4 [GeneID=920] T cells.	7	0.0526	3.61e-07	0.000774
GSE3039_ALPHAALPHA_VS_ALPHABETA_CD8_TCELL_DN	200	Genes down-regulated in T cells: CD8A [GeneID=925] versus CD8A CD8B [GeneID=925;926].	8	0.04	4.24e-07	0.000774
MIKKELSEN_ES_ICP_WITH_H3K4ME3_AND_H3K27ME3	137	Genes with intermediate-CpG-density promoters (ICP) bearing bivalent histone H3 methylation mark (H3K4me3 and H3K27me3) in embryonic stem cells (ES).	7	0.0511	4.42e-07	0.000774
MIKKELSEN_MEF_ICP_WITH_H3K27ME3	206	Genes with intermediate-CpG-density promoters (ICP) bearing the tri-methylation mark at H3K27 (H3K27me3) in MEF cells (embryonic fibroblasts).	8	0.0388	5.3e-07	0.000836
RODRIGUES_THYROID_CARCINOMA_ANAPLASTIC_DN	537	Genes down-regulated in anaplastic thyroid carcinoma (ATC) compared to normal thyroid tissue.	11	0.0205	2.24e-06	0.0028
GO_BIOLOGICAL_ADHESION	1032	The attachment of a cell or organism to a substrate, another cell, or other organism. Biological adhesion includes intracellular attachment between membrane regions.	15	0.0145	2.28e-06	0.0028
BENPORATH_PRC2_TARGETS	652	Set 'PRC2 targets': Polycomb Repression Complex 2 (PRC) targets; identified by ChIP on chip on human embryonic stem cells as genes that: posess the trimethylated H3K27 mark in their promoters and are bound by SUZ12 [GeneID=23512] and EED [GeneID=8726] Polycomb proteins.	12	0.0184	2.31e-06	0.0028
CHICAS_RB1_TARGETS_CONFLUENT	567	Genes up-regulated in confluent IMR90 cells (fibroblast) after knockdown of RB1 [GeneID=5925] by RNAi.	11	0.0194	3.76e-06	0.00423
MIKKELSEN_IPS_ICP_WITH_H3K4ME3_AND_H327ME3	126	Genes with intermediate-CpG-density promoters (ICP) bearing the bivalent tri-methylation marks at H3K4 (H3K4me3) and H3K27 (H3K27me3) in MCV8.1 cells (induced pluripotent cells, iPS).	6	0.0476	4.54e-06	0.00434
GSE10239_KLRG1INT_VS_KLRG1HIGH_EFF_CD8_TCELL_DN	200	Genes down-regulated in comparison of effector CD8 T cells KRLG1 Int [GeneID=10219] vs those with KRLG1 Hi.	7	0.035	5.5e-06	0.00434
GSE14769_UNSTIM_VS_20MIN_LPS_BMDM_UP	200	Genes up-regulated in comparison of unstimulated macrophage cells versus macrophage cells stimulated with LPS (TLR4 agonist) for 20 min.	7	0.035	5.5e-06	0.00434
GSE27670_CTRL_VS_BLIMP1_TRANSDUCED_GC_BCELL_DN	200	Genes down-regulated in germinal center B lymphocytes: control versus over-expressing PRDM1 [GeneID=639].	7	0.035	5.5e-06	0.00434
GSE28726_NAIVE_VS_ACTIVATED_VA24NEG_NKTCELL_DN	200	Genes down-regulated in Va24- NKT cells: naïve versus activated.	7	0.035	5.5e-06	0.00434
GSE8835_CD4_VS_CD8_TCELL_CLL_PATIENT_UP	200	Genes up-regulated in T cells from CLL (chronic lymphocytic leukemia) patients: CD4 [GeneID=920] versus CD8.	7	0.035	5.5e-06	0.00434
Gene/Gene Set Overlap Matrix
Gene Symbol	Gene Description	BENPORATH_SUZ12_TARGETS	BENPORATH_EED_TARGETS	GO_CELL_DEVELOPMENT	GO_CELL_MORPHOGENESIS_INVOLVED_IN_DIFFERENTIATION	BENPORATH_ES_WITH_H3K27ME3	RIGGI_EWING_SARCOMA_PROGENITOR_DN	GSE37301_HEMATOPOIETIC_STEM_CELL_VS_CD4_TCELL_DN	GSE3039_ALPHAALPHA_VS_ALPHABETA_CD8_TCELL_DN	MIKKELSEN_ES_ICP_WITH_H3K4ME3_AND_H3K27ME3	MIKKELSEN_MEF_ICP_WITH_H3K27ME3	RODRIGUES_THYROID_CARCINOMA_ANAPLASTIC_DN	GO_BIOLOGICAL_ADHESION	BENPORATH_PRC2_TARGETS	CHICAS_RB1_TARGETS_CONFLUENT	MIKKELSEN_IPS_ICP_WITH_H3K4ME3_AND_H327ME3	GSE10239_KLRG1INT_VS_KLRG1HIGH_EFF_CD8_TCELL_DN	GSE14769_UNSTIM_VS_20MIN_LPS_BMDM_UP	GSE27670_CTRL_VS_BLIMP1_TRANSDUCED_GC_BCELL_DN	GSE28726_NAIVE_VS_ACTIVATED_VA24NEG_NKTCELL_DN	GSE8835_CD4_VS_CD8_TCELL_CLL_PATIENT_UP
DKK1	dickkopf homolog 1 (Xenopus laevis)	BENPORATH_SUZ12_TARGETS	BENPORATH_EED_TARGETS	GO_CELL_DEVELOPMENT	GO_CELL_MORPHOGENESIS_INVOLVED_IN_DIFFERENTIATION	BENPORATH_ES_WITH_H3K27ME3		GSE37301_HEMATOPOIETIC_STEM_CELL_VS_CD4_TCELL_DN		MIKKELSEN_ES_ICP_WITH_H3K4ME3_AND_H3K27ME3	MIKKELSEN_MEF_ICP_WITH_H3K27ME3			BENPORATH_PRC2_TARGETS		MIKKELSEN_IPS_ICP_WITH_H3K4ME3_AND_H327ME3		GSE14769_UNSTIM_VS_20MIN_LPS_BMDM_UP
DCC	deleted in colorectal carcinoma	BENPORATH_SUZ12_TARGETS	BENPORATH_EED_TARGETS	GO_CELL_DEVELOPMENT	GO_CELL_MORPHOGENESIS_INVOLVED_IN_DIFFERENTIATION	BENPORATH_ES_WITH_H3K27ME3		GSE37301_HEMATOPOIETIC_STEM_CELL_VS_CD4_TCELL_DN						BENPORATH_PRC2_TARGETS				GSE14769_UNSTIM_VS_20MIN_LPS_BMDM_UP		GSE28726_NAIVE_VS_ACTIVATED_VA24NEG_NKTCELL_DN
CTNND2	catenin (cadherin-associated protein), delta 2 (neural plakophilin-related arm-repeat protein)	BENPORATH_SUZ12_TARGETS	BENPORATH_EED_TARGETS	GO_CELL_DEVELOPMENT	GO_CELL_MORPHOGENESIS_INVOLVED_IN_DIFFERENTIATION	BENPORATH_ES_WITH_H3K27ME3			GSE3039_ALPHAALPHA_VS_ALPHABETA_CD8_TCELL_DN				GO_BIOLOGICAL_ADHESION	BENPORATH_PRC2_TARGETS
OSR1	odd-skipped related 1 (Drosophila)	BENPORATH_SUZ12_TARGETS	BENPORATH_EED_TARGETS	GO_CELL_DEVELOPMENT		BENPORATH_ES_WITH_H3K27ME3	RIGGI_EWING_SARCOMA_PROGENITOR_DN							BENPORATH_PRC2_TARGETS
PITX2	paired-like homeodomain 2	BENPORATH_SUZ12_TARGETS	BENPORATH_EED_TARGETS	GO_CELL_DEVELOPMENT		BENPORATH_ES_WITH_H3K27ME3								BENPORATH_PRC2_TARGETS						GSE28726_NAIVE_VS_ACTIVATED_VA24NEG_NKTCELL_DN
CFTR	cystic fibrosis transmembrane conductance regulator (ATP-binding cassette sub-family C, member 7)	BENPORATH_SUZ12_TARGETS	BENPORATH_EED_TARGETS	GO_CELL_DEVELOPMENT
PTGFR	prostaglandin F receptor (FP)	BENPORATH_SUZ12_TARGETS	BENPORATH_EED_TARGETS			BENPORATH_ES_WITH_H3K27ME3	RIGGI_EWING_SARCOMA_PROGENITOR_DN			MIKKELSEN_ES_ICP_WITH_H3K4ME3_AND_H3K27ME3				BENPORATH_PRC2_TARGETS
CHODL	chondrolectin	BENPORATH_SUZ12_TARGETS	BENPORATH_EED_TARGETS			BENPORATH_ES_WITH_H3K27ME3				MIKKELSEN_ES_ICP_WITH_H3K4ME3_AND_H3K27ME3				BENPORATH_PRC2_TARGETS		MIKKELSEN_IPS_ICP_WITH_H3K4ME3_AND_H327ME3
DGKI	diacylglycerol kinase, iota	BENPORATH_SUZ12_TARGETS	BENPORATH_EED_TARGETS			BENPORATH_ES_WITH_H3K27ME3						RODRIGUES_THYROID_CARCINOMA_ANAPLASTIC_DN		BENPORATH_PRC2_TARGETS							GSE8835_CD4_VS_CD8_TCELL_CLL_PATIENT_UP
DCHS2	dachsous 2 (Drosophila)	BENPORATH_SUZ12_TARGETS	BENPORATH_EED_TARGETS			BENPORATH_ES_WITH_H3K27ME3							GO_BIOLOGICAL_ADHESION	BENPORATH_PRC2_TARGETS
SCNN1G	sodium channel, nonvoltage-gated 1, gamma	BENPORATH_SUZ12_TARGETS	BENPORATH_EED_TARGETS			BENPORATH_ES_WITH_H3K27ME3								BENPORATH_PRC2_TARGETS
LRRTM1	leucine rich repeat transmembrane neuronal 1	BENPORATH_SUZ12_TARGETS	BENPORATH_EED_TARGETS			BENPORATH_ES_WITH_H3K27ME3								BENPORATH_PRC2_TARGETS
HPSE2	heparanase 2	BENPORATH_SUZ12_TARGETS	BENPORATH_EED_TARGETS			BENPORATH_ES_WITH_H3K27ME3								BENPORATH_PRC2_TARGETS
C11orf87	chromosome 11 open reading frame 87	BENPORATH_SUZ12_TARGETS	BENPORATH_EED_TARGETS							MIKKELSEN_ES_ICP_WITH_H3K4ME3_AND_H3K27ME3	MIKKELSEN_MEF_ICP_WITH_H3K27ME3					MIKKELSEN_IPS_ICP_WITH_H3K4ME3_AND_H327ME3
GFRA1	GDNF family receptor alpha 1	BENPORATH_SUZ12_TARGETS	BENPORATH_EED_TARGETS
EMX2	empty spiracles homeobox 2	BENPORATH_SUZ12_TARGETS	BENPORATH_EED_TARGETS
SPON2	spondin 2, extracellular matrix protein	BENPORATH_SUZ12_TARGETS		GO_CELL_DEVELOPMENT	GO_CELL_MORPHOGENESIS_INVOLVED_IN_DIFFERENTIATION	BENPORATH_ES_WITH_H3K27ME3							GO_BIOLOGICAL_ADHESION
SPTB	spectrin, beta, erythrocytic	BENPORATH_SUZ12_TARGETS		GO_CELL_DEVELOPMENT	GO_CELL_MORPHOGENESIS_INVOLVED_IN_DIFFERENTIATION	BENPORATH_ES_WITH_H3K27ME3
ST3GAL1	ST3 beta-galactoside alpha-2,3-sialyltransferase 1	BENPORATH_SUZ12_TARGETS										RODRIGUES_THYROID_CARCINOMA_ANAPLASTIC_DN								GSE28726_NAIVE_VS_ACTIVATED_VA24NEG_NKTCELL_DN
FOXO4	forkhead box O4	BENPORATH_SUZ12_TARGETS																		GSE28726_NAIVE_VS_ACTIVATED_VA24NEG_NKTCELL_DN
IRS4	insulin receptor substrate 4	BENPORATH_SUZ12_TARGETS
AKR7A2	aldo-keto reductase family 7, member A2 (aflatoxin aldehyde reductase)	BENPORATH_SUZ12_TARGETS
EBF1	early B-cell factor 1		BENPORATH_EED_TARGETS			BENPORATH_ES_WITH_H3K27ME3	RIGGI_EWING_SARCOMA_PROGENITOR_DN		GSE3039_ALPHAALPHA_VS_ALPHABETA_CD8_TCELL_DN
ELAVL2	ELAV (embryonic lethal, abnormal vision, Drosophila)-like 2 (Hu antigen B)		BENPORATH_EED_TARGETS			BENPORATH_ES_WITH_H3K27ME3
VSTM4	V-set and transmembrane domain containing 4		BENPORATH_EED_TARGETS						GSE3039_ALPHAALPHA_VS_ALPHABETA_CD8_TCELL_DN									GSE14769_UNSTIM_VS_20MIN_LPS_BMDM_UP
NRXN1	neurexin 1			GO_CELL_DEVELOPMENT	GO_CELL_MORPHOGENESIS_INVOLVED_IN_DIFFERENTIATION	BENPORATH_ES_WITH_H3K27ME3							GO_BIOLOGICAL_ADHESION
PPP3CB	protein phosphatase 3, catalytic subunit, beta isozyme			GO_CELL_DEVELOPMENT	GO_CELL_MORPHOGENESIS_INVOLVED_IN_DIFFERENTIATION							RODRIGUES_THYROID_CARCINOMA_ANAPLASTIC_DN	GO_BIOLOGICAL_ADHESION
NRXN3	neurexin 3			GO_CELL_DEVELOPMENT	GO_CELL_MORPHOGENESIS_INVOLVED_IN_DIFFERENTIATION								GO_BIOLOGICAL_ADHESION		CHICAS_RB1_TARGETS_CONFLUENT
AKIP1	A kinase (PRKA) interacting protein 1			GO_CELL_DEVELOPMENT	GO_CELL_MORPHOGENESIS_INVOLVED_IN_DIFFERENTIATION								GO_BIOLOGICAL_ADHESION
CLEC1B	C-type lectin domain family 1, member B			GO_CELL_DEVELOPMENT	GO_CELL_MORPHOGENESIS_INVOLVED_IN_DIFFERENTIATION													GSE14769_UNSTIM_VS_20MIN_LPS_BMDM_UP
OLFM1	olfactomedin 1			GO_CELL_DEVELOPMENT	GO_CELL_MORPHOGENESIS_INVOLVED_IN_DIFFERENTIATION
PRELP	proline/arginine-rich end leucine-rich repeat protein			GO_CELL_DEVELOPMENT	GO_CELL_MORPHOGENESIS_INVOLVED_IN_DIFFERENTIATION
DPYSL3	dihydropyrimidinase-like 3			GO_CELL_DEVELOPMENT			RIGGI_EWING_SARCOMA_PROGENITOR_DN								CHICAS_RB1_TARGETS_CONFLUENT
NKX2-6	NK2 homeobox 6			GO_CELL_DEVELOPMENT							MIKKELSEN_MEF_ICP_WITH_H3K27ME3
MAEA	macrophage erythroblast attacher			GO_CELL_DEVELOPMENT									GO_BIOLOGICAL_ADHESION
HSD17B4	hydroxysteroid (17-beta) dehydrogenase 4			GO_CELL_DEVELOPMENT
CASQ2	calsequestrin 2 (cardiac muscle)			GO_CELL_DEVELOPMENT
GLCCI1	glucocorticoid induced transcript 1						RIGGI_EWING_SARCOMA_PROGENITOR_DN		GSE3039_ALPHAALPHA_VS_ALPHABETA_CD8_TCELL_DN			RODRIGUES_THYROID_CARCINOMA_ANAPLASTIC_DN
CLDN11	claudin 11						RIGGI_EWING_SARCOMA_PROGENITOR_DN					RODRIGUES_THYROID_CARCINOMA_ANAPLASTIC_DN	GO_BIOLOGICAL_ADHESION		CHICAS_RB1_TARGETS_CONFLUENT
IL1R1	interleukin 1 receptor, type I						RIGGI_EWING_SARCOMA_PROGENITOR_DN												GSE27670_CTRL_VS_BLIMP1_TRANSDUCED_GC_BCELL_DN
C10orf136	chromosome 10 open reading frame 136						RIGGI_EWING_SARCOMA_PROGENITOR_DN
2018-03-01	membrane-associated ring finger (C3HC4) 1							GSE37301_HEMATOPOIETIC_STEM_CELL_VS_CD4_TCELL_DN		MIKKELSEN_ES_ICP_WITH_H3K4ME3_AND_H3K27ME3
IL18R1	interleukin 18 receptor 1							GSE37301_HEMATOPOIETIC_STEM_CELL_VS_CD4_TCELL_DN					GO_BIOLOGICAL_ADHESION								GSE8835_CD4_VS_CD8_TCELL_CLL_PATIENT_UP
LEPREL1	leprecan-like 1							GSE37301_HEMATOPOIETIC_STEM_CELL_VS_CD4_TCELL_DN
VGLL1	vestigial like 1 (Drosophila)							GSE37301_HEMATOPOIETIC_STEM_CELL_VS_CD4_TCELL_DN
OTUD6A	OTU domain containing 6A							GSE37301_HEMATOPOIETIC_STEM_CELL_VS_CD4_TCELL_DN
IVD	isovaleryl-CoA dehydrogenase								GSE3039_ALPHAALPHA_VS_ALPHABETA_CD8_TCELL_DN			RODRIGUES_THYROID_CARCINOMA_ANAPLASTIC_DN
GNGT2	guanine nucleotide binding protein (G protein), gamma transducing activity polypeptide 2								GSE3039_ALPHAALPHA_VS_ALPHABETA_CD8_TCELL_DN
FCRL1	Fc receptor-like 1								GSE3039_ALPHAALPHA_VS_ALPHABETA_CD8_TCELL_DN
RAB30	RAB30, member RAS oncogene family								GSE3039_ALPHAALPHA_VS_ALPHABETA_CD8_TCELL_DN
KCND2	potassium voltage-gated channel, Shal-related subfamily, member 2									MIKKELSEN_ES_ICP_WITH_H3K4ME3_AND_H3K27ME3	MIKKELSEN_MEF_ICP_WITH_H3K27ME3					MIKKELSEN_IPS_ICP_WITH_H3K4ME3_AND_H327ME3
RGS8	regulator of G-protein signaling 8									MIKKELSEN_ES_ICP_WITH_H3K4ME3_AND_H3K27ME3	MIKKELSEN_MEF_ICP_WITH_H3K27ME3					MIKKELSEN_IPS_ICP_WITH_H3K4ME3_AND_H327ME3
ANO4	anoctamin 4										MIKKELSEN_MEF_ICP_WITH_H3K27ME3				CHICAS_RB1_TARGETS_CONFLUENT
CA14	carbonic anhydrase XIV										MIKKELSEN_MEF_ICP_WITH_H3K27ME3					MIKKELSEN_IPS_ICP_WITH_H3K4ME3_AND_H327ME3			GSE27670_CTRL_VS_BLIMP1_TRANSDUCED_GC_BCELL_DN
CALCB	calcitonin-related polypeptide beta										MIKKELSEN_MEF_ICP_WITH_H3K27ME3
CROT	carnitine O-octanoyltransferase											RODRIGUES_THYROID_CARCINOMA_ANAPLASTIC_DN			CHICAS_RB1_TARGETS_CONFLUENT		GSE10239_KLRG1INT_VS_KLRG1HIGH_EFF_CD8_TCELL_DN
ABAT	4-aminobutyrate aminotransferase											RODRIGUES_THYROID_CARCINOMA_ANAPLASTIC_DN			CHICAS_RB1_TARGETS_CONFLUENT
SLC4A4	solute carrier family 4, sodium bicarbonate cotransporter, member 4											RODRIGUES_THYROID_CARCINOMA_ANAPLASTIC_DN							GSE27670_CTRL_VS_BLIMP1_TRANSDUCED_GC_BCELL_DN
DIO2	deiodinase, iodothyronine, type II											RODRIGUES_THYROID_CARCINOMA_ANAPLASTIC_DN								GSE28726_NAIVE_VS_ACTIVATED_VA24NEG_NKTCELL_DN
LNX1	ligand of numb-protein X 1											RODRIGUES_THYROID_CARCINOMA_ANAPLASTIC_DN
LPP	LIM domain containing preferred translocation partner in lipoma												GO_BIOLOGICAL_ADHESION		CHICAS_RB1_TARGETS_CONFLUENT				GSE27670_CTRL_VS_BLIMP1_TRANSDUCED_GC_BCELL_DN
ACTB	actin, beta												GO_BIOLOGICAL_ADHESION		CHICAS_RB1_TARGETS_CONFLUENT						GSE8835_CD4_VS_CD8_TCELL_CLL_PATIENT_UP
MUC4	mucin 4, cell surface associated												GO_BIOLOGICAL_ADHESION
ITGA9	integrin, alpha 9												GO_BIOLOGICAL_ADHESION
PCDHA2	protocadherin alpha 2												GO_BIOLOGICAL_ADHESION
AK5	adenylate kinase 5														CHICAS_RB1_TARGETS_CONFLUENT			GSE14769_UNSTIM_VS_20MIN_LPS_BMDM_UP
ADH1B	alcohol dehydrogenase 1B (class I), beta polypeptide														CHICAS_RB1_TARGETS_CONFLUENT
ALPK2	alpha-kinase 2														CHICAS_RB1_TARGETS_CONFLUENT
C2orf72	chromosome 2 open reading frame 72																GSE10239_KLRG1INT_VS_KLRG1HIGH_EFF_CD8_TCELL_DN			GSE28726_NAIVE_VS_ACTIVATED_VA24NEG_NKTCELL_DN
ATP8B4	ATPase, class I, type 8B, member 4																GSE10239_KLRG1INT_VS_KLRG1HIGH_EFF_CD8_TCELL_DN				GSE8835_CD4_VS_CD8_TCELL_CLL_PATIENT_UP
ARHGEF6	Rac/Cdc42 guanine nucleotide exchange factor (GEF) 6																GSE10239_KLRG1INT_VS_KLRG1HIGH_EFF_CD8_TCELL_DN
IQGAP2	IQ motif containing GTPase activating protein 2																GSE10239_KLRG1INT_VS_KLRG1HIGH_EFF_CD8_TCELL_DN
MDGA2	MAM domain containing glycosylphosphatidylinositol anchor 2																GSE10239_KLRG1INT_VS_KLRG1HIGH_EFF_CD8_TCELL_DN
CECR2	cat eye syndrome chromosome region, candidate 2																GSE10239_KLRG1INT_VS_KLRG1HIGH_EFF_CD8_TCELL_DN
CCL24	chemokine (C-C motif) ligand 24																	GSE14769_UNSTIM_VS_20MIN_LPS_BMDM_UP
CPXM2	carboxypeptidase X (M14 family), member 2																	GSE14769_UNSTIM_VS_20MIN_LPS_BMDM_UP
MT1E	metallothionein 1E																		GSE27670_CTRL_VS_BLIMP1_TRANSDUCED_GC_BCELL_DN
ZFP106	zinc finger protein 106 homolog (mouse)																		GSE27670_CTRL_VS_BLIMP1_TRANSDUCED_GC_BCELL_DN
CDKL2	cyclin-dependent kinase-like 2 (CDC2-related kinase)																		GSE27670_CTRL_VS_BLIMP1_TRANSDUCED_GC_BCELL_DN
RAB6B	RAB6B, member RAS oncogene family																			GSE28726_NAIVE_VS_ACTIVATED_VA24NEG_NKTCELL_DN
IL1RL1	interleukin 1 receptor-like 1																				GSE8835_CD4_VS_CD8_TCELL_CLL_PATIENT_UP
TNFSF10	tumor necrosis factor (ligand) superfamily, member 10																				GSE8835_CD4_VS_CD8_TCELL_CLL_PATIENT_UP
CLNK	cytokine-dependent hematopoietic cell linker																				GSE8835_CD4_VS_CD8_TCELL_CLL_PATIENT_UP
ADAMTS14	ADAM metallopeptidase with thrombospondin type 1 motif, 14
CCNG2	cyclin G2
NAALADL2	N-acetylated alpha-linked acidic dipeptidase-like 2
ENPP6	ectonucleotide pyrophosphatase/phosphodiesterase 6
FAM107A	family with sequence similarity 107, member A
CHORDC1	cysteine and histidine-rich domain (CHORD) containing 1
PFKFB1	6-phosphofructo-2-kinase/fructose-2,6-biphosphatase 1
HRASLS5	HRAS-like suppressor family, member 5
AP2M1	adaptor-related protein complex 2, mu 1 subunit
DVL3	dishevelled, dsh homolog 3 (Drosophila)
IL20	interleukin 20
ESM1	endothelial cell-specific molecule 1
OR6V1	olfactory receptor, family 6, subfamily V, member 1
FRMD1	FERM domain containing 1
DTHD1	death domain containing 1
TKTL2	transketolase-like 2
GABRR1	gamma-aminobutyric acid (GABA) receptor, rho 1
F2RL2	coagulation factor II (thrombin) receptor-like 2
OR56A1	olfactory receptor, family 56, subfamily A, member 1
OR5A1	olfactory receptor, family 5, subfamily A, member 1
PLCXD2	phosphatidylinositol-specific phospholipase C, X domain containing 2
USH1C	Usher syndrome 1C (autosomal recessive, severe)
CD5L	CD5 molecule-like
REG3G	regenerating islet-derived 3 gamma
AIM2	absent in melanoma 2
TAGLN3	transgelin 3
EYS	eyes shut homolog (Drosophila)
MYH15	myosin, heavy chain 15
CDCA7L	cell division cycle associated 7-like
KIAA0513	KIAA0513
EFR3B	EFR3 homolog B (S. cerevisiae)
ZPBP	zona pellucida binding protein
RIN2	Ras and Rab interactor 2
PEX5L	peroxisomal biogenesis factor 5-like
GTF3C1	general transcription factor IIIC, polypeptide 1, alpha 220kDa
TMEM200C	transmembrane protein 200C
BEND4	BEN domain containing 4
NKD2	naked cuticle homolog 2 (Drosophila)
KIF25-AS1	KIF25 antisense RNA 1 (non-protein coding)
ZNF519	zinc finger protein 519
TCERG1L	transcription elongation regulator 1-like
CLVS2	clavesin 2
CCDC30	coiled-coil domain containing 30
ZNF354C	zinc finger protein 354C
FHIT	fragile histidine triad gene
TMEM132B	transmembrane protein 132B
ZSCAN23	zinc finger and SCAN domain containing 23
R3HDML	R3H domain containing-like
ARHGEF26-AS1	ARHGEF26 antisense RNA 1 (non-protein coding)
PRB1	proline-rich protein BstNI subfamily 1
UBE2DNL	ubiquitin-conjugating enzyme E2D N-terminal like (pseudogene)
TTC6	tetratricopeptide repeat domain 6
NXF5	nuclear RNA export factor 5
C6orf191	chromosome 6 open reading frame 191
ZNF727	zinc finger protein 727
TSPYL6	TSPY-like 6
MGC14436	uncharacterized LOC84983
FER1L6	fer-1-like 6 (C. elegans)
SNORD116-14	small nucleolar RNA, C/D box 116-14
LOC100144597	uncharacterized LOC100144597
LOC100507175	uncharacterized LOC100507175
