# Supplementary material for: Histoepigenetic analysis of HPV- and tobacco-associated head and neck cancer identifies both subtype-specific and common therapeutic targets despite divergent microenvironments
Source: Oncogene. 2019 Jan 17;38(19):3551–68. doi: 10.1038/s41388-018-0659-4 (PMC6756123; doi:10.1038/s41388-018-0659-4)
Supplement: Supplementary file 5 — Supplementary Table 1b [file 41388_2018_659_MOESM5_ESM.xlsx]

## Sheet: gene_body_hypomethylated
Supplementary Table 1b
Hypomethylated gene body
Overlap Results
Collection(s):	C2, C5, C6, C7, H
# overlaps shown:	20
# genesets in collections:	15766
# genes in comparison (n):	175
# genes in universe (N):	45956
Gene Set Name	# Genes in Gene Set (K)	Description	# Genes in Overlap (k)	k/K	p-value	FDR q-value
PUJANA_BRCA1_PCC_NETWORK	1652	Genes constituting the BRCA1-PCC network of transcripts whose expression positively correlated (Pearson correlation coefficient, PCC >= 0.4) with that of BRCA1 [GeneID=672] across a compendium of normal tissues.	33	0.02	5.48e-15	8.64e-11
PUJANA_CHEK2_PCC_NETWORK	779	Genes constituting the CHEK2-PCC network of transcripts whose expression positively correlates (Pearson correlation coefficient, PCC >= 0.4) with that of CHEK2 [GeneID=11200].	23	0.0295	4.01e-14	3.16e-10
DANG_BOUND_BY_MYC	1103	Genes whose promoters are bound by MYC [GeneID=4609], according to MYC Target Gene Database.	26	0.0236	1.41e-13	7.39e-10
BENPORATH_MYC_MAX_TARGETS	775	Set 'Myc targets2': targets of c-Myc [GeneID=4609] and Max [GeneID=4149] identified by ChIP on chip in a Burkitt's lymphoma cell line; overlap set.	22	0.0284	3.26e-13	1.28e-09
GO_POLY_A_RNA_BINDING	1170	Interacting non-covalently with a poly(A) RNA, a RNA molecule which has a tail of adenine bases.	26	0.0222	5.36e-13	1.69e-09
GO_RNA_BINDING	1598	Interacting selectively and non-covalently with an RNA molecule or a portion thereof.	29	0.0181	3.14e-12	8.25e-09
KRIGE_RESPONSE_TO_TOSEDOSTAT_24HR_DN	1011	Genes down-regulated in HL-60 cells (acute promyelocytic leukemia, APL) after treatment with the aminopeptidase inhibitor tosedostat (CHR-2797) [PubChem=15547703] for 24 h.	23	0.0227	8.24e-12	1.86e-08
FISCHER_DREAM_TARGETS	929	Target genes of the DREAM complex.	22	0.0237	1.12e-11	2.22e-08
CAIRO_HEPATOBLASTOMA_CLASSES_UP	605	Genes up-regulated in robust Cluster 2 (rC2) of hepatoblastoma samples compared to those in the robust Cluster 1 (rC1).	17	0.0281	2.15e-10	3.76e-07
KRIGE_RESPONSE_TO_TOSEDOSTAT_6HR_DN	911	Genes down-regulated in HL-60 cells (acute promyelocytic leukemia, APL) after treatment with the aminopeptidase inhibitor tosedostat (CHR-2797) [PubChem=15547703] for 6 h.	20	0.022	3.86e-10	6.08e-07
TIEN_INTESTINE_PROBIOTICS_24HR_UP	557	Genes up-regulated in Caco-2 cells (intestinal epithelium) after coculture with the probiotic bacteria L. casei for 24h.	16	0.0287	5.44e-10	7.8e-07
LEE_BMP2_TARGETS_DN	882	Genes down-regulated in uterus upon knockout of BMP2 [GeneID=650].	19	0.0215	1.48e-09	1.87e-06
BENPORATH_NANOG_TARGETS	988	Set 'Nanog targets': genes upregulated and identified by ChIP on chip as Nanog [GeneID=79923] transcription factor targets in human embryonic stem cells.	20	0.0202	1.55e-09	1.87e-06
DODD_NASOPHARYNGEAL_CARCINOMA_DN	1375	Genes down-regulated in nasopharyngeal carcinoma (NPC) compared to the normal tissue.	23	0.0167	3.21e-09	3.61e-06
GSE6259_FLT3L_INDUCED_33D1_POS_DC_VS_BCELL_UP	200	Genes up-regulated in cells from Flt3L Melanom injected mice: 33D1+ versus B lymphocytes.	10	0.05	5.96e-09	6.26e-06
PUJANA_ATM_PCC_NETWORK	1442	Genes constituting the ATM-PCC network of transcripts whose expression positively correlated (Pearson correlation coefficient, PCC >= 0.4) with that of ATM [GeneID=472] across a compendium of normal tissues.	23	0.016	7.78e-09	7.67e-06
GO_RIBONUCLEOTIDE_BINDING	1860	Interacting selectively and non-covalently with a ribonucleotide, any compound consisting of a ribonucleoside that is esterified with (ortho)phosphate or an oligophosphate at any hydroxyl group on the ribose moiety.	26	0.014	1.12e-08	1.04e-05
GARY_CD5_TARGETS_DN	431	Genes down-regulated in Daudi cells (B lymphocytes) stably expressing CD5 [GeneID=921] off a plasmid vector.	13	0.0302	1.35e-08	1.18e-05
NUYTTEN_EZH2_TARGETS_DN	1024	Genes down-regulated in PC3 cells (prostate cancer) after knockdown of EZH2 [GeneID=2146] by RNAi.	19	0.0186	1.64e-08	1.36e-05
GO_CARBOHYDRATE_DERIVATIVE_METABOLIC_PROCESS	1047	The chemical reactions and pathways involving carbohydrate derivative.	19	0.0181	2.32e-08	1.83e-05
Gene/Gene Set Overlap Matrix
Entrez Gene Id	Gene Symbol	Gene Description	PUJANA_BRCA1_PCC_NETWORK	PUJANA_CHEK2_PCC_NETWORK	DANG_BOUND_BY_MYC	BENPORATH_MYC_MAX_TARGETS	GO_POLY_A_RNA_BINDING	GO_RNA_BINDING	KRIGE_RESPONSE_TO_TOSEDOSTAT_24HR_DN	FISCHER_DREAM_TARGETS	CAIRO_HEPATOBLASTOMA_CLASSES_UP	KRIGE_RESPONSE_TO_TOSEDOSTAT_6HR_DN	TIEN_INTESTINE_PROBIOTICS_24HR_UP	LEE_BMP2_TARGETS_DN	BENPORATH_NANOG_TARGETS	DODD_NASOPHARYNGEAL_CARCINOMA_DN	GSE6259_FLT3L_INDUCED_33D1_POS_DC_VS_BCELL_UP	PUJANA_ATM_PCC_NETWORK	GO_RIBONUCLEOTIDE_BINDING	GARY_CD5_TARGETS_DN	NUYTTEN_EZH2_TARGETS_DN	GO_CARBOHYDRATE_DERIVATIVE_METABOLIC_PROCESS
3336	HSPE1	heat shock 10kDa protein 1 (chaperonin 10)	PUJANA_BRCA1_PCC_NETWORK	PUJANA_CHEK2_PCC_NETWORK	DANG_BOUND_BY_MYC	BENPORATH_MYC_MAX_TARGETS	GO_POLY_A_RNA_BINDING	GO_RNA_BINDING	KRIGE_RESPONSE_TO_TOSEDOSTAT_24HR_DN	FISCHER_DREAM_TARGETS		KRIGE_RESPONSE_TO_TOSEDOSTAT_6HR_DN	TIEN_INTESTINE_PROBIOTICS_24HR_UP			DODD_NASOPHARYNGEAL_CARCINOMA_DN	GSE6259_FLT3L_INDUCED_33D1_POS_DC_VS_BCELL_UP		GO_RIBONUCLEOTIDE_BINDING
4691	NCL	nucleolin	PUJANA_BRCA1_PCC_NETWORK	PUJANA_CHEK2_PCC_NETWORK	DANG_BOUND_BY_MYC	BENPORATH_MYC_MAX_TARGETS	GO_POLY_A_RNA_BINDING	GO_RNA_BINDING	KRIGE_RESPONSE_TO_TOSEDOSTAT_24HR_DN		CAIRO_HEPATOBLASTOMA_CLASSES_UP	KRIGE_RESPONSE_TO_TOSEDOSTAT_6HR_DN				DODD_NASOPHARYNGEAL_CARCINOMA_DN		PUJANA_ATM_PCC_NETWORK
9295	SRSF11	serine/arginine-rich splicing factor 11	PUJANA_BRCA1_PCC_NETWORK	PUJANA_CHEK2_PCC_NETWORK	DANG_BOUND_BY_MYC	BENPORATH_MYC_MAX_TARGETS	GO_POLY_A_RNA_BINDING	GO_RNA_BINDING	KRIGE_RESPONSE_TO_TOSEDOSTAT_24HR_DN			KRIGE_RESPONSE_TO_TOSEDOSTAT_6HR_DN						PUJANA_ATM_PCC_NETWORK		GARY_CD5_TARGETS_DN
2547	XRCC6	X-ray repair complementing defective repair in Chinese hamster cells 6	PUJANA_BRCA1_PCC_NETWORK	PUJANA_CHEK2_PCC_NETWORK	DANG_BOUND_BY_MYC	BENPORATH_MYC_MAX_TARGETS	GO_POLY_A_RNA_BINDING	GO_RNA_BINDING			CAIRO_HEPATOBLASTOMA_CLASSES_UP			LEE_BMP2_TARGETS_DN		DODD_NASOPHARYNGEAL_CARCINOMA_DN			GO_RIBONUCLEOTIDE_BINDING
10622	POLR3G	polymerase (RNA) III (DNA directed) polypeptide G (32kD)	PUJANA_BRCA1_PCC_NETWORK	PUJANA_CHEK2_PCC_NETWORK	DANG_BOUND_BY_MYC	BENPORATH_MYC_MAX_TARGETS			KRIGE_RESPONSE_TO_TOSEDOSTAT_24HR_DN			KRIGE_RESPONSE_TO_TOSEDOSTAT_6HR_DN			BENPORATH_NANOG_TARGETS			PUJANA_ATM_PCC_NETWORK		GARY_CD5_TARGETS_DN
3161	HMMR	hyaluronan-mediated motility receptor (RHAMM)	PUJANA_BRCA1_PCC_NETWORK	PUJANA_CHEK2_PCC_NETWORK	DANG_BOUND_BY_MYC	BENPORATH_MYC_MAX_TARGETS				FISCHER_DREAM_TARGETS	CAIRO_HEPATOBLASTOMA_CLASSES_UP		TIEN_INTESTINE_PROBIOTICS_24HR_UP			DODD_NASOPHARYNGEAL_CARCINOMA_DN		PUJANA_ATM_PCC_NETWORK			NUYTTEN_EZH2_TARGETS_DN	GO_CARBOHYDRATE_DERIVATIVE_METABOLIC_PROCESS
5993	RFX5	regulatory factor X, 5 (influences HLA class II expression)	PUJANA_BRCA1_PCC_NETWORK	PUJANA_CHEK2_PCC_NETWORK	DANG_BOUND_BY_MYC	BENPORATH_MYC_MAX_TARGETS												PUJANA_ATM_PCC_NETWORK
3329	HSPD1	heat shock 60kDa protein 1 (chaperonin)	PUJANA_BRCA1_PCC_NETWORK	PUJANA_CHEK2_PCC_NETWORK	DANG_BOUND_BY_MYC		GO_POLY_A_RNA_BINDING	GO_RNA_BINDING	KRIGE_RESPONSE_TO_TOSEDOSTAT_24HR_DN	FISCHER_DREAM_TARGETS	CAIRO_HEPATOBLASTOMA_CLASSES_UP	KRIGE_RESPONSE_TO_TOSEDOSTAT_6HR_DN		LEE_BMP2_TARGETS_DN		DODD_NASOPHARYNGEAL_CARCINOMA_DN			GO_RIBONUCLEOTIDE_BINDING
8886	DDX18	DEAD (Asp-Glu-Ala-Asp) box polypeptide 18	PUJANA_BRCA1_PCC_NETWORK	PUJANA_CHEK2_PCC_NETWORK	DANG_BOUND_BY_MYC		GO_POLY_A_RNA_BINDING	GO_RNA_BINDING	KRIGE_RESPONSE_TO_TOSEDOSTAT_24HR_DN		CAIRO_HEPATOBLASTOMA_CLASSES_UP	KRIGE_RESPONSE_TO_TOSEDOSTAT_6HR_DN		LEE_BMP2_TARGETS_DN	BENPORATH_NANOG_TARGETS	DODD_NASOPHARYNGEAL_CARCINOMA_DN		PUJANA_ATM_PCC_NETWORK	GO_RIBONUCLEOTIDE_BINDING	GARY_CD5_TARGETS_DN
8443	GNPAT	glyceronephosphate O-acyltransferase	PUJANA_BRCA1_PCC_NETWORK	PUJANA_CHEK2_PCC_NETWORK		BENPORATH_MYC_MAX_TARGETS															NUYTTEN_EZH2_TARGETS_DN
10146	G3BP1	GTPase activating protein (SH3 domain) binding protein 1	PUJANA_BRCA1_PCC_NETWORK	PUJANA_CHEK2_PCC_NETWORK			GO_POLY_A_RNA_BINDING	GO_RNA_BINDING	KRIGE_RESPONSE_TO_TOSEDOSTAT_24HR_DN	FISCHER_DREAM_TARGETS		KRIGE_RESPONSE_TO_TOSEDOSTAT_6HR_DN	TIEN_INTESTINE_PROBIOTICS_24HR_UP	LEE_BMP2_TARGETS_DN		DODD_NASOPHARYNGEAL_CARCINOMA_DN		PUJANA_ATM_PCC_NETWORK	GO_RIBONUCLEOTIDE_BINDING
7203	CCT3	chaperonin containing TCP1, subunit 3 (gamma)	PUJANA_BRCA1_PCC_NETWORK	PUJANA_CHEK2_PCC_NETWORK			GO_POLY_A_RNA_BINDING	GO_RNA_BINDING	KRIGE_RESPONSE_TO_TOSEDOSTAT_24HR_DN		CAIRO_HEPATOBLASTOMA_CLASSES_UP	KRIGE_RESPONSE_TO_TOSEDOSTAT_6HR_DN		LEE_BMP2_TARGETS_DN		DODD_NASOPHARYNGEAL_CARCINOMA_DN	GSE6259_FLT3L_INDUCED_33D1_POS_DC_VS_BCELL_UP		GO_RIBONUCLEOTIDE_BINDING
10528	NOP56	NOP56 ribonucleoprotein homolog (yeast)	PUJANA_BRCA1_PCC_NETWORK	PUJANA_CHEK2_PCC_NETWORK			GO_POLY_A_RNA_BINDING	GO_RNA_BINDING	KRIGE_RESPONSE_TO_TOSEDOSTAT_24HR_DN		CAIRO_HEPATOBLASTOMA_CLASSES_UP		TIEN_INTESTINE_PROBIOTICS_24HR_UP	LEE_BMP2_TARGETS_DN		DODD_NASOPHARYNGEAL_CARCINOMA_DN		PUJANA_ATM_PCC_NETWORK		GARY_CD5_TARGETS_DN
7919	DDX39B	DEAD (Asp-Glu-Ala-Asp) box polypeptide 39B	PUJANA_BRCA1_PCC_NETWORK	PUJANA_CHEK2_PCC_NETWORK			GO_POLY_A_RNA_BINDING	GO_RNA_BINDING										PUJANA_ATM_PCC_NETWORK	GO_RIBONUCLEOTIDE_BINDING
5198	PFAS	phosphoribosylformylglycinamidine synthase	PUJANA_BRCA1_PCC_NETWORK	PUJANA_CHEK2_PCC_NETWORK					KRIGE_RESPONSE_TO_TOSEDOSTAT_24HR_DN	FISCHER_DREAM_TARGETS	CAIRO_HEPATOBLASTOMA_CLASSES_UP	KRIGE_RESPONSE_TO_TOSEDOSTAT_6HR_DN		LEE_BMP2_TARGETS_DN				PUJANA_ATM_PCC_NETWORK	GO_RIBONUCLEOTIDE_BINDING			GO_CARBOHYDRATE_DERIVATIVE_METABOLIC_PROCESS
9551	ATP5J2	ATP synthase, H+ transporting, mitochondrial Fo complex, subunit F2	PUJANA_BRCA1_PCC_NETWORK	PUJANA_CHEK2_PCC_NETWORK					KRIGE_RESPONSE_TO_TOSEDOSTAT_24HR_DN			KRIGE_RESPONSE_TO_TOSEDOSTAT_6HR_DN	TIEN_INTESTINE_PROBIOTICS_24HR_UP									GO_CARBOHYDRATE_DERIVATIVE_METABOLIC_PROCESS
4173	MCM4	minichromosome maintenance complex component 4	PUJANA_BRCA1_PCC_NETWORK	PUJANA_CHEK2_PCC_NETWORK						FISCHER_DREAM_TARGETS	CAIRO_HEPATOBLASTOMA_CLASSES_UP		TIEN_INTESTINE_PROBIOTICS_24HR_UP	LEE_BMP2_TARGETS_DN		DODD_NASOPHARYNGEAL_CARCINOMA_DN		PUJANA_ATM_PCC_NETWORK	GO_RIBONUCLEOTIDE_BINDING		NUYTTEN_EZH2_TARGETS_DN
10926	DBF4	DBF4 homolog (S. cerevisiae)	PUJANA_BRCA1_PCC_NETWORK	PUJANA_CHEK2_PCC_NETWORK						FISCHER_DREAM_TARGETS	CAIRO_HEPATOBLASTOMA_CLASSES_UP		TIEN_INTESTINE_PROBIOTICS_24HR_UP	LEE_BMP2_TARGETS_DN		DODD_NASOPHARYNGEAL_CARCINOMA_DN
23306	TMEM194A	transmembrane protein 194A	PUJANA_BRCA1_PCC_NETWORK	PUJANA_CHEK2_PCC_NETWORK						FISCHER_DREAM_TARGETS			TIEN_INTESTINE_PROBIOTICS_24HR_UP	LEE_BMP2_TARGETS_DN		DODD_NASOPHARYNGEAL_CARCINOMA_DN		PUJANA_ATM_PCC_NETWORK
8318	CDC45	cell division cycle 45 homolog (S. cerevisiae)	PUJANA_BRCA1_PCC_NETWORK	PUJANA_CHEK2_PCC_NETWORK						FISCHER_DREAM_TARGETS				LEE_BMP2_TARGETS_DN	BENPORATH_NANOG_TARGETS	DODD_NASOPHARYNGEAL_CARCINOMA_DN					NUYTTEN_EZH2_TARGETS_DN
5050	PAFAH1B3	platelet-activating factor acetylhydrolase 1b, catalytic subunit 3 (29kDa)	PUJANA_BRCA1_PCC_NETWORK	PUJANA_CHEK2_PCC_NETWORK						FISCHER_DREAM_TARGETS								PUJANA_ATM_PCC_NETWORK
158	ADSL	adenylosuccinate lyase	PUJANA_BRCA1_PCC_NETWORK	PUJANA_CHEK2_PCC_NETWORK							CAIRO_HEPATOBLASTOMA_CLASSES_UP		TIEN_INTESTINE_PROBIOTICS_24HR_UP			DODD_NASOPHARYNGEAL_CARCINOMA_DN		PUJANA_ATM_PCC_NETWORK		GARY_CD5_TARGETS_DN		GO_CARBOHYDRATE_DERIVATIVE_METABOLIC_PROCESS
1060	CENPC1	centromere protein C 1	PUJANA_BRCA1_PCC_NETWORK	PUJANA_CHEK2_PCC_NETWORK														PUJANA_ATM_PCC_NETWORK
9791	PTDSS1	phosphatidylserine synthase 1	PUJANA_BRCA1_PCC_NETWORK		DANG_BOUND_BY_MYC	BENPORATH_MYC_MAX_TARGETS					CAIRO_HEPATOBLASTOMA_CLASSES_UP											GO_CARBOHYDRATE_DERIVATIVE_METABOLIC_PROCESS
7417	VDAC2	voltage-dependent anion channel 2	PUJANA_BRCA1_PCC_NETWORK		DANG_BOUND_BY_MYC	BENPORATH_MYC_MAX_TARGETS					CAIRO_HEPATOBLASTOMA_CLASSES_UP
10093	ARPC4	actin related protein 2/3 complex, subunit 4, 20kDa	PUJANA_BRCA1_PCC_NETWORK		DANG_BOUND_BY_MYC	BENPORATH_MYC_MAX_TARGETS
3094	HINT1	histidine triad nucleotide binding protein 1	PUJANA_BRCA1_PCC_NETWORK		DANG_BOUND_BY_MYC															GARY_CD5_TARGETS_DN		GO_CARBOHYDRATE_DERIVATIVE_METABOLIC_PROCESS
9662	CEP135	centrosomal protein 135kDa	PUJANA_BRCA1_PCC_NETWORK							FISCHER_DREAM_TARGETS						DODD_NASOPHARYNGEAL_CARCINOMA_DN		PUJANA_ATM_PCC_NETWORK
9262	STK17B	serine/threonine kinase 17b	PUJANA_BRCA1_PCC_NETWORK							FISCHER_DREAM_TARGETS								PUJANA_ATM_PCC_NETWORK	GO_RIBONUCLEOTIDE_BINDING
9690	UBE3C	ubiquitin protein ligase E3C	PUJANA_BRCA1_PCC_NETWORK													DODD_NASOPHARYNGEAL_CARCINOMA_DN
10905	MAN1A2	mannosidase, alpha, class 1A, member 2	PUJANA_BRCA1_PCC_NETWORK															PUJANA_ATM_PCC_NETWORK				GO_CARBOHYDRATE_DERIVATIVE_METABOLIC_PROCESS
6868	ADAM17	ADAM metallopeptidase domain 17	PUJANA_BRCA1_PCC_NETWORK															PUJANA_ATM_PCC_NETWORK
663	BNIP2	BCL2/adenovirus E1B 19kDa interacting protein 2	PUJANA_BRCA1_PCC_NETWORK															PUJANA_ATM_PCC_NETWORK
1655	DDX5	DEAD (Asp-Glu-Ala-Asp) box polypeptide 5			DANG_BOUND_BY_MYC	BENPORATH_MYC_MAX_TARGETS	GO_POLY_A_RNA_BINDING	GO_RNA_BINDING							BENPORATH_NANOG_TARGETS			PUJANA_ATM_PCC_NETWORK	GO_RIBONUCLEOTIDE_BINDING
5586	PKN2	protein kinase N2			DANG_BOUND_BY_MYC	BENPORATH_MYC_MAX_TARGETS	GO_POLY_A_RNA_BINDING	GO_RNA_BINDING											GO_RIBONUCLEOTIDE_BINDING
262	AMD1	adenosylmethionine decarboxylase 1			DANG_BOUND_BY_MYC	BENPORATH_MYC_MAX_TARGETS			KRIGE_RESPONSE_TO_TOSEDOSTAT_24HR_DN	FISCHER_DREAM_TARGETS	CAIRO_HEPATOBLASTOMA_CLASSES_UP	KRIGE_RESPONSE_TO_TOSEDOSTAT_6HR_DN	TIEN_INTESTINE_PROBIOTICS_24HR_UP	LEE_BMP2_TARGETS_DN						GARY_CD5_TARGETS_DN		GO_CARBOHYDRATE_DERIVATIVE_METABOLIC_PROCESS
6341	SCO1	SCO cytochrome oxidase deficient homolog 1 (yeast)			DANG_BOUND_BY_MYC	BENPORATH_MYC_MAX_TARGETS			KRIGE_RESPONSE_TO_TOSEDOSTAT_24HR_DN								GSE6259_FLT3L_INDUCED_33D1_POS_DC_VS_BCELL_UP
10724	MGEA5	meningioma expressed antigen 5 (hyaluronidase)			DANG_BOUND_BY_MYC	BENPORATH_MYC_MAX_TARGETS									BENPORATH_NANOG_TARGETS					GARY_CD5_TARGETS_DN		GO_CARBOHYDRATE_DERIVATIVE_METABOLIC_PROCESS
10390	CEPT1	choline/ethanolamine phosphotransferase 1			DANG_BOUND_BY_MYC	BENPORATH_MYC_MAX_TARGETS									BENPORATH_NANOG_TARGETS
5864	RAB3A	RAB3A, member RAS oncogene family			DANG_BOUND_BY_MYC	BENPORATH_MYC_MAX_TARGETS													GO_RIBONUCLEOTIDE_BINDING
2729	GCLC	glutamate-cysteine ligase, catalytic subunit			DANG_BOUND_BY_MYC	BENPORATH_MYC_MAX_TARGETS													GO_RIBONUCLEOTIDE_BINDING
5589	PRKCSH	protein kinase C substrate 80K-H			DANG_BOUND_BY_MYC	BENPORATH_MYC_MAX_TARGETS																GO_CARBOHYDRATE_DERIVATIVE_METABOLIC_PROCESS
134430	WDR36	WD repeat domain 36			DANG_BOUND_BY_MYC		GO_POLY_A_RNA_BINDING	GO_RNA_BINDING	KRIGE_RESPONSE_TO_TOSEDOSTAT_24HR_DN			KRIGE_RESPONSE_TO_TOSEDOSTAT_6HR_DN		LEE_BMP2_TARGETS_DN	BENPORATH_NANOG_TARGETS					GARY_CD5_TARGETS_DN
55	ACPP	acid phosphatase, prostate			DANG_BOUND_BY_MYC				KRIGE_RESPONSE_TO_TOSEDOSTAT_24HR_DN			KRIGE_RESPONSE_TO_TOSEDOSTAT_6HR_DN										GO_CARBOHYDRATE_DERIVATIVE_METABOLIC_PROCESS
3613	IMPA2	inositol(myo)-1(or 4)-monophosphatase 2			DANG_BOUND_BY_MYC								TIEN_INTESTINE_PROBIOTICS_24HR_UP								NUYTTEN_EZH2_TARGETS_DN
378	ARF4	ADP-ribosylation factor 4			DANG_BOUND_BY_MYC										BENPORATH_NANOG_TARGETS				GO_RIBONUCLEOTIDE_BINDING			GO_CARBOHYDRATE_DERIVATIVE_METABOLIC_PROCESS
4723	NDUFV1	NADH dehydrogenase (ubiquinone) flavoprotein 1, 51kDa				BENPORATH_MYC_MAX_TARGETS													GO_RIBONUCLEOTIDE_BINDING			GO_CARBOHYDRATE_DERIVATIVE_METABOLIC_PROCESS
8681	JMJD7-PLA2G4B	JMJD7-PLA2G4B readthrough				BENPORATH_MYC_MAX_TARGETS
84916	CIRH1A	cirrhosis, autosomal recessive 1A (cirhin)					GO_POLY_A_RNA_BINDING	GO_RNA_BINDING		FISCHER_DREAM_TARGETS				LEE_BMP2_TARGETS_DN			GSE6259_FLT3L_INDUCED_33D1_POS_DC_VS_BCELL_UP
8365	HIST1H4H	histone cluster 1, H4h					GO_POLY_A_RNA_BINDING	GO_RNA_BINDING		FISCHER_DREAM_TARGETS
25873	RPL36	ribosomal protein L36					GO_POLY_A_RNA_BINDING	GO_RNA_BINDING			CAIRO_HEPATOBLASTOMA_CLASSES_UP
55178	RNMTL1	RNA methyltransferase like 1					GO_POLY_A_RNA_BINDING	GO_RNA_BINDING						LEE_BMP2_TARGETS_DN			GSE6259_FLT3L_INDUCED_33D1_POS_DC_VS_BCELL_UP
23378	RRP8	ribosomal RNA processing 8, methyltransferase, homolog (yeast)					GO_POLY_A_RNA_BINDING	GO_RNA_BINDING						LEE_BMP2_TARGETS_DN				PUJANA_ATM_PCC_NETWORK
134218	DNAJC21	DnaJ (Hsp40) homolog, subfamily C, member 21					GO_POLY_A_RNA_BINDING	GO_RNA_BINDING						LEE_BMP2_TARGETS_DN
984	CDK11B	cyclin-dependent kinase 11B					GO_POLY_A_RNA_BINDING	GO_RNA_BINDING											GO_RIBONUCLEOTIDE_BINDING
55119	PRPF38B	PRP38 pre-mRNA processing factor 38 (yeast) domain containing B					GO_POLY_A_RNA_BINDING	GO_RNA_BINDING												GARY_CD5_TARGETS_DN
2317	FLNB	filamin B, beta					GO_POLY_A_RNA_BINDING	GO_RNA_BINDING
1399	CRKL	v-crk sarcoma virus CT10 oncogene homolog (avian)-like					GO_POLY_A_RNA_BINDING	GO_RNA_BINDING
85313	PPIL4	peptidylprolyl isomerase (cyclophilin)-like 4					GO_POLY_A_RNA_BINDING	GO_RNA_BINDING
8721	EDF1	endothelial differentiation-related factor 1					GO_POLY_A_RNA_BINDING	GO_RNA_BINDING
129831	RBM45	RNA binding motif protein 45					GO_POLY_A_RNA_BINDING	GO_RNA_BINDING
144983	HNRNPA1L2	heterogeneous nuclear ribonucleoprotein A1-like 2						GO_RNA_BINDING	KRIGE_RESPONSE_TO_TOSEDOSTAT_24HR_DN			KRIGE_RESPONSE_TO_TOSEDOSTAT_6HR_DN
5859	QARS	glutaminyl-tRNA synthetase						GO_RNA_BINDING			CAIRO_HEPATOBLASTOMA_CLASSES_UP				BENPORATH_NANOG_TARGETS				GO_RIBONUCLEOTIDE_BINDING
51692	CPSF3	cleavage and polyadenylation specific factor 3, 73kDa						GO_RNA_BINDING								DODD_NASOPHARYNGEAL_CARCINOMA_DN					NUYTTEN_EZH2_TARGETS_DN
51693	TRAPPC2L	trafficking protein particle complex 2-like							KRIGE_RESPONSE_TO_TOSEDOSTAT_24HR_DN			KRIGE_RESPONSE_TO_TOSEDOSTAT_6HR_DN	TIEN_INTESTINE_PROBIOTICS_24HR_UP
57291	SNHG13	small nucleolar RNA host gene 13 (non-protein coding)							KRIGE_RESPONSE_TO_TOSEDOSTAT_24HR_DN			KRIGE_RESPONSE_TO_TOSEDOSTAT_6HR_DN		LEE_BMP2_TARGETS_DN						GARY_CD5_TARGETS_DN
760	CA2	carbonic anhydrase II							KRIGE_RESPONSE_TO_TOSEDOSTAT_24HR_DN			KRIGE_RESPONSE_TO_TOSEDOSTAT_6HR_DN			BENPORATH_NANOG_TARGETS
148789	B3GALNT2	beta-1,3-N-acetylgalactosaminyltransferase 2							KRIGE_RESPONSE_TO_TOSEDOSTAT_24HR_DN			KRIGE_RESPONSE_TO_TOSEDOSTAT_6HR_DN				DODD_NASOPHARYNGEAL_CARCINOMA_DN	GSE6259_FLT3L_INDUCED_33D1_POS_DC_VS_BCELL_UP					GO_CARBOHYDRATE_DERIVATIVE_METABOLIC_PROCESS
79149	ZSCAN5A	zinc finger and SCAN domain containing 5A							KRIGE_RESPONSE_TO_TOSEDOSTAT_24HR_DN			KRIGE_RESPONSE_TO_TOSEDOSTAT_6HR_DN
23640	HSPBP1	HSPA (heat shock 70kDa) binding protein, cytoplasmic cochaperone 1							KRIGE_RESPONSE_TO_TOSEDOSTAT_24HR_DN			KRIGE_RESPONSE_TO_TOSEDOSTAT_6HR_DN
5567	PRKACB	protein kinase, cAMP-dependent, catalytic, beta							KRIGE_RESPONSE_TO_TOSEDOSTAT_24HR_DN										GO_RIBONUCLEOTIDE_BINDING
163	AP2B1	adaptor-related protein complex 2, beta 1 subunit								FISCHER_DREAM_TARGETS	CAIRO_HEPATOBLASTOMA_CLASSES_UP										NUYTTEN_EZH2_TARGETS_DN
132660	LIN54	lin-54 homolog (C. elegans)								FISCHER_DREAM_TARGETS				LEE_BMP2_TARGETS_DN
286826	LIN9	lin-9 homolog (C. elegans)								FISCHER_DREAM_TARGETS						DODD_NASOPHARYNGEAL_CARCINOMA_DN					NUYTTEN_EZH2_TARGETS_DN
11124	FAF1	Fas (TNFRSF6) associated factor 1								FISCHER_DREAM_TARGETS
90624	LYRM7	Lyrm7 homolog (mouse)								FISCHER_DREAM_TARGETS
3727	JUND	jun D proto-oncogene								FISCHER_DREAM_TARGETS
91869	RFT1	RFT1 homolog (S. cerevisiae)								FISCHER_DREAM_TARGETS
4698	NDUFA5	NADH dehydrogenase (ubiquinone) 1 alpha subcomplex, 5, 13kDa											TIEN_INTESTINE_PROBIOTICS_24HR_UP				GSE6259_FLT3L_INDUCED_33D1_POS_DC_VS_BCELL_UP					GO_CARBOHYDRATE_DERIVATIVE_METABOLIC_PROCESS
801	CALM1	calmodulin 1 (phosphorylase kinase, delta)											TIEN_INTESTINE_PROBIOTICS_24HR_UP
7905	REEP5	receptor accessory protein 5											TIEN_INTESTINE_PROBIOTICS_24HR_UP
81562	LMAN2L	lectin, mannose-binding 2-like											TIEN_INTESTINE_PROBIOTICS_24HR_UP
113115	FAM54A	family with sequence similarity 54, member A													BENPORATH_NANOG_TARGETS	DODD_NASOPHARYNGEAL_CARCINOMA_DN					NUYTTEN_EZH2_TARGETS_DN
10600	USP16	ubiquitin specific peptidase 16													BENPORATH_NANOG_TARGETS		GSE6259_FLT3L_INDUCED_33D1_POS_DC_VS_BCELL_UP			GARY_CD5_TARGETS_DN
4292	MLH1	mutL homolog 1, colon cancer, nonpolyposis type 2 (E. coli)													BENPORATH_NANOG_TARGETS				GO_RIBONUCLEOTIDE_BINDING
5570	PKIB	protein kinase (cAMP-dependent, catalytic) inhibitor beta													BENPORATH_NANOG_TARGETS
54839	LRRC49	leucine rich repeat containing 49													BENPORATH_NANOG_TARGETS
90799	CEP95	centrosomal protein 95kDa													BENPORATH_NANOG_TARGETS
5978	REST	RE1-silencing transcription factor													BENPORATH_NANOG_TARGETS
79016	DDA1	DET1 and DDB1 associated 1													BENPORATH_NANOG_TARGETS
54985	HCFC1R1	host cell factor C1 regulator 1 (XPO1 dependent)													BENPORATH_NANOG_TARGETS
8496	PPFIBP1	PTPRF interacting protein, binding protein 1 (liprin beta 1)													BENPORATH_NANOG_TARGETS
4915	NTRK2	neurotrophic tyrosine kinase, receptor, type 2														DODD_NASOPHARYNGEAL_CARCINOMA_DN			GO_RIBONUCLEOTIDE_BINDING
81796	SLCO5A1	solute carrier organic anion transporter family, member 5A1														DODD_NASOPHARYNGEAL_CARCINOMA_DN
374819	LRRC37A3	leucine rich repeat containing 37, member A3														DODD_NASOPHARYNGEAL_CARCINOMA_DN
29982	NRBF2	nuclear receptor binding factor 2															GSE6259_FLT3L_INDUCED_33D1_POS_DC_VS_BCELL_UP
9986	RCE1	RCE1 homolog, prenyl protein peptidase (S. cerevisiae)															GSE6259_FLT3L_INDUCED_33D1_POS_DC_VS_BCELL_UP
10695	CNPY3	canopy 3 homolog (zebrafish)																PUJANA_ATM_PCC_NETWORK
381	ARF5	ADP-ribosylation factor 5																	GO_RIBONUCLEOTIDE_BINDING
23176	2018-09-08	septin 8																	GO_RIBONUCLEOTIDE_BINDING
22848	AAK1	AP2 associated kinase 1																	GO_RIBONUCLEOTIDE_BINDING
79739	TTLL7	tubulin tyrosine ligase-like family, member 7																	GO_RIBONUCLEOTIDE_BINDING
166785	MMAA	methylmalonic aciduria (cobalamin deficiency) cblA type																	GO_RIBONUCLEOTIDE_BINDING
84287	ZDHHC16	zinc finger, DHHC-type containing 16																		GARY_CD5_TARGETS_DN
10152	ABI2	abl-interactor 2																			NUYTTEN_EZH2_TARGETS_DN
5495	PPM1B	protein phosphatase, Mg2+/Mn2+ dependent, 1B																			NUYTTEN_EZH2_TARGETS_DN
23390	ZDHHC17	zinc finger, DHHC-type containing 17																			NUYTTEN_EZH2_TARGETS_DN
221035	REEP3	receptor accessory protein 3																			NUYTTEN_EZH2_TARGETS_DN
57669	EPB41L5	erythrocyte membrane protein band 4.1 like 5																			NUYTTEN_EZH2_TARGETS_DN
154791	C7orf55	chromosome 7 open reading frame 55																			NUYTTEN_EZH2_TARGETS_DN
182	JAG1	jagged 1																			NUYTTEN_EZH2_TARGETS_DN
79568	C2orf47	chromosome 2 open reading frame 47																			NUYTTEN_EZH2_TARGETS_DN
54916	C14orf101	chromosome 14 open reading frame 101																			NUYTTEN_EZH2_TARGETS_DN
56906	THAP10	THAP domain containing 10																			NUYTTEN_EZH2_TARGETS_DN
100137049	PLA2G4B	phospholipase A2, group IVB (cytosolic)																				GO_CARBOHYDRATE_DERIVATIVE_METABOLIC_PROCESS
785	CACNB4	calcium channel, voltage-dependent, beta 4 subunit																				GO_CARBOHYDRATE_DERIVATIVE_METABOLIC_PROCESS
54949	SDHAF2	succinate dehydrogenase complex assembly factor 2																				GO_CARBOHYDRATE_DERIVATIVE_METABOLIC_PROCESS
83548	COG3	component of oligomeric golgi complex 3																				GO_CARBOHYDRATE_DERIVATIVE_METABOLIC_PROCESS
64919	BCL11B	B-cell CLL/lymphoma 11B (zinc finger protein)
6050	RNH1	ribonuclease/angiogenin inhibitor 1
10827	FAM114A2	family with sequence similarity 114, member A2
79575	ABHD8	abhydrolase domain containing 8
81846	SBF2	SET binding factor 2
3552	IL1A	interleukin 1, alpha
54874	FNBP1L	formin binding protein 1-like
2274	FHL2	four and a half LIM domains 2
51647	FAM96B	family with sequence similarity 96, member B
10474	TADA3	transcriptional adaptor 3
23265	EXOC7	exocyst complex component 7
26146	TRAF3IP1	TNF receptor-associated factor 3 interacting protein 1
55812	SPATA7	spermatogenesis associated 7
55662	HIF1AN	hypoxia inducible factor 1, alpha subunit inhibitor
84335	AKT1S1	AKT1 substrate 1 (proline-rich)
30	ACAA1	acetyl-CoA acyltransferase 1
23065	KIAA0090	KIAA0090
578	BAK1	BCL2-antagonist/killer 1
7541	ZFP161	zinc finger protein 161 homolog (mouse)
9842	PLEKHM1	pleckstrin homology domain containing, family M (with RUN domain) member 1
51271	UBAP1	ubiquitin associated protein 1
79567	FAM65A	family with sequence similarity 65, member A
79571	GCC1	GRIP and coiled-coil domain containing 1
55571	C2orf29	chromosome 2 open reading frame 29
27352	SGSM3	small G protein signaling modulator 3
55180	LINS	lines homolog (Drosophila)
7733	ZNF180	zinc finger protein 180
375061	FAM89A	family with sequence similarity 89, member A
100505741	SPATA1	spermatogenesis associated 1
79703	C11orf80	chromosome 11 open reading frame 80
2561	GABRB2	gamma-aminobutyric acid (GABA) A receptor, beta 2
8816	DCAF5	DDB1 and CUL4 associated factor 5
54059	YBEY	ybeY metallopeptidase (putative)
128439	SNHG11	small nucleolar RNA host gene 11 (non-protein coding)
57828	CATSPERG	cation channel, sperm-associated, gamma
79078	C1orf50	chromosome 1 open reading frame 50
168850	ZNF800	zinc finger protein 800
54873	PALMD	palmdelphin
23005	MAPKBP1	mitogen-activated protein kinase binding protein 1
128229	C1orf182	chromosome 1 open reading frame 182
201514	ZNF584	zinc finger protein 584
54738	FEV	FEV (ETS oncogene family)
57404	CYP20A1	cytochrome P450, family 20, subfamily A, polypeptide 1
64405	CDH22	cadherin 22, type 2
100507303	LOC100507303	uncharacterized LOC100507303
9772	KIAA0195	KIAA0195
440288	LOC440288	uncharacterized LOC440288
57547	ZNF624	zinc finger protein 624
169834	ZNF883	zinc finger protein 883
100137047	JMJD7	jumonji domain containing 7
284080	LOC284080	uncharacterized LOC284080
286103	C8orf77	chromosome 8 open reading frame 77
100507501	LOC100507501	uncharacterized LOC100507501
