# Supplementary material for: Histoepigenetic analysis of HPV- and tobacco-associated head and neck cancer identifies both subtype-specific and common therapeutic targets despite divergent microenvironments
Source: Oncogene. 2019 Jan 17;38(19):3551–68. doi: 10.1038/s41388-018-0659-4 (PMC6756123; doi:10.1038/s41388-018-0659-4)
Supplement: Supplementary file 6 — Supplementary Table 1c [file 41388_2018_659_MOESM6_ESM.xlsx]

## Sheet: promoter_hypermethylated
Supplementary Table 1c
Hypomethylated promoters
Overlap Results
Collection(s):	C2, C5, C6, C7, H
# overlaps shown:	20
# genesets in collections:	15766
# genes in comparison (n):	133
# genes in universe (N):	45956
Gene Set Name	# Genes in Gene Set (K)	Description	# Genes in Overlap (k)	k/K	p-value	FDR q-value
GO_SYSTEM_PROCESS	1785	A multicellular organismal process carried out by any of the organs or tissues in an organ system. An organ system is a regularly interacting or interdependent group of organs or tissues that work together to carry out a biological objective.	24	0.0134	3.37e-10	4.45e-06
GO_NEUROLOGICAL_SYSTEM_PROCESS	1242	A organ system process carried out by any of the organs or tissues of neurological system.	20	0.0161	5.65e-10	4.45e-06
GO_SIGNAL_TRANSDUCER_ACTIVITY	1731	Conveys a signal across a cell to trigger a change in cell function or state. A signal is a physical entity or change in state that is used to transfer information in order to trigger a response.	22	0.0127	5.61e-09	2.95e-05
GO_DETECTION_OF_STIMULUS	675	The series of events in which a stimulus is received by a cell or organism and converted into a molecular signal.	14	0.0207	1.17e-08	3.8e-05
GO_G_PROTEIN_COUPLED_RECEPTOR_SIGNALING_PATHWAY	1193	A series of molecular signals that proceeds with an activated receptor promoting the exchange of GDP for GTP on the alpha-subunit of an associated heterotrimeric G-protein complex. The GTP-bound activated alpha-G-protein then dissociates from the beta- and gamma-subunits to further transmit the signal within the cell. The pathway begins with receptor-ligand interaction, or for basal GPCR signalin…	18	0.0151	1.21e-08	3.8e-05
GO_SENSORY_PERCEPTION	938	The series of events required for an organism to receive a sensory stimulus, convert it to a molecular signal, and recognize and characterize the signal. This is a neurological process.	16	0.0171	1.55e-08	4.07e-05
GO_SIGNALING_RECEPTOR_ACTIVITY	1393	Receiving a signal and transmitting the signal in the cell to initiate a change in cell activity. A signal is a physical entity or change in state that is used to transfer information in order to trigger a response.	19	0.0136	2.28e-08	5.14e-05
GO_G_PROTEIN_COUPLED_RECEPTOR_ACTIVITY	879	Combining with an extracellular signal and transmitting the signal across the membrane by activating an associated G-protein; promotes the exchange of GDP for GTP on the alpha subunit of a heterotrimeric G-protein complex.	15	0.0171	4.47e-08	8.81e-05
REACTOME_GPCR_DOWNSTREAM_SIGNALING	805	Genes involved in GPCR downstream signaling	14	0.0174	1.03e-07	0.00018
GO_RECEPTOR_ACTIVITY	1649	Combining with an extracellular or intracellular messenger to initiate a change in cell activity.	19	0.0115	3.1e-07	0.000488
REACTOME_SIGNALING_BY_GPCR	920	Genes involved in Signaling by GPCR	14	0.0152	5.1e-07	0.000731
BENPORATH_EED_TARGETS	1062	Set 'Eed targets': genes identified by ChIP on chip as targets of the Polycomb protein EED [GeneID=8726] in human embryonic stem cells.	14	0.0132	2.73e-06	0.00358
GO_SENSORY_PERCEPTION_OF_CHEMICAL_STIMULUS	524	The series of events required for an organism to receive a sensory chemical stimulus, convert it to a molecular signal, and recognize and characterize the signal. This is a neurological process.	10	0.0191	3.29e-06	0.00399
GO_OLFACTORY_RECEPTOR_ACTIVITY	425	Combining with an odorant and transmitting the signal from one side of the membrane to the other to initiate a change in cell activity in response to detection of smell.	9	0.0212	4.51e-06	0.00507
BENPORATH_ES_WITH_H3K27ME3	1118	Set 'H3K27 bound': genes posessing the trimethylated H3K27 (H3K27me3) mark in their promoters in human embryonic stem cells, as identified by ChIP on chip.	14	0.0125	4.91e-06	0.00516
BENPORATH_SUZ12_TARGETS	1038	Set 'Suz12 targets': genes identified by ChIP on chip as targets of the Polycomb protein SUZ12 [GeneID=23512] in human embryonic stem cells.	13	0.0125	1.09e-05	0.0107
MEISSNER_BRAIN_HCP_WITH_H3K4ME3_AND_H3K27ME3	1069	Genes with high-CpG-density promoters (HCP) bearing histone H3 dimethylation at K4 (H3K4me2) and trimethylation at K27 (H3K27me3) in brain.	13	0.0122	1.48e-05	0.0137
REACTOME_HEPARAN_SULFATE_HEPARIN_HS_GAG_METABOLISM	52	Genes involved in Heparan sulfate/heparin (HS-GAG) metabolism	4	0.0769	1.63e-05	0.0143
KEGG_OLFACTORY_TRANSDUCTION	389	Olfactory transduction	8	0.0206	1.91e-05	0.0158
GO_PRESYNAPSE	283	The part of a synapse that is part of the presynaptic cell.	7	0.0247	2e-05	0.0158
Gene/Gene Set Overlap Matrix
Gene Symbol	Gene Description	GO_SYSTEM_PROCESS	GO_NEUROLOGICAL_SYSTEM_PROCESS	GO_SIGNAL_TRANSDUCER_ACTIVITY	GO_DETECTION_OF_STIMULUS	GO_G_PROTEIN_COUPLED_RECEPTOR_SIGNALING_PATHWAY	GO_SENSORY_PERCEPTION	GO_SIGNALING_RECEPTOR_ACTIVITY	GO_G_PROTEIN_COUPLED_RECEPTOR_ACTIVITY	REACTOME_GPCR_DOWNSTREAM_SIGNALING	GO_RECEPTOR_ACTIVITY	REACTOME_SIGNALING_BY_GPCR	BENPORATH_EED_TARGETS	GO_SENSORY_PERCEPTION_OF_CHEMICAL_STIMULUS	GO_OLFACTORY_RECEPTOR_ACTIVITY	BENPORATH_ES_WITH_H3K27ME3	BENPORATH_SUZ12_TARGETS	MEISSNER_BRAIN_HCP_WITH_H3K4ME3_AND_H3K27ME3	REACTOME_HEPARAN_SULFATE_HEPARIN_HS_GAG_METABOLISM	KEGG_OLFACTORY_TRANSDUCTION	GO_PRESYNAPSE
OR56A1	olfactory receptor, family 56, subfamily A, member 1	GO_SYSTEM_PROCESS	GO_NEUROLOGICAL_SYSTEM_PROCESS	GO_SIGNAL_TRANSDUCER_ACTIVITY	GO_DETECTION_OF_STIMULUS	GO_G_PROTEIN_COUPLED_RECEPTOR_SIGNALING_PATHWAY	GO_SENSORY_PERCEPTION	GO_SIGNALING_RECEPTOR_ACTIVITY	GO_G_PROTEIN_COUPLED_RECEPTOR_ACTIVITY	REACTOME_GPCR_DOWNSTREAM_SIGNALING	GO_RECEPTOR_ACTIVITY	REACTOME_SIGNALING_BY_GPCR		GO_SENSORY_PERCEPTION_OF_CHEMICAL_STIMULUS	GO_OLFACTORY_RECEPTOR_ACTIVITY					KEGG_OLFACTORY_TRANSDUCTION
OR2L13	olfactory receptor, family 2, subfamily L, member 13	GO_SYSTEM_PROCESS	GO_NEUROLOGICAL_SYSTEM_PROCESS	GO_SIGNAL_TRANSDUCER_ACTIVITY	GO_DETECTION_OF_STIMULUS	GO_G_PROTEIN_COUPLED_RECEPTOR_SIGNALING_PATHWAY	GO_SENSORY_PERCEPTION	GO_SIGNALING_RECEPTOR_ACTIVITY	GO_G_PROTEIN_COUPLED_RECEPTOR_ACTIVITY	REACTOME_GPCR_DOWNSTREAM_SIGNALING	GO_RECEPTOR_ACTIVITY	REACTOME_SIGNALING_BY_GPCR		GO_SENSORY_PERCEPTION_OF_CHEMICAL_STIMULUS	GO_OLFACTORY_RECEPTOR_ACTIVITY					KEGG_OLFACTORY_TRANSDUCTION
OR2C1	olfactory receptor, family 2, subfamily C, member 1	GO_SYSTEM_PROCESS	GO_NEUROLOGICAL_SYSTEM_PROCESS	GO_SIGNAL_TRANSDUCER_ACTIVITY	GO_DETECTION_OF_STIMULUS	GO_G_PROTEIN_COUPLED_RECEPTOR_SIGNALING_PATHWAY	GO_SENSORY_PERCEPTION	GO_SIGNALING_RECEPTOR_ACTIVITY	GO_G_PROTEIN_COUPLED_RECEPTOR_ACTIVITY	REACTOME_GPCR_DOWNSTREAM_SIGNALING	GO_RECEPTOR_ACTIVITY	REACTOME_SIGNALING_BY_GPCR		GO_SENSORY_PERCEPTION_OF_CHEMICAL_STIMULUS	GO_OLFACTORY_RECEPTOR_ACTIVITY					KEGG_OLFACTORY_TRANSDUCTION
OR14J1	olfactory receptor, family 14, subfamily J, member 1	GO_SYSTEM_PROCESS	GO_NEUROLOGICAL_SYSTEM_PROCESS	GO_SIGNAL_TRANSDUCER_ACTIVITY	GO_DETECTION_OF_STIMULUS	GO_G_PROTEIN_COUPLED_RECEPTOR_SIGNALING_PATHWAY	GO_SENSORY_PERCEPTION	GO_SIGNALING_RECEPTOR_ACTIVITY	GO_G_PROTEIN_COUPLED_RECEPTOR_ACTIVITY	REACTOME_GPCR_DOWNSTREAM_SIGNALING	GO_RECEPTOR_ACTIVITY	REACTOME_SIGNALING_BY_GPCR		GO_SENSORY_PERCEPTION_OF_CHEMICAL_STIMULUS	GO_OLFACTORY_RECEPTOR_ACTIVITY					KEGG_OLFACTORY_TRANSDUCTION
OR6M1	olfactory receptor, family 6, subfamily M, member 1	GO_SYSTEM_PROCESS	GO_NEUROLOGICAL_SYSTEM_PROCESS	GO_SIGNAL_TRANSDUCER_ACTIVITY	GO_DETECTION_OF_STIMULUS	GO_G_PROTEIN_COUPLED_RECEPTOR_SIGNALING_PATHWAY	GO_SENSORY_PERCEPTION	GO_SIGNALING_RECEPTOR_ACTIVITY	GO_G_PROTEIN_COUPLED_RECEPTOR_ACTIVITY	REACTOME_GPCR_DOWNSTREAM_SIGNALING	GO_RECEPTOR_ACTIVITY	REACTOME_SIGNALING_BY_GPCR		GO_SENSORY_PERCEPTION_OF_CHEMICAL_STIMULUS	GO_OLFACTORY_RECEPTOR_ACTIVITY					KEGG_OLFACTORY_TRANSDUCTION
OR2T12	olfactory receptor, family 2, subfamily T, member 12	GO_SYSTEM_PROCESS	GO_NEUROLOGICAL_SYSTEM_PROCESS	GO_SIGNAL_TRANSDUCER_ACTIVITY	GO_DETECTION_OF_STIMULUS	GO_G_PROTEIN_COUPLED_RECEPTOR_SIGNALING_PATHWAY	GO_SENSORY_PERCEPTION	GO_SIGNALING_RECEPTOR_ACTIVITY	GO_G_PROTEIN_COUPLED_RECEPTOR_ACTIVITY	REACTOME_GPCR_DOWNSTREAM_SIGNALING	GO_RECEPTOR_ACTIVITY	REACTOME_SIGNALING_BY_GPCR		GO_SENSORY_PERCEPTION_OF_CHEMICAL_STIMULUS	GO_OLFACTORY_RECEPTOR_ACTIVITY					KEGG_OLFACTORY_TRANSDUCTION
OR2G2	olfactory receptor, family 2, subfamily G, member 2	GO_SYSTEM_PROCESS	GO_NEUROLOGICAL_SYSTEM_PROCESS	GO_SIGNAL_TRANSDUCER_ACTIVITY	GO_DETECTION_OF_STIMULUS	GO_G_PROTEIN_COUPLED_RECEPTOR_SIGNALING_PATHWAY	GO_SENSORY_PERCEPTION	GO_SIGNALING_RECEPTOR_ACTIVITY	GO_G_PROTEIN_COUPLED_RECEPTOR_ACTIVITY	REACTOME_GPCR_DOWNSTREAM_SIGNALING	GO_RECEPTOR_ACTIVITY	REACTOME_SIGNALING_BY_GPCR		GO_SENSORY_PERCEPTION_OF_CHEMICAL_STIMULUS	GO_OLFACTORY_RECEPTOR_ACTIVITY					KEGG_OLFACTORY_TRANSDUCTION
NTSR1	neurotensin receptor 1 (high affinity)	GO_SYSTEM_PROCESS	GO_NEUROLOGICAL_SYSTEM_PROCESS	GO_SIGNAL_TRANSDUCER_ACTIVITY	GO_DETECTION_OF_STIMULUS	GO_G_PROTEIN_COUPLED_RECEPTOR_SIGNALING_PATHWAY	GO_SENSORY_PERCEPTION	GO_SIGNALING_RECEPTOR_ACTIVITY	GO_G_PROTEIN_COUPLED_RECEPTOR_ACTIVITY	REACTOME_GPCR_DOWNSTREAM_SIGNALING	GO_RECEPTOR_ACTIVITY	REACTOME_SIGNALING_BY_GPCR						MEISSNER_BRAIN_HCP_WITH_H3K4ME3_AND_H3K27ME3			GO_PRESYNAPSE
OR14I1	olfactory receptor, family 14, subfamily I, member 1	GO_SYSTEM_PROCESS	GO_NEUROLOGICAL_SYSTEM_PROCESS	GO_SIGNAL_TRANSDUCER_ACTIVITY	GO_DETECTION_OF_STIMULUS	GO_G_PROTEIN_COUPLED_RECEPTOR_SIGNALING_PATHWAY	GO_SENSORY_PERCEPTION	GO_SIGNALING_RECEPTOR_ACTIVITY	GO_G_PROTEIN_COUPLED_RECEPTOR_ACTIVITY		GO_RECEPTOR_ACTIVITY			GO_SENSORY_PERCEPTION_OF_CHEMICAL_STIMULUS	GO_OLFACTORY_RECEPTOR_ACTIVITY					KEGG_OLFACTORY_TRANSDUCTION
OR1F2P	olfactory receptor, family 1, subfamily F, member 2	GO_SYSTEM_PROCESS	GO_NEUROLOGICAL_SYSTEM_PROCESS	GO_SIGNAL_TRANSDUCER_ACTIVITY	GO_DETECTION_OF_STIMULUS	GO_G_PROTEIN_COUPLED_RECEPTOR_SIGNALING_PATHWAY	GO_SENSORY_PERCEPTION	GO_SIGNALING_RECEPTOR_ACTIVITY	GO_G_PROTEIN_COUPLED_RECEPTOR_ACTIVITY		GO_RECEPTOR_ACTIVITY			GO_SENSORY_PERCEPTION_OF_CHEMICAL_STIMULUS	GO_OLFACTORY_RECEPTOR_ACTIVITY
PIGR	polymeric immunoglobulin receptor	GO_SYSTEM_PROCESS	GO_NEUROLOGICAL_SYSTEM_PROCESS	GO_SIGNAL_TRANSDUCER_ACTIVITY	GO_DETECTION_OF_STIMULUS		GO_SENSORY_PERCEPTION	GO_SIGNALING_RECEPTOR_ACTIVITY			GO_RECEPTOR_ACTIVITY			GO_SENSORY_PERCEPTION_OF_CHEMICAL_STIMULUS
ADCYAP1	adenylate cyclase activating polypeptide 1 (pituitary)	GO_SYSTEM_PROCESS	GO_NEUROLOGICAL_SYSTEM_PROCESS	GO_SIGNAL_TRANSDUCER_ACTIVITY		GO_G_PROTEIN_COUPLED_RECEPTOR_SIGNALING_PATHWAY	GO_SENSORY_PERCEPTION			REACTOME_GPCR_DOWNSTREAM_SIGNALING		REACTOME_SIGNALING_BY_GPCR	BENPORATH_EED_TARGETS			BENPORATH_ES_WITH_H3K27ME3	BENPORATH_SUZ12_TARGETS				GO_PRESYNAPSE
LHCGR	luteinizing hormone/choriogonadotropin receptor	GO_SYSTEM_PROCESS	GO_NEUROLOGICAL_SYSTEM_PROCESS	GO_SIGNAL_TRANSDUCER_ACTIVITY		GO_G_PROTEIN_COUPLED_RECEPTOR_SIGNALING_PATHWAY		GO_SIGNALING_RECEPTOR_ACTIVITY	GO_G_PROTEIN_COUPLED_RECEPTOR_ACTIVITY	REACTOME_GPCR_DOWNSTREAM_SIGNALING	GO_RECEPTOR_ACTIVITY	REACTOME_SIGNALING_BY_GPCR
RP1	retinitis pigmentosa 1 (autosomal dominant)	GO_SYSTEM_PROCESS	GO_NEUROLOGICAL_SYSTEM_PROCESS		GO_DETECTION_OF_STIMULUS		GO_SENSORY_PERCEPTION
ADCY1	adenylate cyclase 1 (brain)	GO_SYSTEM_PROCESS	GO_NEUROLOGICAL_SYSTEM_PROCESS			GO_G_PROTEIN_COUPLED_RECEPTOR_SIGNALING_PATHWAY				REACTOME_GPCR_DOWNSTREAM_SIGNALING		REACTOME_SIGNALING_BY_GPCR
RAX	retina and anterior neural fold homeobox	GO_SYSTEM_PROCESS	GO_NEUROLOGICAL_SYSTEM_PROCESS				GO_SENSORY_PERCEPTION						BENPORATH_EED_TARGETS			BENPORATH_ES_WITH_H3K27ME3	BENPORATH_SUZ12_TARGETS
POU3F4	POU class 3 homeobox 4	GO_SYSTEM_PROCESS	GO_NEUROLOGICAL_SYSTEM_PROCESS				GO_SENSORY_PERCEPTION						BENPORATH_EED_TARGETS			BENPORATH_ES_WITH_H3K27ME3	BENPORATH_SUZ12_TARGETS
TMIE	transmembrane inner ear	GO_SYSTEM_PROCESS	GO_NEUROLOGICAL_SYSTEM_PROCESS				GO_SENSORY_PERCEPTION
SLC6A1	solute carrier family 6 (neurotransmitter transporter, GABA), member 1	GO_SYSTEM_PROCESS	GO_NEUROLOGICAL_SYSTEM_PROCESS										BENPORATH_EED_TARGETS			BENPORATH_ES_WITH_H3K27ME3	BENPORATH_SUZ12_TARGETS	MEISSNER_BRAIN_HCP_WITH_H3K4ME3_AND_H3K27ME3
S100B	S100 calcium binding protein B	GO_SYSTEM_PROCESS	GO_NEUROLOGICAL_SYSTEM_PROCESS
AQP4	aquaporin 4	GO_SYSTEM_PROCESS
MYH1	myosin, heavy chain 1, skeletal muscle, adult	GO_SYSTEM_PROCESS
STK40	serine/threonine kinase 40	GO_SYSTEM_PROCESS
HEG1	HEG homolog 1 (zebrafish)	GO_SYSTEM_PROCESS
GNGT2	guanine nucleotide binding protein (G protein), gamma transducing activity polypeptide 2			GO_SIGNAL_TRANSDUCER_ACTIVITY	GO_DETECTION_OF_STIMULUS	GO_G_PROTEIN_COUPLED_RECEPTOR_SIGNALING_PATHWAY				REACTOME_GPCR_DOWNSTREAM_SIGNALING		REACTOME_SIGNALING_BY_GPCR
HTR1E	5-hydroxytryptamine (serotonin) receptor 1E			GO_SIGNAL_TRANSDUCER_ACTIVITY		GO_G_PROTEIN_COUPLED_RECEPTOR_SIGNALING_PATHWAY		GO_SIGNALING_RECEPTOR_ACTIVITY	GO_G_PROTEIN_COUPLED_RECEPTOR_ACTIVITY	REACTOME_GPCR_DOWNSTREAM_SIGNALING	GO_RECEPTOR_ACTIVITY	REACTOME_SIGNALING_BY_GPCR	BENPORATH_EED_TARGETS
HTR3A	5-hydroxytryptamine (serotonin) receptor 3A			GO_SIGNAL_TRANSDUCER_ACTIVITY		GO_G_PROTEIN_COUPLED_RECEPTOR_SIGNALING_PATHWAY		GO_SIGNALING_RECEPTOR_ACTIVITY	GO_G_PROTEIN_COUPLED_RECEPTOR_ACTIVITY		GO_RECEPTOR_ACTIVITY
GPR123	G protein-coupled receptor 123			GO_SIGNAL_TRANSDUCER_ACTIVITY		GO_G_PROTEIN_COUPLED_RECEPTOR_SIGNALING_PATHWAY		GO_SIGNALING_RECEPTOR_ACTIVITY	GO_G_PROTEIN_COUPLED_RECEPTOR_ACTIVITY		GO_RECEPTOR_ACTIVITY
GPR148	G protein-coupled receptor 148			GO_SIGNAL_TRANSDUCER_ACTIVITY		GO_G_PROTEIN_COUPLED_RECEPTOR_SIGNALING_PATHWAY		GO_SIGNALING_RECEPTOR_ACTIVITY	GO_G_PROTEIN_COUPLED_RECEPTOR_ACTIVITY		GO_RECEPTOR_ACTIVITY
GPC6	glypican 6			GO_SIGNAL_TRANSDUCER_ACTIVITY				GO_SIGNALING_RECEPTOR_ACTIVITY			GO_RECEPTOR_ACTIVITY								REACTOME_HEPARAN_SULFATE_HEPARIN_HS_GAG_METABOLISM
GRIA4	glutamate receptor, ionotrophic, AMPA 4			GO_SIGNAL_TRANSDUCER_ACTIVITY				GO_SIGNALING_RECEPTOR_ACTIVITY			GO_RECEPTOR_ACTIVITY										GO_PRESYNAPSE
HFE2	hemochromatosis type 2 (juvenile)			GO_SIGNAL_TRANSDUCER_ACTIVITY				GO_SIGNALING_RECEPTOR_ACTIVITY			GO_RECEPTOR_ACTIVITY
MOS	v-mos Moloney murine sarcoma viral oncogene homolog			GO_SIGNAL_TRANSDUCER_ACTIVITY
RFC5	replication factor C (activator 1) 5, 36.5kDa				GO_DETECTION_OF_STIMULUS
OBSCN	obscurin, cytoskeletal calmodulin and titin-interacting RhoGEF									REACTOME_GPCR_DOWNSTREAM_SIGNALING		REACTOME_SIGNALING_BY_GPCR
OTX2	orthodenticle homeobox 2												BENPORATH_EED_TARGETS			BENPORATH_ES_WITH_H3K27ME3	BENPORATH_SUZ12_TARGETS	MEISSNER_BRAIN_HCP_WITH_H3K4ME3_AND_H3K27ME3
ZIC1	Zic family member 1												BENPORATH_EED_TARGETS			BENPORATH_ES_WITH_H3K27ME3	BENPORATH_SUZ12_TARGETS	MEISSNER_BRAIN_HCP_WITH_H3K4ME3_AND_H3K27ME3
TLL1	tolloid-like 1												BENPORATH_EED_TARGETS			BENPORATH_ES_WITH_H3K27ME3	BENPORATH_SUZ12_TARGETS	MEISSNER_BRAIN_HCP_WITH_H3K4ME3_AND_H3K27ME3
HPSE2	heparanase 2												BENPORATH_EED_TARGETS			BENPORATH_ES_WITH_H3K27ME3	BENPORATH_SUZ12_TARGETS		REACTOME_HEPARAN_SULFATE_HEPARIN_HS_GAG_METABOLISM
TLX2	T-cell leukemia homeobox 2												BENPORATH_EED_TARGETS			BENPORATH_ES_WITH_H3K27ME3	BENPORATH_SUZ12_TARGETS
COL4A5	collagen, type IV, alpha 5												BENPORATH_EED_TARGETS			BENPORATH_ES_WITH_H3K27ME3	BENPORATH_SUZ12_TARGETS
PRDM13	PR domain containing 13												BENPORATH_EED_TARGETS			BENPORATH_ES_WITH_H3K27ME3
HCG9	HLA complex group 9 (non-protein coding)												BENPORATH_EED_TARGETS			BENPORATH_ES_WITH_H3K27ME3
PRICKLE1	prickle homolog 1 (Drosophila)												BENPORATH_EED_TARGETS				BENPORATH_SUZ12_TARGETS
SYT6	synaptotagmin VI															BENPORATH_ES_WITH_H3K27ME3	BENPORATH_SUZ12_TARGETS	MEISSNER_BRAIN_HCP_WITH_H3K4ME3_AND_H3K27ME3			GO_PRESYNAPSE
THBS2	thrombospondin 2															BENPORATH_ES_WITH_H3K27ME3
CDX4	caudal type homeobox 4																BENPORATH_SUZ12_TARGETS
B3GAT2	beta-1,3-glucuronyltransferase 2 (glucuronosyltransferase S)																	MEISSNER_BRAIN_HCP_WITH_H3K4ME3_AND_H3K27ME3	REACTOME_HEPARAN_SULFATE_HEPARIN_HS_GAG_METABOLISM
DISC1	disrupted in schizophrenia 1																	MEISSNER_BRAIN_HCP_WITH_H3K4ME3_AND_H3K27ME3			GO_PRESYNAPSE
HIST1H1B	histone cluster 1, H1b																	MEISSNER_BRAIN_HCP_WITH_H3K4ME3_AND_H3K27ME3
NKX1-2	NK1 homeobox 2																	MEISSNER_BRAIN_HCP_WITH_H3K4ME3_AND_H3K27ME3
TBX18	T-box 18																	MEISSNER_BRAIN_HCP_WITH_H3K4ME3_AND_H3K27ME3
CPNE2	copine II																	MEISSNER_BRAIN_HCP_WITH_H3K4ME3_AND_H3K27ME3
MB21D1	Mab-21 domain containing 1																	MEISSNER_BRAIN_HCP_WITH_H3K4ME3_AND_H3K27ME3
HS6ST2	heparan sulfate 6-O-sulfotransferase 2																		REACTOME_HEPARAN_SULFATE_HEPARIN_HS_GAG_METABOLISM
DDC	dopa decarboxylase (aromatic L-amino acid decarboxylase)																				GO_PRESYNAPSE
DENND1A	DENN/MADD domain containing 1A																				GO_PRESYNAPSE
SLC6A18	solute carrier family 6, member 18
PCDHA3	protocadherin alpha 3
PCDHA8	protocadherin alpha 8
CD40LG	CD40 ligand
FAM123C	family with sequence similarity 123C
CAPN6	calpain 6
JAKMIP2	janus kinase and microtubule interacting protein 2
PCP4	Purkinje cell protein 4
SNTG1	syntrophin, gamma 1
FAM71B	family with sequence similarity 71, member B
ABI3	ABI family, member 3
ANKRD54	ankyrin repeat domain 54
NLRP8	NLR family, pyrin domain containing 8
PAPOLB	poly(A) polymerase beta (testis specific)
C1RL	complement component 1, r subcomponent-like
R3HDML	R3H domain containing-like
WDFY4	WDFY family member 4
DIP2C	DIP2 disco-interacting protein 2 homolog C (Drosophila)
FAM188A	family with sequence similarity 188, member A
MT1E	metallothionein 1E
GREM2	gremlin 2
ST5	suppression of tumorigenicity 5
ZC3H12D	zinc finger CCCH-type containing 12D
CLEC12B	C-type lectin domain family 12, member B
MMRN2	multimerin 2
CLVS2	clavesin 2
KBTBD12	kelch repeat and BTB (POZ) domain containing 12
GSG1	germ cell associated 1
FAM46D	family with sequence similarity 46, member D
TMEM174	transmembrane protein 174
IL20	interleukin 20
KLK5	kallikrein-related peptidase 5
OTOL1	otolin 1
ZSCAN23	zinc finger and SCAN domain containing 23
ZNF727	zinc finger protein 727
MIOS	missing oocyte, meiosis regulator, homolog (Drosophila)
PCDHGC3	protocadherin gamma subfamily C, 3
LDLRAD3	low density lipoprotein receptor class A domain containing 3
EIF3L	eukaryotic translation initiation factor 3, subunit L
KRTAP9-2	keratin associated protein 9-2
KRTAP24-1	keratin associated protein 24-1
LOC730755	keratin associated protein 2-4-like
LOC284749	uncharacterized LOC284749
LOC541472	uncharacterized LOC541472
VENTXP1	VENT homeobox pseudogene 1
SIGLECP3	sialic acid binding Ig-like lectin, pseudogene 3
C2orf67	chromosome 2 open reading frame 67
ZNF442	zinc finger protein 442
PDCL2	phosducin-like 2
FLJ45974	uncharacterized LOC401337
FAM170A	family with sequence similarity 170, member A
BTN3A3	butyrophilin, subfamily 3, member A3
LOC644192	uncharacterized LOC644192
UBE2DNL	ubiquitin-conjugating enzyme E2D N-terminal like (pseudogene)
ZNF709	zinc finger protein 709
CXorf48	chromosome X open reading frame 48
LOC100128554	uncharacterized LOC100128554
LOC100506994	uncharacterized LOC100506994
HDX	highly divergent homeobox
C10orf27	chromosome 10 open reading frame 27
SNORD116-14	small nucleolar RNA, C/D box 116-14
SNORD116-15	small nucleolar RNA, C/D box 116-15
SNORD115-9	small nucleolar RNA, C/D box 115-9
SNORD115-29	small nucleolar RNA, C/D box 115-29
SNORD115-36	small nucleolar RNA, C/D box 115-36
MIR934	microRNA 934
MIR543	microRNA 543
LOC100628307	uncharacterized LOC100628307
	&nbsp;
	&nbsp;
DCAF8L1	DDB1 and CUL4 associated factor 8-like 1
VTRNA1-2	vault RNA 1-2
MIR525	microRNA 525
MIR516A2	microRNA 516a-2
MIR502	microRNA 502
MIR659	microRNA 659
