# Supplementary material for: Histoepigenetic analysis of HPV- and tobacco-associated head and neck cancer identifies both subtype-specific and common therapeutic targets despite divergent microenvironments
Source: Oncogene. 2019 Jan 17;38(19):3551–68. doi: 10.1038/s41388-018-0659-4 (PMC6756123; doi:10.1038/s41388-018-0659-4)
Supplement: Supplementary file 7 — Supplementary Table 1d [file 41388_2018_659_MOESM7_ESM.xlsx]

## Sheet: promoter_hypomethylated
Supplementary Table 1d
Hypomethylated promoters
Overlap Results
Collection(s):	C2, C5, C6, C7, H
# overlaps shown:	20
# genesets in collections:	15766
# genes in comparison (n):	173
# genes in universe (N):	45956
Gene Set Name	# Genes in Gene Set (K)	Description	# Genes in Overlap (k)	k/K	p-value	FDR q-value
BENPORATH_NANOG_TARGETS	988	Set 'Nanog targets': genes upregulated and identified by ChIP on chip as Nanog [GeneID=79923] transcription factor targets in human embryonic stem cells.	23	0.0233	4.08e-12	6.43e-08
GO_ENDOPLASMIC_RETICULUM_PART	1163	Any constituent part of the endoplasmic reticulum, the irregular network of unit membranes, visible only by electron microscopy, that occurs in the cytoplasm of many eukaryotic cells. The membranes form a complex meshwork of tubular channels, which are often expanded into slitlike cavities called cisternae.	22	0.0189	6.22e-10	4.91e-06
BENPORATH_MYC_MAX_TARGETS	775	Set 'Myc targets2': targets of c-Myc [GeneID=4609] and Max [GeneID=4149] identified by ChIP on chip in a Burkitt's lymphoma cell line; overlap set.	18	0.0232	1.06e-09	5.56e-06
GO_RNA_BINDING	1598	Interacting selectively and non-covalently with an RNA molecule or a portion thereof.	25	0.0156	1.88e-09	7.42e-06
GO_ENDOPLASMIC_RETICULUM	1631	The irregular network of unit membranes, visible only by electron microscopy, that occurs in the cytoplasm of many eukaryotic cells. The membranes form a complex meshwork of tubular channels, which are often expanded into slitlike cavities called cisternae. The ER takes two forms, rough (or granular), with ribosomes adhering to the outer surface, and smooth (with no ribosomes attached).	25	0.0153	2.83e-09	7.47e-06
FISCHER_DREAM_TARGETS	929	Target genes of the DREAM complex.	19	0.0205	2.84e-09	7.47e-06
GRAESSMANN_APOPTOSIS_BY_DOXORUBICIN_DN	1781	Genes down-regulated in ME-A cells (breast cancer) undergoing apoptosis in response to doxorubicin [PubChem=31703].	26	0.0146	3.61e-09	7.79e-06
GO_POLY_A_RNA_BINDING	1170	Interacting non-covalently with a poly(A) RNA, a RNA molecule which has a tail of adenine bases.	21	0.0179	3.95e-09	7.79e-06
GO_CELL_CYCLE	1316	The progression of biochemical and morphological phases and events that occur in a cell during successive cell replication or nuclear replication events. Canonically, the cell cycle comprises the replication and segregation of genetic material followed by the division of the cell, but in endocycles or syncytial cells nuclear replication or nuclear division may not be followed by cell division.	22	0.0167	5.92e-09	1.04e-05
GO_NUCLEAR_OUTER_MEMBRANE_ENDOPLASMIC_RETICULUM_MEMBRANE_NETWORK	1005	The continuous network of membranes encompassing the nuclear outer membrane and the endoplasmic reticulum membrane.	19	0.0189	1.01e-08	1.59e-05
KINSEY_TARGETS_OF_EWSR1_FLII_FUSION_UP	1278	Genes up-regulated in TC71 and EWS502 cells (Ewing's sarcoma) by EWSR1-FLI1 [GeneID=2130;2314] as inferred from RNAi knockdown of this fusion protein.	21	0.0164	1.81e-08	2.6e-05
MARSON_BOUND_BY_E2F4_UNSTIMULATED	728	Genes with promoters bound by E2F4 [GeneID=1874] in unstimulated hybridoma cells.	16	0.022	2.01e-08	2.65e-05
GO_CELL_CYCLE_PROCESS	1081	The cellular process that ensures successive accurate and complete genome replication and chromosome segregation.	19	0.0176	3.18e-08	3.86e-05
GO_NCRNA_METABOLIC_PROCESS	533	The chemical reactions and pathways involving non-coding RNA transcripts (ncRNAs).	13	0.0244	1.38e-07	0.000156
MARSON_BOUND_BY_FOXP3_UNSTIMULATED	1229	Genes with promoters bound by FOXP3 [GeneID=50943] in unstimulated hybridoma cells.	19	0.0155	2.3e-07	0.000242
PUJANA_CHEK2_PCC_NETWORK	779	Genes constituting the CHEK2-PCC network of transcripts whose expression positively correlates (Pearson correlation coefficient, PCC >= 0.4) with that of CHEK2 [GeneID=11200].	15	0.0193	3.08e-07	0.000304
MARSON_BOUND_BY_FOXP3_STIMULATED	1022	Genes with promoters bound by FOXP3 [GeneID=50943] in hybridoma cells stimulated by PMA [PubChem=4792] and ionomycin [PubChem=3733].	17	0.0166	3.79e-07	0.000351
GO_REGULATION_OF_ORGANELLE_ORGANIZATION	1178	Any process that modulates the frequency, rate or extent of a process involved in the formation, arrangement of constituent parts, or disassembly of an organelle.	18	0.0153	5.77e-07	0.000505
GO_REGULATION_OF_CELL_CYCLE	949	Any process that modulates the rate or extent of progression through the cell cycle.	16	0.0169	7.11e-07	0.000565
GO_ENZYME_BINDING	1737	Interacting selectively and non-covalently with any enzyme.	22	0.0127	7.17e-07	0.000565
Gene/Gene Set Overlap Matrix
Gene Symbol	Gene Description	BENPORATH_NANOG_TARGETS	GO_ENDOPLASMIC_RETICULUM_PART	BENPORATH_MYC_MAX_TARGETS	GO_RNA_BINDING	GO_ENDOPLASMIC_RETICULUM	FISCHER_DREAM_TARGETS	GRAESSMANN_APOPTOSIS_BY_DOXORUBICIN_DN	GO_POLY_A_RNA_BINDING	GO_CELL_CYCLE	GO_NUCLEAR_OUTER_MEMBRANE_ENDOPLASMIC_RETICULUM_MEMBRANE_NETWORK	KINSEY_TARGETS_OF_EWSR1_FLII_FUSION_UP	MARSON_BOUND_BY_E2F4_UNSTIMULATED	GO_CELL_CYCLE_PROCESS	GO_NCRNA_METABOLIC_PROCESS	MARSON_BOUND_BY_FOXP3_UNSTIMULATED	PUJANA_CHEK2_PCC_NETWORK	MARSON_BOUND_BY_FOXP3_STIMULATED	GO_REGULATION_OF_ORGANELLE_ORGANIZATION	GO_REGULATION_OF_CELL_CYCLE	GO_ENZYME_BINDING
PKMYT1	protein kinase, membrane associated tyrosine/threonine 1	BENPORATH_NANOG_TARGETS	GO_ENDOPLASMIC_RETICULUM_PART			GO_ENDOPLASMIC_RETICULUM	FISCHER_DREAM_TARGETS			GO_CELL_CYCLE	GO_NUCLEAR_OUTER_MEMBRANE_ENDOPLASMIC_RETICULUM_MEMBRANE_NETWORK	KINSEY_TARGETS_OF_EWSR1_FLII_FUSION_UP		GO_CELL_CYCLE_PROCESS					GO_REGULATION_OF_ORGANELLE_ORGANIZATION	GO_REGULATION_OF_CELL_CYCLE
UFD1L	ubiquitin fusion degradation 1 like (yeast)	BENPORATH_NANOG_TARGETS	GO_ENDOPLASMIC_RETICULUM_PART			GO_ENDOPLASMIC_RETICULUM					GO_NUCLEAR_OUTER_MEMBRANE_ENDOPLASMIC_RETICULUM_MEMBRANE_NETWORK		MARSON_BOUND_BY_E2F4_UNSTIMULATED								GO_ENZYME_BINDING
MGEA5	meningioma expressed antigen 5 (hyaluronidase)	BENPORATH_NANOG_TARGETS		BENPORATH_MYC_MAX_TARGETS												MARSON_BOUND_BY_FOXP3_UNSTIMULATED
RSRC2	arginine/serine-rich coiled-coil 2	BENPORATH_NANOG_TARGETS			GO_RNA_BINDING			GRAESSMANN_APOPTOSIS_BY_DOXORUBICIN_DN	GO_POLY_A_RNA_BINDING
PCBP1	poly(rC) binding protein 1	BENPORATH_NANOG_TARGETS			GO_RNA_BINDING				GO_POLY_A_RNA_BINDING			KINSEY_TARGETS_OF_EWSR1_FLII_FUSION_UP				MARSON_BOUND_BY_FOXP3_UNSTIMULATED
SCAF4	SR-related CTD-associated factor 4	BENPORATH_NANOG_TARGETS			GO_RNA_BINDING				GO_POLY_A_RNA_BINDING
QARS	glutaminyl-tRNA synthetase	BENPORATH_NANOG_TARGETS			GO_RNA_BINDING										GO_NCRNA_METABOLIC_PROCESS
FOPNL	FGFR1OP N-terminal like	BENPORATH_NANOG_TARGETS					FISCHER_DREAM_TARGETS	GRAESSMANN_APOPTOSIS_BY_DOXORUBICIN_DN
KNTC1	kinetochore associated 1	BENPORATH_NANOG_TARGETS					FISCHER_DREAM_TARGETS			GO_CELL_CYCLE		KINSEY_TARGETS_OF_EWSR1_FLII_FUSION_UP		GO_CELL_CYCLE_PROCESS			PUJANA_CHEK2_PCC_NETWORK		GO_REGULATION_OF_ORGANELLE_ORGANIZATION	GO_REGULATION_OF_CELL_CYCLE
ASXL1	additional sex combs like 1 (Drosophila)	BENPORATH_NANOG_TARGETS					FISCHER_DREAM_TARGETS
DRAM2	DNA-damage regulated autophagy modulator 2	BENPORATH_NANOG_TARGETS						GRAESSMANN_APOPTOSIS_BY_DOXORUBICIN_DN										MARSON_BOUND_BY_FOXP3_STIMULATED
HMBOX1	homeobox containing 1	BENPORATH_NANOG_TARGETS						GRAESSMANN_APOPTOSIS_BY_DOXORUBICIN_DN											GO_REGULATION_OF_ORGANELLE_ORGANIZATION
KATNB1	katanin p80 (WD repeat containing) subunit B 1	BENPORATH_NANOG_TARGETS								GO_CELL_CYCLE			MARSON_BOUND_BY_E2F4_UNSTIMULATED	GO_CELL_CYCLE_PROCESS					GO_REGULATION_OF_ORGANELLE_ORGANIZATION
ING4	inhibitor of growth family, member 4	BENPORATH_NANOG_TARGETS								GO_CELL_CYCLE				GO_CELL_CYCLE_PROCESS						GO_REGULATION_OF_CELL_CYCLE
JOSD1	Josephin domain containing 1	BENPORATH_NANOG_TARGETS										KINSEY_TARGETS_OF_EWSR1_FLII_FUSION_UP	MARSON_BOUND_BY_E2F4_UNSTIMULATED					MARSON_BOUND_BY_FOXP3_STIMULATED
FAM54A	family with sequence similarity 54, member A	BENPORATH_NANOG_TARGETS											MARSON_BOUND_BY_E2F4_UNSTIMULATED
DDA1	DET1 and DDB1 associated 1	BENPORATH_NANOG_TARGETS														MARSON_BOUND_BY_FOXP3_UNSTIMULATED		MARSON_BOUND_BY_FOXP3_STIMULATED
WDTC1	WD and tetratricopeptide repeats 1	BENPORATH_NANOG_TARGETS																			GO_ENZYME_BINDING
FAM100A	family with sequence similarity 100, member A	BENPORATH_NANOG_TARGETS
C16orf72	chromosome 16 open reading frame 72	BENPORATH_NANOG_TARGETS
ACOT8	acyl-CoA thioesterase 8	BENPORATH_NANOG_TARGETS
YAP1	Yes-associated protein 1	BENPORATH_NANOG_TARGETS
PPFIBP1	PTPRF interacting protein, binding protein 1 (liprin beta 1)	BENPORATH_NANOG_TARGETS
ARL6IP5	ADP-ribosylation-like factor 6 interacting protein 5		GO_ENDOPLASMIC_RETICULUM_PART	BENPORATH_MYC_MAX_TARGETS		GO_ENDOPLASMIC_RETICULUM		GRAESSMANN_APOPTOSIS_BY_DOXORUBICIN_DN			GO_NUCLEAR_OUTER_MEMBRANE_ENDOPLASMIC_RETICULUM_MEMBRANE_NETWORK					MARSON_BOUND_BY_FOXP3_UNSTIMULATED		MARSON_BOUND_BY_FOXP3_STIMULATED
ANXA7	annexin A7		GO_ENDOPLASMIC_RETICULUM_PART		GO_RNA_BINDING	GO_ENDOPLASMIC_RETICULUM			GO_POLY_A_RNA_BINDING		GO_NUCLEAR_OUTER_MEMBRANE_ENDOPLASMIC_RETICULUM_MEMBRANE_NETWORK					MARSON_BOUND_BY_FOXP3_UNSTIMULATED		MARSON_BOUND_BY_FOXP3_STIMULATED
RP9	retinitis pigmentosa 9 (autosomal dominant)		GO_ENDOPLASMIC_RETICULUM_PART		GO_RNA_BINDING	GO_ENDOPLASMIC_RETICULUM			GO_POLY_A_RNA_BINDING		GO_NUCLEAR_OUTER_MEMBRANE_ENDOPLASMIC_RETICULUM_MEMBRANE_NETWORK
MGST3	microsomal glutathione S-transferase 3		GO_ENDOPLASMIC_RETICULUM_PART			GO_ENDOPLASMIC_RETICULUM		GRAESSMANN_APOPTOSIS_BY_DOXORUBICIN_DN			GO_NUCLEAR_OUTER_MEMBRANE_ENDOPLASMIC_RETICULUM_MEMBRANE_NETWORK
REEP6	receptor accessory protein 6		GO_ENDOPLASMIC_RETICULUM_PART			GO_ENDOPLASMIC_RETICULUM		GRAESSMANN_APOPTOSIS_BY_DOXORUBICIN_DN			GO_NUCLEAR_OUTER_MEMBRANE_ENDOPLASMIC_RETICULUM_MEMBRANE_NETWORK
REEP3	receptor accessory protein 3		GO_ENDOPLASMIC_RETICULUM_PART			GO_ENDOPLASMIC_RETICULUM				GO_CELL_CYCLE	GO_NUCLEAR_OUTER_MEMBRANE_ENDOPLASMIC_RETICULUM_MEMBRANE_NETWORK			GO_CELL_CYCLE_PROCESS				MARSON_BOUND_BY_FOXP3_STIMULATED
WRB	tryptophan rich basic protein		GO_ENDOPLASMIC_RETICULUM_PART			GO_ENDOPLASMIC_RETICULUM					GO_NUCLEAR_OUTER_MEMBRANE_ENDOPLASMIC_RETICULUM_MEMBRANE_NETWORK	KINSEY_TARGETS_OF_EWSR1_FLII_FUSION_UP
CYB5R4	cytochrome b5 reductase 4		GO_ENDOPLASMIC_RETICULUM_PART			GO_ENDOPLASMIC_RETICULUM					GO_NUCLEAR_OUTER_MEMBRANE_ENDOPLASMIC_RETICULUM_MEMBRANE_NETWORK	KINSEY_TARGETS_OF_EWSR1_FLII_FUSION_UP
RNF5	ring finger protein 5		GO_ENDOPLASMIC_RETICULUM_PART			GO_ENDOPLASMIC_RETICULUM					GO_NUCLEAR_OUTER_MEMBRANE_ENDOPLASMIC_RETICULUM_MEMBRANE_NETWORK								GO_REGULATION_OF_ORGANELLE_ORGANIZATION
AGPAT1	1-acylglycerol-3-phosphate O-acyltransferase 1 (lysophosphatidic acid acyltransferase, alpha)		GO_ENDOPLASMIC_RETICULUM_PART			GO_ENDOPLASMIC_RETICULUM					GO_NUCLEAR_OUTER_MEMBRANE_ENDOPLASMIC_RETICULUM_MEMBRANE_NETWORK
ZDHHC16	zinc finger, DHHC-type containing 16		GO_ENDOPLASMIC_RETICULUM_PART			GO_ENDOPLASMIC_RETICULUM					GO_NUCLEAR_OUTER_MEMBRANE_ENDOPLASMIC_RETICULUM_MEMBRANE_NETWORK
TMED4	transmembrane emp24 protein transport domain containing 4		GO_ENDOPLASMIC_RETICULUM_PART			GO_ENDOPLASMIC_RETICULUM					GO_NUCLEAR_OUTER_MEMBRANE_ENDOPLASMIC_RETICULUM_MEMBRANE_NETWORK
PIGN	phosphatidylinositol glycan anchor biosynthesis, class N		GO_ENDOPLASMIC_RETICULUM_PART			GO_ENDOPLASMIC_RETICULUM					GO_NUCLEAR_OUTER_MEMBRANE_ENDOPLASMIC_RETICULUM_MEMBRANE_NETWORK
PDIA5	protein disulfide isomerase family A, member 5		GO_ENDOPLASMIC_RETICULUM_PART			GO_ENDOPLASMIC_RETICULUM					GO_NUCLEAR_OUTER_MEMBRANE_ENDOPLASMIC_RETICULUM_MEMBRANE_NETWORK
CYB5R3	cytochrome b5 reductase 3		GO_ENDOPLASMIC_RETICULUM_PART			GO_ENDOPLASMIC_RETICULUM					GO_NUCLEAR_OUTER_MEMBRANE_ENDOPLASMIC_RETICULUM_MEMBRANE_NETWORK
KIAA0090	KIAA0090		GO_ENDOPLASMIC_RETICULUM_PART			GO_ENDOPLASMIC_RETICULUM					GO_NUCLEAR_OUTER_MEMBRANE_ENDOPLASMIC_RETICULUM_MEMBRANE_NETWORK
FAM57B	family with sequence similarity 57, member B		GO_ENDOPLASMIC_RETICULUM_PART			GO_ENDOPLASMIC_RETICULUM					GO_NUCLEAR_OUTER_MEMBRANE_ENDOPLASMIC_RETICULUM_MEMBRANE_NETWORK
ADAMTSL4	ADAMTS-like 4		GO_ENDOPLASMIC_RETICULUM_PART			GO_ENDOPLASMIC_RETICULUM															GO_ENZYME_BINDING
CNPY3	canopy 3 homolog (zebrafish)		GO_ENDOPLASMIC_RETICULUM_PART			GO_ENDOPLASMIC_RETICULUM
CES2	carboxylesterase 2		GO_ENDOPLASMIC_RETICULUM_PART			GO_ENDOPLASMIC_RETICULUM
PRKDC	protein kinase, DNA-activated, catalytic polypeptide			BENPORATH_MYC_MAX_TARGETS	GO_RNA_BINDING		FISCHER_DREAM_TARGETS	GRAESSMANN_APOPTOSIS_BY_DOXORUBICIN_DN	GO_POLY_A_RNA_BINDING	GO_CELL_CYCLE		KINSEY_TARGETS_OF_EWSR1_FLII_FUSION_UP	MARSON_BOUND_BY_E2F4_UNSTIMULATED	GO_CELL_CYCLE_PROCESS			PUJANA_CHEK2_PCC_NETWORK			GO_REGULATION_OF_CELL_CYCLE	GO_ENZYME_BINDING
HSPE1	heat shock 10kDa protein 1 (chaperonin 10)			BENPORATH_MYC_MAX_TARGETS	GO_RNA_BINDING		FISCHER_DREAM_TARGETS	GRAESSMANN_APOPTOSIS_BY_DOXORUBICIN_DN	GO_POLY_A_RNA_BINDING								PUJANA_CHEK2_PCC_NETWORK
MRTO4	mRNA turnover 4 homolog (S. cerevisiae)			BENPORATH_MYC_MAX_TARGETS	GO_RNA_BINDING		FISCHER_DREAM_TARGETS		GO_POLY_A_RNA_BINDING			KINSEY_TARGETS_OF_EWSR1_FLII_FUSION_UP			GO_NCRNA_METABOLIC_PROCESS
PKN2	protein kinase N2			BENPORATH_MYC_MAX_TARGETS	GO_RNA_BINDING				GO_POLY_A_RNA_BINDING	GO_CELL_CYCLE						MARSON_BOUND_BY_FOXP3_UNSTIMULATED				GO_REGULATION_OF_CELL_CYCLE	GO_ENZYME_BINDING
PRKRA	protein kinase, interferon-inducible double stranded RNA dependent activator			BENPORATH_MYC_MAX_TARGETS	GO_RNA_BINDING				GO_POLY_A_RNA_BINDING						GO_NCRNA_METABOLIC_PROCESS		PUJANA_CHEK2_PCC_NETWORK				GO_ENZYME_BINDING
PRR3	proline rich 3			BENPORATH_MYC_MAX_TARGETS	GO_RNA_BINDING				GO_POLY_A_RNA_BINDING								PUJANA_CHEK2_PCC_NETWORK
UBE2G2	ubiquitin-conjugating enzyme E2G 2			BENPORATH_MYC_MAX_TARGETS		GO_ENDOPLASMIC_RETICULUM						KINSEY_TARGETS_OF_EWSR1_FLII_FUSION_UP						MARSON_BOUND_BY_FOXP3_STIMULATED			GO_ENZYME_BINDING
AMD1	adenosylmethionine decarboxylase 1			BENPORATH_MYC_MAX_TARGETS			FISCHER_DREAM_TARGETS
EEA1	early endosome antigen 1			BENPORATH_MYC_MAX_TARGETS				GRAESSMANN_APOPTOSIS_BY_DOXORUBICIN_DN								MARSON_BOUND_BY_FOXP3_UNSTIMULATED		MARSON_BOUND_BY_FOXP3_STIMULATED
ILK	integrin-linked kinase			BENPORATH_MYC_MAX_TARGETS						GO_CELL_CYCLE				GO_CELL_CYCLE_PROCESS					GO_REGULATION_OF_ORGANELLE_ORGANIZATION	GO_REGULATION_OF_CELL_CYCLE	GO_ENZYME_BINDING
RFX5	regulatory factor X, 5 (influences HLA class II expression)			BENPORATH_MYC_MAX_TARGETS													PUJANA_CHEK2_PCC_NETWORK
ARPC4	actin related protein 2/3 complex, subunit 4, 20kDa			BENPORATH_MYC_MAX_TARGETS															GO_REGULATION_OF_ORGANELLE_ORGANIZATION		GO_ENZYME_BINDING
RAB3A	RAB3A, member RAS oncogene family			BENPORATH_MYC_MAX_TARGETS															GO_REGULATION_OF_ORGANELLE_ORGANIZATION		GO_ENZYME_BINDING
CORO1C	coronin, actin binding protein, 1C			BENPORATH_MYC_MAX_TARGETS																	GO_ENZYME_BINDING
NDUFV1	NADH dehydrogenase (ubiquinone) flavoprotein 1, 51kDa			BENPORATH_MYC_MAX_TARGETS
JMJD7-PLA2G4B	JMJD7-PLA2G4B readthrough			BENPORATH_MYC_MAX_TARGETS
SLBP	stem-loop binding protein				GO_RNA_BINDING		FISCHER_DREAM_TARGETS		GO_POLY_A_RNA_BINDING	GO_CELL_CYCLE		KINSEY_TARGETS_OF_EWSR1_FLII_FUSION_UP	MARSON_BOUND_BY_E2F4_UNSTIMULATED	GO_CELL_CYCLE_PROCESS			PUJANA_CHEK2_PCC_NETWORK
HNRNPA3	heterogeneous nuclear ribonucleoprotein A3				GO_RNA_BINDING		FISCHER_DREAM_TARGETS		GO_POLY_A_RNA_BINDING								PUJANA_CHEK2_PCC_NETWORK
RRP8	ribosomal RNA processing 8, methyltransferase, homolog (yeast)				GO_RNA_BINDING			GRAESSMANN_APOPTOSIS_BY_DOXORUBICIN_DN	GO_POLY_A_RNA_BINDING						GO_NCRNA_METABOLIC_PROCESS					GO_REGULATION_OF_CELL_CYCLE
ALDOA	aldolase A, fructose-bisphosphate				GO_RNA_BINDING			GRAESSMANN_APOPTOSIS_BY_DOXORUBICIN_DN	GO_POLY_A_RNA_BINDING
NOP10	NOP10 ribonucleoprotein homolog (yeast)				GO_RNA_BINDING			GRAESSMANN_APOPTOSIS_BY_DOXORUBICIN_DN							GO_NCRNA_METABOLIC_PROCESS
EXOSC1	exosome component 1				GO_RNA_BINDING			GRAESSMANN_APOPTOSIS_BY_DOXORUBICIN_DN							GO_NCRNA_METABOLIC_PROCESS
CRKL	v-crk sarcoma virus CT10 oncogene homolog (avian)-like				GO_RNA_BINDING				GO_POLY_A_RNA_BINDING			KINSEY_TARGETS_OF_EWSR1_FLII_FUSION_UP
RNMTL1	RNA methyltransferase like 1				GO_RNA_BINDING				GO_POLY_A_RNA_BINDING						GO_NCRNA_METABOLIC_PROCESS
ATXN2L	ataxin 2-like				GO_RNA_BINDING				GO_POLY_A_RNA_BINDING										GO_REGULATION_OF_ORGANELLE_ORGANIZATION
RBM45	RNA binding motif protein 45				GO_RNA_BINDING				GO_POLY_A_RNA_BINDING
C7orf50	chromosome 7 open reading frame 50				GO_RNA_BINDING				GO_POLY_A_RNA_BINDING
EDF1	endothelial differentiation-related factor 1				GO_RNA_BINDING				GO_POLY_A_RNA_BINDING
ANG	angiogenin, ribonuclease, RNase A family, 5				GO_RNA_BINDING										GO_NCRNA_METABOLIC_PROCESS
HAP1	huntingtin-associated protein 1					GO_ENDOPLASMIC_RETICULUM													GO_REGULATION_OF_ORGANELLE_ORGANIZATION
B3GALNT2	beta-1,3-N-acetylgalactosaminyltransferase 2					GO_ENDOPLASMIC_RETICULUM
BRCA2	breast cancer 2, early onset						FISCHER_DREAM_TARGETS	GRAESSMANN_APOPTOSIS_BY_DOXORUBICIN_DN		GO_CELL_CYCLE		KINSEY_TARGETS_OF_EWSR1_FLII_FUSION_UP	MARSON_BOUND_BY_E2F4_UNSTIMULATED	GO_CELL_CYCLE_PROCESS			PUJANA_CHEK2_PCC_NETWORK			GO_REGULATION_OF_CELL_CYCLE	GO_ENZYME_BINDING
TCF19	transcription factor 19						FISCHER_DREAM_TARGETS	GRAESSMANN_APOPTOSIS_BY_DOXORUBICIN_DN				KINSEY_TARGETS_OF_EWSR1_FLII_FUSION_UP	MARSON_BOUND_BY_E2F4_UNSTIMULATED
HADH	hydroxyacyl-CoA dehydrogenase						FISCHER_DREAM_TARGETS	GRAESSMANN_APOPTOSIS_BY_DOXORUBICIN_DN				KINSEY_TARGETS_OF_EWSR1_FLII_FUSION_UP
SMC3	structural maintenance of chromosomes 3						FISCHER_DREAM_TARGETS			GO_CELL_CYCLE		KINSEY_TARGETS_OF_EWSR1_FLII_FUSION_UP	MARSON_BOUND_BY_E2F4_UNSTIMULATED	GO_CELL_CYCLE_PROCESS			PUJANA_CHEK2_PCC_NETWORK		GO_REGULATION_OF_ORGANELLE_ORGANIZATION	GO_REGULATION_OF_CELL_CYCLE
MCM4	minichromosome maintenance complex component 4						FISCHER_DREAM_TARGETS			GO_CELL_CYCLE		KINSEY_TARGETS_OF_EWSR1_FLII_FUSION_UP	MARSON_BOUND_BY_E2F4_UNSTIMULATED	GO_CELL_CYCLE_PROCESS			PUJANA_CHEK2_PCC_NETWORK
CKS1B	CDC28 protein kinase regulatory subunit 1B						FISCHER_DREAM_TARGETS			GO_CELL_CYCLE			MARSON_BOUND_BY_E2F4_UNSTIMULATED				PUJANA_CHEK2_PCC_NETWORK			GO_REGULATION_OF_CELL_CYCLE
CDKN2C	cyclin-dependent kinase inhibitor 2C (p18, inhibits CDK4)						FISCHER_DREAM_TARGETS			GO_CELL_CYCLE				GO_CELL_CYCLE_PROCESS			PUJANA_CHEK2_PCC_NETWORK			GO_REGULATION_OF_CELL_CYCLE	GO_ENZYME_BINDING
CCHCR1	coiled-coil alpha-helical rod protein 1						FISCHER_DREAM_TARGETS						MARSON_BOUND_BY_E2F4_UNSTIMULATED
SP1	Sp1 transcription factor						FISCHER_DREAM_TARGETS								GO_NCRNA_METABOLIC_PROCESS						GO_ENZYME_BINDING
STRADA	STE20-related kinase adaptor alpha							GRAESSMANN_APOPTOSIS_BY_DOXORUBICIN_DN		GO_CELL_CYCLE				GO_CELL_CYCLE_PROCESS		MARSON_BOUND_BY_FOXP3_UNSTIMULATED				GO_REGULATION_OF_CELL_CYCLE	GO_ENZYME_BINDING
TADA3	transcriptional adaptor 3							GRAESSMANN_APOPTOSIS_BY_DOXORUBICIN_DN		GO_CELL_CYCLE				GO_CELL_CYCLE_PROCESS					GO_REGULATION_OF_ORGANELLE_ORGANIZATION
DYNLT1	dynein, light chain, Tctex-type 1							GRAESSMANN_APOPTOSIS_BY_DOXORUBICIN_DN		GO_CELL_CYCLE				GO_CELL_CYCLE_PROCESS					GO_REGULATION_OF_ORGANELLE_ORGANIZATION
HERC4	hect domain and RLD 4							GRAESSMANN_APOPTOSIS_BY_DOXORUBICIN_DN								MARSON_BOUND_BY_FOXP3_UNSTIMULATED		MARSON_BOUND_BY_FOXP3_STIMULATED
TSC22D4	TSC22 domain family, member 4							GRAESSMANN_APOPTOSIS_BY_DOXORUBICIN_DN								MARSON_BOUND_BY_FOXP3_UNSTIMULATED
ADAM17	ADAM metallopeptidase domain 17							GRAESSMANN_APOPTOSIS_BY_DOXORUBICIN_DN												GO_REGULATION_OF_CELL_CYCLE
C20orf27	chromosome 20 open reading frame 27							GRAESSMANN_APOPTOSIS_BY_DOXORUBICIN_DN
GNG5	guanine nucleotide binding protein (G protein), gamma 5							GRAESSMANN_APOPTOSIS_BY_DOXORUBICIN_DN
ASB7	ankyrin repeat and SOCS box containing 7							GRAESSMANN_APOPTOSIS_BY_DOXORUBICIN_DN
FBXO43	F-box protein 43									GO_CELL_CYCLE		KINSEY_TARGETS_OF_EWSR1_FLII_FUSION_UP		GO_CELL_CYCLE_PROCESS					GO_REGULATION_OF_ORGANELLE_ORGANIZATION	GO_REGULATION_OF_CELL_CYCLE
OBFC2B	oligonucleotide/oligosaccharide-binding fold containing 2B									GO_CELL_CYCLE			MARSON_BOUND_BY_E2F4_UNSTIMULATED	GO_CELL_CYCLE_PROCESS	GO_NCRNA_METABOLIC_PROCESS				GO_REGULATION_OF_ORGANELLE_ORGANIZATION	GO_REGULATION_OF_CELL_CYCLE	GO_ENZYME_BINDING
CENPC1	centromere protein C 1									GO_CELL_CYCLE				GO_CELL_CYCLE_PROCESS		MARSON_BOUND_BY_FOXP3_UNSTIMULATED	PUJANA_CHEK2_PCC_NETWORK	MARSON_BOUND_BY_FOXP3_STIMULATED
SGSM3	small G protein signaling modulator 3									GO_CELL_CYCLE				GO_CELL_CYCLE_PROCESS					GO_REGULATION_OF_ORGANELLE_ORGANIZATION	GO_REGULATION_OF_CELL_CYCLE	GO_ENZYME_BINDING
AVPI1	arginine vasopressin-induced 1									GO_CELL_CYCLE						MARSON_BOUND_BY_FOXP3_UNSTIMULATED		MARSON_BOUND_BY_FOXP3_STIMULATED
GTF2A2	general transcription factor IIA, 2, 12kDa											KINSEY_TARGETS_OF_EWSR1_FLII_FUSION_UP			GO_NCRNA_METABOLIC_PROCESS	MARSON_BOUND_BY_FOXP3_UNSTIMULATED	PUJANA_CHEK2_PCC_NETWORK	MARSON_BOUND_BY_FOXP3_STIMULATED
PAQR3	progestin and adipoQ receptor family member III											KINSEY_TARGETS_OF_EWSR1_FLII_FUSION_UP
GLOD4	glyoxalase domain containing 4											KINSEY_TARGETS_OF_EWSR1_FLII_FUSION_UP
COMMD10	COMM domain containing 10											KINSEY_TARGETS_OF_EWSR1_FLII_FUSION_UP
SHC1	SHC (Src homology 2 domain containing) transforming protein 1												MARSON_BOUND_BY_E2F4_UNSTIMULATED			MARSON_BOUND_BY_FOXP3_UNSTIMULATED		MARSON_BOUND_BY_FOXP3_STIMULATED			GO_ENZYME_BINDING
RNF41	ring finger protein 41												MARSON_BOUND_BY_E2F4_UNSTIMULATED								GO_ENZYME_BINDING
CD2BP2	CD2 (cytoplasmic tail) binding protein 2												MARSON_BOUND_BY_E2F4_UNSTIMULATED
POLG2	polymerase (DNA directed), gamma 2, accessory subunit														GO_NCRNA_METABOLIC_PROCESS	MARSON_BOUND_BY_FOXP3_UNSTIMULATED		MARSON_BOUND_BY_FOXP3_STIMULATED
YBEY	ybeY metallopeptidase (putative)														GO_NCRNA_METABOLIC_PROCESS
ABHD8	abhydrolase domain containing 8															MARSON_BOUND_BY_FOXP3_UNSTIMULATED		MARSON_BOUND_BY_FOXP3_STIMULATED
RBKS	ribokinase															MARSON_BOUND_BY_FOXP3_UNSTIMULATED		MARSON_BOUND_BY_FOXP3_STIMULATED
RWDD1	RWD domain containing 1															MARSON_BOUND_BY_FOXP3_UNSTIMULATED
CCDC28A	coiled-coil domain containing 28A															MARSON_BOUND_BY_FOXP3_UNSTIMULATED
COG3	component of oligomeric golgi complex 3																	MARSON_BOUND_BY_FOXP3_STIMULATED
TBC1D8	TBC1 domain family, member 8 (with GRAM domain)																		GO_REGULATION_OF_ORGANELLE_ORGANIZATION		GO_ENZYME_BINDING
RHOQ	ras homolog gene family, member Q																		GO_REGULATION_OF_ORGANELLE_ORGANIZATION
PPP6R3	protein phosphatase 6, regulatory subunit 3																				GO_ENZYME_BINDING
TICAM1	toll-like receptor adaptor molecule 1																				GO_ENZYME_BINDING
MARK3	MAP/microtubule affinity-regulating kinase 3
MGRN1	mahogunin, ring finger 1
MCM3AP	minichromosome maintenance complex component 3 associated protein
UBAP1	ubiquitin associated protein 1
CSNK1G1	casein kinase 1, gamma 1
CCDC75	coiled-coil domain containing 75
C11orf72	chromosome 11 open reading frame 72
C7orf42	chromosome 7 open reading frame 42
KIAA1737	KIAA1737
FAM113A	family with sequence similarity 113, member A
HCP5	HLA complex P5 (non-protein coding)
SEPW1	selenoprotein W, 1
MYL12A	myosin, light chain 12A, regulatory, non-sarcomeric
MAPKBP1	mitogen-activated protein kinase binding protein 1
PCSK4	proprotein convertase subtilisin/kexin type 4
ZSWIM3	zinc finger, SWIM-type containing 3
SCRN2	secernin 2
GFOD2	glucose-fructose oxidoreductase domain containing 2
LRRK1	leucine-rich repeat kinase 1
SPATA7	spermatogenesis associated 7
CYP20A1	cytochrome P450, family 20, subfamily A, polypeptide 1
ABCA5	ATP-binding cassette, sub-family A (ABC1), member 5
RING1	ring finger protein 1
RNH1	ribonuclease/angiogenin inhibitor 1
MBLAC2	metallo-beta-lactamase domain containing 2
EPB41L5	erythrocyte membrane protein band 4.1 like 5
UQCR11	ubiquinol-cytochrome c reductase, complex III subunit XI
PPIP5K2	diphosphoinositol pentakisphosphate kinase 2
FAM96B	family with sequence similarity 96, member B
PLA2G4B	phospholipase A2, group IVB (cytosolic)
RLF	rearranged L-myc fusion
RABEPK	Rab9 effector protein with kelch motifs
TMC4	transmembrane channel-like 4
UBL7	ubiquitin-like 7 (bone marrow stromal cell-derived)
RNASE4	ribonuclease, RNase A family, 4
CCDC109B	coiled-coil domain containing 109B
LOC440288	uncharacterized LOC440288
SNHG13	small nucleolar RNA host gene 13 (non-protein coding)
THAP10	THAP domain containing 10
SNHG11	small nucleolar RNA host gene 11 (non-protein coding)
ZNF180	zinc finger protein 180
ZNF20	zinc finger protein 20
PRR19	proline rich 19
LOC100507501	uncharacterized LOC100507501
LOC100129195	uncharacterized LOC100129195
JMJD7	jumonji domain containing 7
C15orf55	chromosome 15 open reading frame 55
MIR4258	microRNA 4258
LOC100506343	uncharacterized LOC100506343
ARPC4-TTLL3	ARPC4-TTLL3 readthrough
HSPE1-MOB4	HSPE1-MOB4 readthrough
MIR4449	microRNA 4449
	&nbsp;
	&nbsp;
	&nbsp;
	&nbsp;
ZAR1L	zygote arrest 1-like
SNORA26	small nucleolar RNA, H/ACA box 26
