# Supplementary material for: Histoepigenetic analysis of HPV- and tobacco-associated head and neck cancer identifies both subtype-specific and common therapeutic targets despite divergent microenvironments
Source: Oncogene. 2019 Jan 17;38(19):3551–68. doi: 10.1038/s41388-018-0659-4 (PMC6756123; doi:10.1038/s41388-018-0659-4)
Supplement: Supplementary file 8 — Supplementary Table 2 [file 41388_2018_659_MOESM8_ESM.xlsx]

## Sheet: Sheet1
Multivariate cox analysis correcting for cancer stage, age of diagnosis and HPV status
Immune cell type	Hazard Ratio	p-value	95% CI
T-cells	0.52	0.023	0.293-0.914
CD8 T-cells	0.46	0.014	0.249-0.857
Cytotoxic lymphocytes	0.62	0.084	0.357-1.068
Natural killer cells	0.6	0.052	0.352-1.007
B lineage	0.45	0.01	0.248-0.828
Monocytic lineage	1.03	0.929	0.585-1.799
Myeloid dendritic cells	0.63	0.113	0.353-1.116
Neutrophils	0.94	0.831	0.544-1.630
