# Supplementary material for: Histoepigenetic analysis of HPV- and tobacco-associated head and neck cancer identifies both subtype-specific and common therapeutic targets despite divergent microenvironments
Source: Oncogene. 2019 Jan 17;38(19):3551–68. doi: 10.1038/s41388-018-0659-4 (PMC6756123; doi:10.1038/s41388-018-0659-4)
Supplement: Supplementary file 9 — Supplementary Table 3a [file 41388_2018_659_MOESM9_ESM.xlsx]

## Sheet: immune.genes.pos
HPV POSITIVE
Gene	HPV+ fold change	HPV+ FDR	HPV- fold change	HVP- FDR
SYNGR2	91021.6	0.0909805	39064.4	0.316091
TMC6	25136.5	0.0527695	10176.6	0.284359
POLRMT	10005.5	0.0579171	4410.57	0.283897
SDF2L1	7870.08	0.0479975	3580.89	0.294612
NARFL	7604.45	0.0524003	3986.95	0.189279
MAD2L1BP	6418.81	0.0672348	4521.48	0.13241
TFAP4	5873.2	0.0423631	1980.39	0.364794
SARS2	5833.74	0.0407629	3087.44	0.20081
SKAP1	5617.34	0.03927	1536.56	0.388277
NUDT16L1	5397.34	0.0865302	3044.58	0.234812
FUK	3860.99	0.0412423	1797.53	0.261108
C17orf53	3342.53	0.0996589	824.01	0.417256
POLM	286.584	0.0150685	169.139	0.14597
ANXA10	232.633	0.0771411	0	0.5
C19orf6	76.6656	0.0828678	44.5681	0.148809
ABHD3	59.3616	0.0373786	22.5398	0.36502
CRYBA4	37.7833	0.0189394	9.82908	0.360838
LOC100192379	23.7349	0.0901591	5.78112	0.101892
LGALS9	19.0258	0.066593	8.37992	0.326053
ZNF574	14.0666	0.0637383	9.22117	0.177648
DEF6	12.7439	0.00781678	6.70077	0.145253
INSL3	11.3811	0.0237869	3.95193	0.256705
MIAT	10.588	2.09e-05	2.80627	0.269175
TNFRSF13B	10.2387	0.000198403	2.88263	0.238022
VPREB3	10.0084	0.00124818	3.03507	0.16799
FCRL4	9.92971	0.0118542	1.59257	0.5
KIR2DL3	9.66235	0.0424562	2.5964	0.146443
MSTO1	9.64701	0.0856811	6.82801	0.186594
MS4A1	9.44394	0.0166465	2.57709	0.289282
C19orf52	9.26284	0.0829505	4.56414	0.312875
GPR25	9.22248	0.0407032	2.39479	0.445805
PLA2G2D	8.26619	0.00572786	1.27364	0.5
ADAM6	8.23015	0.0137846	3.72575	0.197633
SIGLEC8	8.19651	0.00803456	3.04278	0.179359
PASK	7.60125	0.0242155	2.46787	0.43684
CXCR5	7.16208	0.00182109	2.5699	0.157075
POLR2E	6.95741	0.0963066	4.11221	0.229142
ZNF683	6.6776	0.0479612	2.66666	0.267967
RAVER1	6.29005	0.0792036	3.87136	0.24726
GTF2H4	6.19038	0.065989	4.12194	0.188868
MIR155HG	6.17249	2.05e-05	1.72239	0.104377
FCRL2	6.1555	0.0124228	2.05365	0.300872
IL21	5.83236	0.0152677	1.91824	0.316091
TNFRSF17	5.79394	0.0328095	2.18431	0.443138
CD7	5.79058	0.00766933	3.56093	0.00221846
AICDA	5.62565	0.0328481	2.58632	0.323319
MEA1	5.61559	0.0963066	3.08206	0.308962
FFAR1	5.60901	0.0194065	0	0.5
FCRL1	5.56859	0.0827944	1.72768	0.439997
CNR2	5.51048	0.033124	2.04473	0.414477
NCRNA00158	5.49067	0.0195493	1.58353	0.314713
NCR1	5.45928	0.0116268	2.23725	0.102295
IFNG	5.40211	0.00823365	1.92044	0.281951
LOC283663	5.39763	0.0379475	1.82806	0.151215
FXYD7	5.37918	0.00902055	2.47042	0.205932
C7orf72	5.37436	0.0943405	1.38473	0.0951195
CCDC130	5.32261	0.0620235	1.74888	0.479478
ZGPAT	5.24158	0.0845102	3.21282	0.188012
GRK6	5.11753	0.0378552	4.35667	0.0345721
CCDC22	5.11224	0.0745496	4.02628	0.0139718
JAKMIP1	5.1097	0.000109933	1.90123	0.0841768
RUFY4	5.05137	0.0702678	1.2503	0.5
TMEM156	4.89941	0.0506462	2.07541	0.106757
FCRLA	4.836	0.00303739	1.97869	0.199787
LTA	4.78827	4.72e-05	1.89235	0.121486
FCER2	4.77448	0.0849226	2.02098	0.399152
GZMH	4.76502	0.0330488	1.74419	0.254533
TNFRSF13C	4.75145	0.00933886	1.79048	0.336877
FCRL5	4.60056	0.000997137	2.27107	0.131773
ANP32A	4.56275	0.0522328	2.60555	0.233295
NKG7	4.56218	0.00846673	1.65161	0.0863419
MSH5	4.54789	0.0638533	1.19398	0.5
APOC2	4.53565	0.0773086	2.09316	0.235229
CLEC17A	4.52427	0.0313342	1.14884	0.5
BFSP2	4.44394	0.00288076	1.58861	0.39004
MMP9	4.42691	0.0273915	2.70567	0.26308
PTPRCAP	4.39428	6.57e-05	1.71081	0.165028
EHMT2	4.36234	0.0976092	2.51393	0.344793
TBX21	4.31529	2.09e-05	1.86155	0.0585279
SIPA1	4.30603	0.0845359	3.15676	0.190028
TTC24	4.20647	0.000563957	1.49085	0.205213
ZAP70	4.19945	0.00018448	1.64426	0.111978
SSTR3	4.08795	0.0204366	2.27378	0.157294
TBC1D10C	4.05286	1.51e-05	1.54587	0.184423
MED26	4.02229	0.0871482	1.99846	0.412159
CRTAM	3.99698	0.00185207	1.2998	0.450407
GMIP	3.98925	0.0181676	2.94949	0.0842575
FAM129C	3.98151	0.0529619	1.79836	0.281073
TMIGD2	3.98148	0.00618026	1.24693	0.494327
FASLG	3.96702	0.00677027	1.51438	0.367506
PIM2	3.95878	0.0160327	2.55184	0.126896
APOBEC3H	3.94595	0.0108862	1.77064	0.147365
SAMD3	3.92705	7.39e-05	1.68247	0.196835
ALG6	3.9234	0.0783079	1.78837	0.452004
EOMES	3.91801	0.00991489	1.74784	0.243667
CXCR3	3.83557	0.000482627	1.8145	0.169786
SLFN14	3.78635	0.000221769	1.24454	0.409995
LOC100188949	3.76256	0.000361148	1.23272	0.489894
GPR18	3.71299	0.00155359	1.25847	0.489525
IDO2	3.70166	0.0307718	1.2575	0.467086
SCML4	3.69825	0.000572613	1.15719	0.5
CD247	3.65703	0.00194503	1.58194	0.185256
FOXP3	3.63789	0.00370365	3.09497	4.65e-06
LTB	3.63607	3.92e-05	1.38428	0.275013
ADAMDEC1	3.58882	0.00339021	1.82252	0.206185
STAP1	3.58873	0.0153987	1.70013	0.33944
LCK	3.58214	0.000182061	1.8848	0.100155
ZNF18	3.55388	0.0718915	1.12114	0.5
TMC8	3.55382	0.0145226	1.19165	0.456449
LOC606724	3.54015	0.018691	1.19665	0.467086
SH2D1A	3.5212	0.000258546	1.37715	0.369931
PARP15	3.51563	0.000796673	1.36805	0.377328
CD22	3.51328	0.0517701	1.28859	0.5
SLAMF6	3.50847	1.86e-05	1.62477	0.102824
SIT1	3.50517	0.000593381	1.66283	0.258625
KLRK1	3.49579	0.00125834	1.12862	0.5
ZNF80	3.40877	0.0375431	1.25209	0.49871
TCL1A	3.38636	0.0553265	1.51549	0.432652
PRF1	3.37057	0.0150918	2.37143	0.0035323
GP1BA	3.35268	0.0392885	0.561091	0.369323
BANK1	3.35189	0.0839317	1.53766	0.449389
PVRIG	3.34668	0.000711473	1.45132	0.349033
GPR174	3.33564	0.0152643	1.45443	0.394102
CCR7	3.33518	0.000402924	1.64282	0.225275
TRIM27	3.32155	0.0732553	1.87751	0.38487
LMNB1	3.28843	0.0958962	1.67884	0.403833
LAT	3.27248	0.000119381	1.44266	0.256809
APOBEC3G	3.24137	0.072564	2.01369	0.19378
LIMD2	3.23321	3.93e-05	1.2987	0.290353
C2orf85	3.22722	0.0566158	0.829874	0.5
NCR3	3.22642	0.00217777	1.05109	0.5
PDCD1	3.21349	0.00566609	1.65697	0.182566
MAP4K1	3.21197	4.69e-05	1.36533	0.299919
ACAP1	3.19978	4.69e-05	1.58053	0.0759687
CCL19	3.17719	0.0412423	0.961194	0.5
SLA2	3.17146	0.002166	1.86863	0.0565276
IL2RB	3.16154	0.00148552	2.03998	0.0109028
XCL2	3.14239	0.0941114	1.0593	0.5
CD3D	3.13319	0.00211272	1.51331	0.225878
TNFRSF4	3.12641	0.00980421	2.14782	0.00230011
ICAM3	3.12199	0.010477	1.9915	0.169672
RAB39B	3.11666	0.0189993	1.61046	0.353076
CD8A	3.10789	0.0267612	1.58375	0.329824
ENTHD1	3.10787	0.0163593	0.751705	0.493875
TRAF3IP3	3.09516	3.09e-05	1.35606	0.214802
TBCC	3.08181	0.0620408	1.70776	0.382997
KLRD1	3.08138	0.00762731	1.57562	0.149045
STRADA	3.08022	0.0552342	1.86159	0.248551
PTPN7	3.07655	0.000269239	1.87098	0.0864463
CD300LF	3.07307	0.0130216	1.64316	0.282283
SLAMF7	3.06795	0.00208467	1.88425	0.0580289
RAB33A	3.06541	0.0150362	1.56979	0.207507
ITGB7	3.03647	0.0425598	1.91593	0.269811
TRAT1	3.00915	0.00983069	1.13324	0.5
UBASH3A	2.98943	0.00765574	1.42331	0.384572
CD3E	2.96343	0.000726584	1.51054	0.266363
LAX1	2.96081	0.0029022	1.85035	0.0494736
GZMK	2.95857	0.00509259	1.27461	0.465663
KRI1	2.94882	0.0997827	1.22681	0.5
IKZF3	2.94389	0.0799551	1.54581	0.305095
ITGAL	2.94103	0.000557267	1.45361	0.220897
CXCR6	2.9372	0.0150793	1.57049	0.319629
RNPS1	2.931	0.0835005	1.82013	0.33214
LY9	2.92758	0.0204188	1.30908	0.493455
GZMM	2.89471	0.00626693	1.10081	0.5
SPATC1	2.85726	0.0111764	1.54	0.245114
CPNE5	2.83315	0.00185207	1.75356	0.081203
BAT1	2.82712	0.0574478	1.68013	0.34536
SLFN12L	2.80341	0.0177591	2.21889	0.000452804
FAM26F	2.8022	0.0064949	1.48025	0.269077
AGK	2.79318	0.0685489	1.9385	0.208666
C8orf80	2.7768	0.0330488	1.31422	0.479621
GPR171	2.7572	0.0332049	1.15693	0.5
ANKRD32	2.74638	0.0221818	1.13234	0.5
NCF1	2.74566	0.0294829	1.50334	0.380074
JAK3	2.73251	0.0284183	1.26632	0.365809
IL18RAP	2.72335	0.0600372	1.36636	0.404753
CD2	2.70766	0.00677027	1.37174	0.394258
PYHIN1	2.70564	0.000253201	1.17098	0.452019
C5orf40	2.70348	0.0581429	1.46788	0.306474
GPR114	2.69639	0.039533	1.43117	0.447038
CYTIP	2.6843	0.00239498	1.74571	0.0969095
IRF4	2.68095	0.00247504	1.44491	0.136144
NLRC3	2.65655	0.00454088	1.34399	0.384381
WHAMM	2.6532	0.072564	1.32086	0.49594
TLR9	2.63813	0.00146405	1.57651	0.0882914
RASAL3	2.63275	0.000124612	1.32272	0.258335
LOC100233209	2.60811	0.00133792	1.11553	0.5
CD6	2.60648	0.00803456	1.3136	0.426277
CD72	2.60408	0.0476132	1.05859	0.5
SFRS13A	2.60292	0.0641622	1.55681	0.375322
CD52	2.6017	0.00678913	1.14372	0.5
PTPN6	2.59188	0.0428627	1.58408	0.321644
PSTPIP1	2.58299	0.000314255	1.19303	0.367535
RHOH	2.56364	0.000452536	1.65211	0.0777103
BTLA	2.56052	0.0140901	1.04162	0.5
SELL	2.55163	0.00170089	1.51986	0.131664
ZC3H12D	2.54848	0.00787496	1.56333	0.106068
P2RY10	2.54821	0.0100285	1.46476	0.253056
HLA-DOB	2.53157	0.0155226	1.38445	0.3549
CD37	2.52419	0.00208248	1.19143	0.444293
GRAP2	2.51379	0.0129882	1.24175	0.456865
KMO	2.50188	0.0167277	1.64412	0.239785
CLECL1	2.49983	0.0330368	1.02193	0.5
RGL4	2.48439	0.0232456	1.04284	0.5
BATF	2.4839	0.0344508	1.2328	0.49594
C5orf58	2.48297	0.0459642	2.09631	0.137191
ARRDC5	2.44921	0.0993783	0.947003	0.5
CLEC2D	2.42796	0.0281726	1.36404	0.370763
CCR5	2.41736	0.0124222	1.3758	0.338421
CD96	2.38969	0.0541756	1.23415	0.5
FUT7	2.36808	0.0446663	1.29918	0.419757
TAGAP	2.36251	0.0175541	1.56746	0.179599
FAIM3	2.35293	0.0290722	1.27334	0.45615
SLAMF1	2.34207	0.0151231	1.12394	0.5
ITGAE	2.34204	0.0369937	0.992592	0.5
C11orf21	2.33184	0.00729986	0.90072	0.5
TMEM150B	2.32945	0.0284757	1.85489	0.00424869
CORO1A	2.32677	0.00273431	1.24135	0.41742
GVIN1	2.32085	0.018505	1.25271	0.424293
ITK	2.31981	0.0107283	1.19948	0.473667
CD48	2.30023	0.00902055	1.07995	0.5
MCOLN2	2.2893	0.0175142	1.18619	0.48278
C9orf139	2.28152	0.00684566	0.981287	0.5
RAC2	2.26953	0.00969021	1.80237	0.0301847
HMHA1	2.26804	0.0232973	1.30424	0.38901
THEMIS	2.25235	0.0701119	0.976176	0.5
CD79B	2.247	0.0216567	0.994512	0.5
TARP	2.24108	0.0574347	0.98302	0.5
SASH3	2.23614	0.00524792	1.20682	0.453478
KIF21B	2.2192	0.0168894	1.60318	0.123184
SIGLEC10	2.17423	0.052354	1.41568	0.372767
CD3G	2.17061	0.0984082	1.34559	0.419618
ARHGAP9	2.16909	0.00879946	1.08594	0.5
CLEC4E	2.14023	0.0671191	1.57678	0.129256
KCNA3	2.12975	0.0901736	1.32357	0.408095
POU2F2	2.10613	0.0349563	1.53693	0.178812
IL12RB1	2.08719	0.0170086	1.76014	0.0403574
KIAA0748	2.05947	0.00623789	1.0321	0.5
PARVG	2.04691	0.0505576	1.06801	0.5
HCST	2.02262	0.033124	1.07065	0.5
IKZF1	2.00936	0.0152876	1.15635	0.474104
SLAMF8	2.00861	0.0491226	1.44182	0.223804
DOK3	2.0022	0.00239335	1.32072	0.165916
