# Supplementary material for: Histoepigenetic analysis of HPV- and tobacco-associated head and neck cancer identifies both subtype-specific and common therapeutic targets despite divergent microenvironments
Source: Oncogene. 2019 Jan 17;38(19):3551–68. doi: 10.1038/s41388-018-0659-4 (PMC6756123; doi:10.1038/s41388-018-0659-4)
Supplement: Supplementary file 10 — Supplementary Table 3b [file 41388_2018_659_MOESM10_ESM.xlsx]

## Sheet: immune.genes.neg
HPV NEGATIVE
Genes	HPV- Fold change	HPV- FDR	HPV+ Fold change	HPV+ FDR
TCOF1	2.68172	0.0423437	1.98878	0.403334
RELA	2.55687	0.094575	1.57011	0.477527
RSAD2	3.41965	0.00183139	0	0.423429
SKIV2L	2.37649	0.0513392	2.06051	0.239942
LRRC42	5.82757	0.0692179	3.07029	0.442302
PWP2	2.34194	0.0882914	1.81031	0.359242
FPR2	2.70148	0.0424904	0.43645	0.334127
STOML2	1198.86	0.0499019	879.199	0.241305
ZDHHC12	11389.4	0.0882914	6739.79	0.429197
TK1	5.7029	0.0597013	2.50441	0.5
LGALS3BP	6.66299	0.0805445	2.20855	0.5
SCAF1	4.18901	0.0780232	4.10935	0.174542
OR1D4	2.15814	0.0708268	3.32555	0.385977
TMEM63B	11.7185	0.0843841	9.52176	0.25395
IFI6	3.41165	0.0478069	0.314793	0.493804
IL12RB2	3.88824	0.0856582	1.4783	0.5
IRGM	3.70936	0.0716445	-1.67451e-16	0.5
GTPBP1	4.12465	0.0877764	2.9133	0.354942
OAS3	2.97096	0.00291094	0.726112	0.5
OAS2	3.07129	0.00274862	0.845583	0.5
OASL	3.94657	0.0463411	0.829177	0.5
MX1	2.27858	0.0640023	0.389857	0.45161
IFIT3	2.47152	0.0256612	0.0963199	0.344238
GNG8	5.574	0.00227247	0	0.5
B4GALT1	87833.8	0.0820192	67423.2	0.289948
SIGMAR1	25723.9	0.0441834	13708.2	0.345173
CMPK2	2.03021	0.0732445	0.474184	0.455522
CHMP5	5.40371	0.0119021	2.68644	0.423182
MTAP	5.46312	0.0303351	3.51773	0.331121
PARP14	2.03571	0.0424244	1.24439	0.5
ANAPC2	2.67968	0.0739054	2.21602	0.37005
IFIH1	2.24879	0.00775072	0.850432	0.5
PEX14	5020.21	0.0978931	4412	0.234956
TTBK1	10.9989	0.00289806	20.9565	0.304162
BATF2	2.7756	0.049574	0.595478	0.5
CXCL11	11.9047	5.16095e-07	5.89493	0.403039
CXCL10	5.67286	0.000252957	4.91314	0.246532
FANCG	15.5877	0.0932916	15.1795	0.366663
NACC1	4.99537	0.057736	3.89844	0.265074
HLA-J	341.746	0.0953939	263.549	0.292151
TAP1	2.29341	0.043262	1.34504	0.5
ZC3H3	4.10542	0.0444737	4.05774	0.150594
WARS	3.7442	0.00566307	1.1825	0.5
PDCD1LG2	2.2026	0.000285866	0.680239	0.5
USP18	2.59505	0.00426106	0.98112	0.5
RNF40	3.69835	0.0754803	2.77099	0.335306
RAB1B	4.64581	0.0363488	2.53883	0.391725
NAT10	3.50372	0.0565807	1.73603	0.490556
APTX	11.2409	0.0341315	8.98955	0.249056
PSMB9	2.55453	0.061126	1.70216	0.465237
POLD1	3.61769	0.0832077	4.72523	0.223651
KIR2DS4	2.90224	0.0961917	7.61775	0.236023
CHTF18	115.574	0.0861247	329.003	0.0384768
NOL6	33380.4	0.0499019	13011.2	0.445497
C20orf197	3.3477	0.0445805	0	0.312755
RBM42	5.3174	0.0871813	6.64616	0.157809
PPM1G	3.07952	0.0787002	3.33108	0.127613
GPN2	3.73489	0.0111614	3.28758	0.0984539
NCLN	7.96268	0.0546924	6.16376	0.253501
PLEK2	11.5362	0.0286457	1.92803	0.5
PRIC285	3.27086	0.016686	0.5306	0.5
CLSPN	2.43811	0.0377561	2.14019	0.422675
IL1B	2.84323	0.0758352	0.647456	0.5
PKMYT1	4.78536	0.0516743	2.95975	0.468469
NAGS	1401.13	0.00529673	310.41	0.5
CDC20	7.04004	0.0222096	4.07971	0.392997
EMR1	3.1056	0.0199773	1.20434	0.5
DDX58	2.71181	0.00102469	1.03768	0.5
AIM2	3.69136	0.00670945	3.9798	0.211831
LOC400696	11.9456	0.000109	5.78778	0.315611
MST1R	8726.13	0.088658	4058.39	0.481451
NLRP7	14.0929	0.0914986	10.3314	0.477527
AATF	2.47689	0.016254	1.74219	0.343766
SLC25A22	181.504	0.0547475	138.406	0.286135
BST2	2.36658	0.0433193	1.22961	0.5
RPUSD1	6592.33	0.0871813	6521.89	0.201521
LY6E	170862	0.0771401	54625	0.499079
PLK1	6.46942	0.0583022	3.52325	0.428921
EPSTI1	2.33133	0.0153848	0.736842	0.5
VCP	3.28179	0.0438769	1.96337	0.374646
ISG20	16645	0.0213643	14192.2	0.167781
FTSJ1	7.04982	0.0210414	4.24405	0.297748
GTF3C5	6.12005	0.0460112	1.98904	0.5
LAMP3	2.61532	0.0331903	2.13008	0.38013
LAIR2	5.52043	2.48041e-06	3.28731	0.258135
ADAM8	2.84696	0.0141783	2.21006	0.453164
CHTF8	3.10597	0.0529003	2.00136	0.415398
FJX1	7.48944	0.0488952	0.505632	0.5
MICB	2.35109	0.0415935	2.39453	0.22097
GNLY	3.38016	0.00841976	5.02067	0.156395
TIGD5	2291.93	0.0516718	2661.83	0.185974
SF3B2	2.48613	0.0884293	1.83619	0.368155
RBCK1	3.1707	0.0289271	3.19862	0.127674
GBP1	2.08796	0.0655876	1.12304	0.5
IFNB1	6.3545	0.0467587	3.82083	0.482592
SMU1	3.60459	0.0301847	2.69449	0.302273
OR2L2	4.25901	0.0112983	0.199208	0.348336
CXCR1	2.76912	0.0360996	0.355665	0.371922
DHX37	2.32758	0.0745845	1.94381	0.306726
TREM1	3.90946	0.0287907	0	0.347931
GPR39	18.1408	0.0396168	1.91778	0.5
MELK	6.66961	0.0153848	5.26583	0.202428
DSCAM	16.2705	0.034567	3.08496	0.5
KIF2C	3.34755	0.0802031	3.03659	0.33062
LILRA3	4.76364	1.5193e-07	1.29908	0.5
RAG1	3.34134	0.0763745	0.338412	0.49804
GBP7	5.99566	0.0714921	9.9744	0.135297
GBP5	3.84627	0.0148743	1.67018	0.498187
IFI35	2.73744	0.00277935	1.20104	0.5
SLC2A7	15.9817	0.0849407	2.76994	0.5
