# Supplementary material for: Histoepigenetic analysis of HPV- and tobacco-associated head and neck cancer identifies both subtype-specific and common therapeutic targets despite divergent microenvironments
Source: Oncogene. 2019 Jan 17;38(19):3551–68. doi: 10.1038/s41388-018-0659-4 (PMC6756123; doi:10.1038/s41388-018-0659-4)
Supplement: Supplementary file 11 — Supplementary Table 3c [file 41388_2018_659_MOESM11_ESM.xlsx]

## Sheet: immune.genes.overlap
OVERLAP BETWEEN HPV POSITIVE AND HPV NEGATIVE
Genes	HPV- fold change	HPV- FDR	HPV+ fold change	HPV+ FDR
PNOC	2.46735	0.0442666	5.12464	0.000269239
LOC96610	4.16916	0.0118137	6.80942	0.00184992
LAG3	3.94222	8.52654e-07	5.92147	0.00449541
C4orf50	2.19218	0.0394635	4.32491	0.000890604
ICOS	2.21718	0.0688393	3.05058	0.0155166
RBM10	11.4862	0.0768955	13.7108	0.090237
TIGIT	2.16263	0.00718763	3.66169	0.000123912
CTLA4	2.17287	0.00450887	3.99594	0.000184138
KIR3DL3	9.06783	0.0751085	32.0303	0.0748195
SIRPG	2.03768	0.0276226	4.61848	1.07123e-05
TELO2	4.6498	0.0692179	6.3834	0.0627456
IL21R	2.07575	0.000484564	3.43157	0.0573108
NUP62	2.02069	0.075237	2.73388	0.025037
CD79A	3.33184	0.0232996	8.17539	0.00015281
CD27	2.10249	0.032352	4.50848	3.87453e-05
CLEC4M	5.4112	0.0735994	3.71663	0.0939062
CXCL13	5.62476	1.3419e-08	12.1897	0.000451736
CXCR2P1	3.34281	0.0351203	6.45076	0.000878892
S1PR4	2.221	0.00380336	3.57493	4.36056e-05
CXCL9	4.0207	0.0026579	5.38684	0.0068576
GFI1	2.8735	0.04935	4.68403	0.0064229
RLTPR	2.16652	0.0172626	5.17137	2.43125e-07
GZMA	2.18615	0.0341835	3.29056	0.0340974
GZMB	2.42505	0.0352684	4.02905	0.0382863
FLJ40330	3.06649	0.0335602	7.28984	0.00133792
FCRL3	2.07791	0.0781996	6.30186	0.000269239
KCNJ10	2.50237	0.0115456	13.1306	0.00133792
APOC1P1	6.41226	0.00221704	17.8074	0.00518511
CD80	3.07867	3.56783e-07	3.04352	0.00384056
MEF2B	4.82415	0.000396574	9.15437	0.00323476
PAX5	3.86544	0.03573	8.0354	0.00522262
BLK	2.55971	0.0887682	6.13307	0.00516384
GTSF1L	2.96249	0.00119671	5.49797	0.0012145
SP140	3.20834	0.00517799	5.65485	1.51089e-05
HSH2D	20.5598	0.0990658	41.1779	0.0632402
CLEC6A	2.91452	0.00366181	4.787	0.0173948
DCAF15	2.76136	0.089225	3.60263	0.0629299
OR4C6	11.1408	0.0300056	17.5803	0.00848759
KLRC1	2.80376	0.0897321	5.96876	0.0245855
RHOT2	5.88018	0.0404895	10.0733	0.0116826
FAM113B	2.36388	0.00994118	4.18994	7.86666e-06
KIAA0125	2.36323	0.0532588	6.29242	7.3893e-05
ZBTB32	2.76214	0.0762645	4.0201	0.0016754
CCL5	2.56723	0.0169001	4.49072	0.0130672
TREML2	2.59149	0.00297644	2.69592	0.0356378
CD19	3.6247	0.0727029	11.7944	7.25288e-05
SH2D2A	2.30955	0.0499019	3.16978	0.00977648
KIR2DL4	3.19509	0.0886026	4.46989	0.0818734
IL4I1	2.5057	0.0160383	5.18793	0.00489539
