# Supplementary material for: Histoepigenetic analysis of HPV- and tobacco-associated head and neck cancer identifies both subtype-specific and common therapeutic targets despite divergent microenvironments
Source: Oncogene. 2019 Jan 17;38(19):3551–68. doi: 10.1038/s41388-018-0659-4 (PMC6756123; doi:10.1038/s41388-018-0659-4)
Supplement: Supplementary file 12 — Supplementary Table 4a [file 41388_2018_659_MOESM12_ESM.xlsx]

## Sheet: immune_pos
HPV positive
Up-regulated genes on HPV+ immune cells
Overlap Results
Collection(s):	BP, C7, CP:REACTOME
# overlaps shown:	100
# genesets in collections:	9982
# genes in comparison (n):	237
# genes in universe (N):	45956
Gene Set Name	# Genes in Gene Set (K)	Description	# Genes in Overlap (k)	k/K	p-value	FDR q-value
GO_IMMUNE_SYSTEM_PROCESS	1984	Any process involved in the development or functioning of the immune system, an organismal system for calibrated responses to potential internal or invasive threats.	99	0.0499	1.05e-70	1.05e-66
GO_LYMPHOCYTE_ACTIVATION	342	A change in morphology and behavior of a lymphocyte resulting from exposure to a specific antigen, mitogen, cytokine, chemokine, cellular ligand, or soluble factor.	50	0.1462	1.93e-57	9.62e-54
GO_REGULATION_OF_IMMUNE_SYSTEM_PROCESS	1403	Any process that modulates the frequency, rate, or extent of an immune system process.	77	0.0549	1.13e-56	3.76e-53
GO_IMMUNE_RESPONSE	1100	Any immune system process that functions in the calibrated response of an organism to a potential internal or invasive threat.	70	0.0636	1.5e-55	3.74e-52
GO_LEUKOCYTE_ACTIVATION	414	A change in morphology and behavior of a leukocyte resulting from exposure to a specific antigen, mitogen, cytokine, cellular ligand, or soluble factor.	50	0.1208	4.02e-53	8.03e-50
GO_CELL_ACTIVATION	568	A change in the morphology or behavior of a cell resulting from exposure to an activating factor such as a cellular or soluble ligand.	53	0.0933	2.57e-50	4.28e-47
GSE22886_NAIVE_CD8_TCELL_VS_MONOCYTE_UP	200	Genes up-regulated in comparison of naive CD8 T cells versus day 0 monocytes.	37	0.185	1.71e-46	2.43e-43
GO_REGULATION_OF_IMMUNE_RESPONSE	858	Any process that modulates the frequency, rate or extent of the immune response, the immunological reaction of an organism to an immunogenic stimulus.	57	0.0664	7.13e-46	8.9e-43
GO_REGULATION_OF_CELL_ACTIVATION	484	Any process that modulates the frequency, rate or extent of cell activation, the change in the morphology or behavior of a cell resulting from exposure to an activating factor such as a cellular or soluble ligand.	43	0.0888	8.22e-40	9.11e-37
GSE7218_UNSTIM_VS_ANTIGEN_STIM_THROUGH_IGG_BCELL_DN	166	Genes down-regulated in B lymphocytes: expressing IgM BCR [GeneID=613] fusion and untreated versus expressing IgMG BCR [GeneID=613] fusion and treated by anti-HEL.	30	0.1807	1.79e-37	1.79e-34
GO_POSITIVE_REGULATION_OF_IMMUNE_SYSTEM_PROCESS	867	Any process that activates or increases the frequency, rate, or extent of an immune system process.	49	0.0565	5.47e-36	4.96e-33
GSE3039_NKT_CELL_VS_ALPHAALPHA_CD8_TCELL_DN	200	Genes down-regulated in NKT cells versus CD8A [GeneID=925] T cells.	30	0.15	6.81e-35	5.66e-32
GO_REGULATION_OF_HOMOTYPIC_CELL_CELL_ADHESION	307	Any process that modulates the frequency, rate, or extent of homotypic cell-cell adhesion.	34	0.1107	8.01e-35	6.15e-32
GO_BIOLOGICAL_ADHESION	1032	The attachment of a cell or organism to a substrate, another cell, or other organism. Biological adhesion includes intracellular attachment between membrane regions.	51	0.0494	1.18e-34	8.39e-32
GO_LEUKOCYTE_CELL_CELL_ADHESION	255	The attachment of a leukocyte to another cell via adhesion molecules.	32	0.1255	1.37e-34	9.1e-32
GO_ADAPTIVE_IMMUNE_RESPONSE	288	An immune response based on directed amplification of specific receptors for antigen produced through a somatic diversification process, and allowing for enhanced response to subsequent exposures to the same antigen (immunological memory).	33	0.1146	2.59e-34	1.61e-31
GSE22886_NAIVE_CD4_TCELL_VS_MONOCYTE_UP	200	Genes up-regulated in comparison of naive CD4 [GeneID=920] T cells versus day 0 monocytes.	28	0.14	9.64e-32	5.66e-29
GO_REGULATION_OF_CELL_CELL_ADHESION	380	Any process that modulates the frequency, rate or extent of attachment of a cell to another cell.	34	0.0895	1.2e-31	6.67e-29
GO_LEUKOCYTE_DIFFERENTIATION	292	The process in which a relatively unspecialized hemopoietic precursor cell acquires the specialized features of a leukocyte. A leukocyte is an achromatic cell of the myeloid or lymphoid lineages capable of ameboid movement, found in blood or other tissue.	31	0.1062	3.15e-31	1.65e-28
GO_LYMPHOCYTE_DIFFERENTIATION	209	The process in which a relatively unspecialized precursor cell acquires specialized features of a lymphocyte. A lymphocyte is a leukocyte commonly found in the blood and lymph that has the characteristics of a large nucleus, a neutral staining cytoplasm, and prominent heterochromatin.	28	0.134	3.47e-31	1.73e-28
GO_POSITIVE_REGULATION_OF_CELL_ACTIVATION	311	Any process that activates or increases the frequency, rate or extent of activation.	31	0.0997	2.27e-30	1.08e-27
GSE10325_BCELL_VS_MYELOID_UP	200	Genes up-regulated in comparison of healthy B cells versus healthy myeloid cells.	27	0.135	3.39e-30	1.47e-27
GSE10325_LUPUS_CD4_TCELL_VS_LUPUS_MYELOID_UP	200	Genes up-regulated in comparison of systemic lupus erythematosus CD4 [GeneID=920] T cells versus systemic lupus erythematosus myeloid cells.	27	0.135	3.39e-30	1.47e-27
GO_POSITIVE_REGULATION_OF_IMMUNE_RESPONSE	563	Any process that activates or increases the frequency, rate or extent of the immune response, the immunological reaction of an organism to an immunogenic stimulus.	37	0.0657	1.61e-29	6.69e-27
GO_IMMUNE_SYSTEM_DEVELOPMENT	582	The process whose specific outcome is the progression of an organismal system whose objective is to provide calibrated responses by an organism to a potential internal or invasive threat, over time, from its formation to the mature structure. A system is a regularly interacting or interdependent group of organs or tissues that work together to carry out a given biological process.	37	0.0636	5.27e-29	2.1e-26
GO_REGULATION_OF_CELL_ADHESION	629	Any process that modulates the frequency, rate or extent of attachment of a cell to another cell or to the extracellular matrix.	38	0.0604	5.74e-29	2.2e-26
GO_SINGLE_ORGANISM_CELL_ADHESION	459	The attachment, via cell adhesion molecules, of a cell to either another cell of the same organism, or to an underlying substrate of the same organism such as the extracellular matrix.	34	0.0741	6.87e-29	2.54e-26
GSE22886_NAIVE_TCELL_VS_MONOCYTE_UP	200	Genes up-regulated in comparison of naive CD4 [GeneID=920] CD8 T cells versus monocytes cultured for 0 days.	26	0.13	1.14e-28	4.05e-26
GO_POSITIVE_REGULATION_OF_RESPONSE_TO_STIMULUS	1929	Any process that activates, maintains or increases the rate of a response to a stimulus. Response to stimulus is a change in state or activity of a cell or an organism (in terms of movement, secretion, enzyme production, gene expression, etc.) as a result of a stimulus.	58	0.0301	4.43e-28	1.53e-25
GSE29618_BCELL_VS_MDC_UP	200	Genes up-regulated in comparison of B cells versus myeloid dendritic cells (mDC).	25	0.125	3.63e-27	1.14e-24
GSE29618_BCELL_VS_MONOCYTE_DAY7_FLU_VACCINE_UP	200	Genes up-regulated in comparison of B cells from influenza vaccinee at day 7 versus monocytes from influenza vaccinee at day 7.	25	0.125	3.63e-27	1.14e-24
GO_CELL_CELL_ADHESION	608	The attachment of one cell to another cell via adhesion molecules.	36	0.0592	3.64e-27	1.14e-24
GO_DEFENSE_RESPONSE	1231	Reactions, triggered in response to the presence of a foreign body or the occurrence of an injury, which result in restriction of damage to the organism attacked or prevention/recovery from the infection caused by the attack.	47	0.0382	5e-27	1.51e-24
GO_POSITIVE_REGULATION_OF_CELL_CELL_ADHESION	243	Any process that activates or increases the rate or extent of cell adhesion to another cell.	26	0.107	2.03e-26	5.95e-24
GSE29618_BCELL_VS_MDC_DAY7_FLU_VACCINE_UP	200	Genes up-regulated in comparison of B cells from influenza vaccinee at day 7 post-vaccination versus myeloid dendritic cells (mDC) at day 7 post-vaccination.	24	0.12	1.1e-25	2.98e-23
GSE3039_ALPHAALPHA_VS_ALPHABETA_CD8_TCELL_DN	200	Genes down-regulated in T cells: CD8A [GeneID=925] versus CD8A CD8B [GeneID=925;926].	24	0.12	1.1e-25	2.98e-23
GSE4984_UNTREATED_VS_GALECTIN1_TREATED_DC_DN	200	Genes down-regulated in monocyte-derived dendritic cells: control versus treated with LGALS1 [GeneID=3956].	24	0.12	1.1e-25	2.98e-23
GO_T_CELL_DIFFERENTIATION	123	The process in which a precursor cell type acquires characteristics of a more mature T-cell. A T cell is a type of lymphocyte whose definin characteristic is the expression of a T cell receptor complex.	20	0.1626	2.47e-24	6.49e-22
GO_POSITIVE_REGULATION_OF_CELL_ADHESION	376	Any process that activates or increases the frequency, rate or extent of cell adhesion.	28	0.0745	5.44e-24	1.39e-21
GO_REGULATION_OF_LEUKOCYTE_MEDIATED_IMMUNITY	156	Any process that modulates the frequency, rate, or extent of leukocyte mediated immunity.	21	0.1346	1.09e-23	2.72e-21
GSE22886_NAIVE_CD8_TCELL_VS_DC_UP	200	Genes up-regulated in comparison of naive CD8 T cells versus unstimulated dendritic cells (DC).	22	0.11	8.76e-23	2.03e-20
GSE23568_CTRL_TRANSDUCED_VS_WT_CD8_TCELL_DN	200	Genes down-regulated CD8 T cells: mock transduced versus wildtype.	22	0.11	8.76e-23	2.03e-20
GSE29618_BCELL_VS_MONOCYTE_UP	200	Genes up-regulated in comparison of B cells versus monocytes.	22	0.11	8.76e-23	2.03e-20
GO_REGULATION_OF_IMMUNE_EFFECTOR_PROCESS	424	Any process that modulates the frequency, rate, or extent of an immune effector process.	28	0.066	1.43e-22	3.25e-20
GO_REGULATION_OF_LEUKOCYTE_PROLIFERATION	206	Any process that modulates the frequency, rate or extent of leukocyte proliferation.	22	0.1068	1.69e-22	3.76e-20
GSE10325_CD4_TCELL_VS_MYELOID_UP	200	Genes up-regulated in comparison of healthy CD4 [GeneID=920] T cells versus healthy myeloid cells.	21	0.105	2.27e-21	4.45e-19
GSE23505_UNTREATED_VS_4DAY_IL6_IL1_IL23_TREATED_CD4_TCELL_DN	200	Genes down-regulated in CD4 [GeneID=920] T cells: untreated versus IL1B, IL6 [GeneID=3553;3569] and IL-23.	21	0.105	2.27e-21	4.45e-19
GSE23568_ID3_TRANSDUCED_VS_ID3_KO_CD8_TCELL_UP	200	Genes up-regulated in CD8 T cells: over-expressing ID3 [GeneID=3399] versus ID3 [GeneID=3399] knockout.	21	0.105	2.27e-21	4.45e-19
GSE29618_BCELL_VS_PDC_DAY7_FLU_VACCINE_UP	200	Genes up-regulated in comparison of B cells from influenza vaccinee at day 7 post-vaccination versus plasmacytoid dendritic cells (pDC) at day 7 post-vaccination.	21	0.105	2.27e-21	4.45e-19
GSE29618_BCELL_VS_PDC_UP	200	Genes up-regulated in comparison of B cells versus plasmacytoid dendritic cells (pDC) .	21	0.105	2.27e-21	4.45e-19
GSE4748_CYANOBACTERIUM_LPSLIKE_VS_LPS_AND_CYANOBACTERIUM_LPSLIKE_STIM_DC_3H_UP	200	Genes up-regulated in monocyte-derived dendritic cells: LPS like antigen from O. planktothrix (3h) versus LPS and LPS like antigen from O. planktothrix (3h).	21	0.105	2.27e-21	4.45e-19
GSE7509_UNSTIM_VS_FCGRIIB_STIM_DC_DN	171	Genes down-regulated in dendritic cells: untreated versus anti-FcgRIIB.	20	0.117	2.33e-21	4.48e-19
GO_REGULATION_OF_T_CELL_PROLIFERATION	147	Any process that modulates the frequency, rate or extent of T cell proliferation.	19	0.1293	3.39e-21	6.39e-19
GO_POSITIVE_REGULATION_OF_IMMUNE_EFFECTOR_PROCESS	156	Any process that activates or increases the frequency, rate, or extent of an immune effector process.	19	0.1218	1.08e-20	2e-18
REACTOME_IMMUNOREGULATORY_INTERACTIONS_BETWEEN_A_LYMPHOID_AND_A_NON_LYMPHOID_CELL	70	Genes involved in Immunoregulatory interactions between a Lymphoid and a non-Lymphoid cell	15	0.2143	1.74e-20	3.16e-18
GO_REGULATION_OF_CYTOKINE_PRODUCTION	563	Any process that modulates the frequency, rate, or extent of production of a cytokine.	29	0.0515	2.32e-20	4.14e-18
GO_REGULATION_OF_LYMPHOCYTE_MEDIATED_IMMUNITY	114	Any process that modulates the frequency, rate, or extent of lymphocyte mediated immunity.	17	0.1491	3.44e-20	6.03e-18
GSE22886_NAIVE_CD4_TCELL_VS_DC_UP	200	Genes up-regulated in comparison of naive CD4 [GeneID=920] T cells versus unstimulatd dendritic cells (DC).	20	0.1	5.58e-20	9.59e-18
GSE7218_IGM_VS_IGG_SIGNAL_THGOUGH_ANTIGEN_BCELL_DN	170	Genes down-regulated in B lymphocytes treated by anti-HEL and expressing BCR [GeneID=613] fusions with: IgM versus IgMG.	19	0.1118	5.74e-20	9.59e-18
GO_POSITIVE_REGULATION_OF_T_CELL_PROLIFERATION	95	Any process that activates or increases the rate or extent of T cell proliferation.	16	0.1684	5.77e-20	9.59e-18
GO_POSITIVE_REGULATION_OF_CYTOKINE_PRODUCTION	370	Any process that activates or increases the frequency, rate or extent of production of a cytokine.	24	0.0649	2.62e-19	4.29e-17
GO_POSITIVE_REGULATION_OF_LEUKOCYTE_MEDIATED_IMMUNITY	85	Any process that activates or increases the frequency, rate, or extent of leukocyte mediated immunity.	15	0.1765	4.05e-19	6.52e-17
GO_POSITIVE_REGULATION_OF_LEUKOCYTE_PROLIFERATION	136	Any process that activates or increases the frequency, rate or extent of leukocyte proliferation.	17	0.125	7.74e-19	1.23e-16
GO_IMMUNE_EFFECTOR_PROCESS	486	Any process of the immune system that can potentially contribute to an immune response.	26	0.0535	9.33e-19	1.46e-16
REACTOME_ADAPTIVE_IMMUNE_SYSTEM	539	Genes involved in Adaptive Immune System	27	0.0501	1.03e-18	1.58e-16
GSE22886_NAIVE_BCELL_VS_DC_UP	200	Genes up-regulated in comparison of naive B cells versus unstimulated dendritic cells (DC).	19	0.095	1.29e-18	1.82e-16
GSE22886_NAIVE_TCELL_VS_DC_UP	200	Genes up-regulated in comparison of naive CD4 [GeneID=920] CD8 T cells versus unstimulated dendritic cells (DC).	19	0.095	1.29e-18	1.82e-16
GSE2405_HEAT_KILLED_LYSATE_VS_LIVE_A_PHAGOCYTOPHILUM_STIM_NEUTROPHIL_9H_DN	200	Genes down-regulated in polymorphonuclear leukocytes (9h): treated by heat killed HC60 cell (promyelocytic leukemia) lysate versus A. phagocytophilum infection.	19	0.095	1.29e-18	1.82e-16
GSE24142_EARLY_THYMIC_PROGENITOR_VS_DN2_THYMOCYTE_DN	200	Genes down-regulated in comparison of thymic progenitors versus DN2 thymocytes.	19	0.095	1.29e-18	1.82e-16
GSE26495_NAIVE_VS_PD1HIGH_CD8_TCELL_DN	200	Genes down-regulated in comparison of naive CD8 T cells versus PD-1 high CD8 T cells.	19	0.095	1.29e-18	1.82e-16
GSE45739_UNSTIM_VS_ACD3_ACD28_STIM_WT_CD4_TCELL_DN	200	Genes down-regulated in CD4 [GeneID=920] T cells: unstimulated versus activated.	19	0.095	1.29e-18	1.82e-16
GSE7509_UNSTIM_VS_IFNA_STIM_IMMATURE_DC_DN	169	Genes down-regulated in immature dendritic cells: untreated versus interferon alpha.	18	0.1065	1.34e-18	1.86e-16
REACTOME_IMMUNE_SYSTEM	933	Genes involved in Immune System	33	0.0354	4.13e-18	5.65e-16
GO_ANTIGEN_RECEPTOR_MEDIATED_SIGNALING_PATHWAY	195	A series of molecular signals initiated by the cross-linking of an antigen receptor on a B or T cell.	18	0.0923	1.79e-17	2.41e-15
GSE2405_0H_VS_12H_A_PHAGOCYTOPHILUM_STIM_NEUTROPHIL_UP	200	Genes up-regulated in polymorphonuclear leukocytes (12h): control versus infection by A. phagocytophilum.	18	0.09	2.81e-17	3.65e-15
GSE26495_NAIVE_VS_PD1LOW_CD8_TCELL_DN	200	Genes down-regulated in comparison of naive CD8 T cells versus PD-1 low CD8 T cells.	18	0.09	2.81e-17	3.65e-15
GSE7460_CD8_TCELL_VS_CD4_TCELL_ACT_UP	200	Genes up-regulated in comparsion of ActCD8 versus ActCD4 (see Fig. 1 in the paper for details).	18	0.09	2.81e-17	3.65e-15
GO_POSITIVE_REGULATION_OF_LYMPHOCYTE_MEDIATED_IMMUNITY	69	Any process that activates or increases the frequency, rate, or extent of lymphocyte mediated immunity.	13	0.1884	3.92e-17	5.02e-15
GO_IMMUNE_RESPONSE_REGULATING_CELL_SURFACE_RECEPTOR_SIGNALING_PATHWAY	323	A series of molecular signals initiated by the binding of an extracellular ligand to a receptor on the surface of the target cell capable of activating, perpetuating, or inhibiting an immune response.	21	0.065	4.69e-17	5.93e-15
GO_NEGATIVE_REGULATION_OF_IMMUNE_SYSTEM_PROCESS	372	Any process that stops, prevents, or reduces the frequency, rate, or extent of an immune system process.	22	0.0591	6.04e-17	7.54e-15
GO_ACTIVATION_OF_IMMUNE_RESPONSE	427	Any process that initiates an immune response.	23	0.0539	8.85e-17	1.09e-14
GO_REGULATION_OF_INTERFERON_GAMMA_PRODUCTION	97	Any process that modulates the frequency, rate, or extent of interferon-gamma production. Interferon-gamma is also known as type II interferon.	14	0.1443	1.22e-16	1.49e-14
GO_LYMPHOCYTE_COSTIMULATION	78	The process of providing, via surface-bound receptor-ligand pairs, a second, antigen-independent, signal in addition to that provided by the B- or T cell receptor to augment B- or T cell activation.	13	0.1667	2.15e-16	2.58e-14
GO_INNATE_IMMUNE_RESPONSE	619	Innate immune responses are defense responses mediated by germline encoded components that directly recognize components of potential pathogens.	26	0.042	3.22e-16	3.83e-14
GO_ALPHA_BETA_T_CELL_DIFFERENTIATION	45	The process in which a precursor cell type acquires the specialized features of an alpha-beta T cell. An alpha-beta T cell is a T cell that expresses an alpha-beta T cell receptor complex.	11	0.2444	4.73e-16	5.55e-14
GSE40274_CTRL_VS_FOXP3_AND_LEF1_TRANSDUCED_ACTIVATED_CD4_TCELL_UP	165	Genes up-regulated in CD4 T conv: control versus over-expression of LEF1 and FOXP3 [GeneID=51176;50943].	16	0.097	5.18e-16	6.01e-14
GO_REGULATION_OF_CELL_KILLING	63	Any process that modulates the frequency, rate or extent of cell killing, the process in which a cell brings about the death of another cell, either in the same or a different organism.	12	0.1905	5.66e-16	6.1e-14
GSE10325_CD4_TCELL_VS_BCELL_DN	200	Genes down-regulated in comparison of healthy CD4 [GeneID=920] T cells versus healthy CD19 [GeneID=920] B cells.	17	0.085	5.74e-16	6.1e-14
GSE10325_CD4_TCELL_VS_BCELL_UP	200	Genes up-regulated in comparison of healthy CD4 [GeneID=920] T cells versus healthy CD19 [GeneID=920] B cells.	17	0.085	5.74e-16	6.1e-14
GSE10325_LUPUS_CD4_TCELL_VS_LUPUS_BCELL_UP	200	Genes up-regulated in comparison of systemic lupus erythematosus CD4 [GeneID=920] T cells versus systemic lupus erythematosus B cells.	17	0.085	5.74e-16	6.1e-14
GSE22886_NAIVE_BCELL_VS_MONOCYTE_UP	200	Genes up-regulated in comparison of naive B cells versus day 0 monocytes.	17	0.085	5.74e-16	6.1e-14
GSE23502_BM_VS_COLON_TUMOR_MYELOID_DERIVED_SUPPRESSOR_CELL_DN	200	Genes down-regulated in myeloid-derived suppressor cells: bone marrow versus colon tumor.	17	0.085	5.74e-16	6.1e-14
GSE39556_UNTREATED_VS_3H_POLYIC_INJ_MOUSE_CD8A_DC_UP	200	Genes up-regulated in CD8A [GeneID=935] dendritic cells: untreated versus poly(IC).	17	0.085	5.74e-16	6.1e-14
GSE3982_MEMORY_CD4_TCELL_VS_BCELL_UP	200	Genes up-regulated in comparison of memory CD4 [GeneID=920] T cells versus B cells.	17	0.085	5.74e-16	6.1e-14
GO_POSITIVE_REGULATION_OF_INTERFERON_GAMMA_PRODUCTION	65	Any process that activates or increases the frequency, rate, or extent of interferon-gamma production. Interferon-gamma is also known as type II interferon.	12	0.1846	8.46e-16	8.89e-14
GSE2935_UV_INACTIVATED_VS_LIVE_SENDAI_VIRUS_INF_MACROPHAGE_DN	173	Genes down-regulated in macrophages: control versus Sendai virus infection.	16	0.0925	1.1e-15	1.15e-13
GSE3565_CTRL_VS_LPS_INJECTED_DUSP1_KO_SPLENOCYTES_UP	177	Genes up-regulated in spleen from DUSP1 [GeneID=1843] knockout: control versus LPS.	16	0.0904	1.59e-15	1.63e-13
GO_T_CELL_SELECTION	36	The process in which T cells that express T cell receptors that are restricted by self MHC protein complexes and tolerant to self antigens are selected for further maturation.	10	0.2778	2.48e-15	2.53e-13
GO_LEUKOCYTE_MIGRATION	259	The movement of a leukocyte within or between different tissues and organs of the body.	18	0.0695	2.71e-15	2.74e-13
GO_REGULATION_OF_B_CELL_ACTIVATION	121	Any process that modulates the frequency, rate or extent of B cell activation.	14	0.1157	2.97e-15	2.96e-13
Gene/Gene Set Overlap Matrix
Entrez Gene Id	Gene Symbol	Gene Description	GO_IMMUNE_SYSTEM_PROCESS	GO_LYMPHOCYTE_ACTIVATION	GO_REGULATION_OF_IMMUNE_SYSTEM_PROCESS	GO_IMMUNE_RESPONSE	GO_LEUKOCYTE_ACTIVATION	GO_CELL_ACTIVATION	GSE22886_NAIVE_CD8_TCELL_VS_MONOCYTE_UP	GO_REGULATION_OF_IMMUNE_RESPONSE	GO_REGULATION_OF_CELL_ACTIVATION	GSE7218_UNSTIM_VS_ANTIGEN_STIM_THROUGH_IGG_BCELL_DN	GO_POSITIVE_REGULATION_OF_IMMUNE_SYSTEM_PROCESS	GSE3039_NKT_CELL_VS_ALPHAALPHA_CD8_TCELL_DN	GO_REGULATION_OF_HOMOTYPIC_CELL_CELL_ADHESION	GO_BIOLOGICAL_ADHESION	GO_LEUKOCYTE_CELL_CELL_ADHESION	GO_ADAPTIVE_IMMUNE_RESPONSE	GSE22886_NAIVE_CD4_TCELL_VS_MONOCYTE_UP	GO_REGULATION_OF_CELL_CELL_ADHESION	GO_LEUKOCYTE_DIFFERENTIATION	GO_LYMPHOCYTE_DIFFERENTIATION	GO_POSITIVE_REGULATION_OF_CELL_ACTIVATION	GSE10325_BCELL_VS_MYELOID_UP	GSE10325_LUPUS_CD4_TCELL_VS_LUPUS_MYELOID_UP	GO_POSITIVE_REGULATION_OF_IMMUNE_RESPONSE	GO_IMMUNE_SYSTEM_DEVELOPMENT	GO_REGULATION_OF_CELL_ADHESION	GO_SINGLE_ORGANISM_CELL_ADHESION	GSE22886_NAIVE_TCELL_VS_MONOCYTE_UP	GO_POSITIVE_REGULATION_OF_RESPONSE_TO_STIMULUS	GSE29618_BCELL_VS_MDC_UP	GSE29618_BCELL_VS_MONOCYTE_DAY7_FLU_VACCINE_UP	GO_CELL_CELL_ADHESION	GO_DEFENSE_RESPONSE	GO_POSITIVE_REGULATION_OF_CELL_CELL_ADHESION	GSE29618_BCELL_VS_MDC_DAY7_FLU_VACCINE_UP	GSE3039_ALPHAALPHA_VS_ALPHABETA_CD8_TCELL_DN	GSE4984_UNTREATED_VS_GALECTIN1_TREATED_DC_DN	GO_T_CELL_DIFFERENTIATION	GO_POSITIVE_REGULATION_OF_CELL_ADHESION	GO_REGULATION_OF_LEUKOCYTE_MEDIATED_IMMUNITY	GSE22886_NAIVE_CD8_TCELL_VS_DC_UP	GSE23568_CTRL_TRANSDUCED_VS_WT_CD8_TCELL_DN	GSE29618_BCELL_VS_MONOCYTE_UP	GO_REGULATION_OF_IMMUNE_EFFECTOR_PROCESS	GO_REGULATION_OF_LEUKOCYTE_PROLIFERATION	GSE10325_CD4_TCELL_VS_MYELOID_UP	GSE23505_UNTREATED_VS_4DAY_IL6_IL1_IL23_TREATED_CD4_TCELL_DN
3932	LCK	lymphocyte-specific protein tyrosine kinase	GO_IMMUNE_SYSTEM_PROCESS	GO_LYMPHOCYTE_ACTIVATION	GO_REGULATION_OF_IMMUNE_SYSTEM_PROCESS	GO_IMMUNE_RESPONSE	GO_LEUKOCYTE_ACTIVATION	GO_CELL_ACTIVATION	GSE22886_NAIVE_CD8_TCELL_VS_MONOCYTE_UP	GO_REGULATION_OF_IMMUNE_RESPONSE	GO_REGULATION_OF_CELL_ACTIVATION	GSE7218_UNSTIM_VS_ANTIGEN_STIM_THROUGH_IGG_BCELL_DN	GO_POSITIVE_REGULATION_OF_IMMUNE_SYSTEM_PROCESS	GSE3039_NKT_CELL_VS_ALPHAALPHA_CD8_TCELL_DN	GO_REGULATION_OF_HOMOTYPIC_CELL_CELL_ADHESION	GO_BIOLOGICAL_ADHESION	GO_LEUKOCYTE_CELL_CELL_ADHESION		GSE22886_NAIVE_CD4_TCELL_VS_MONOCYTE_UP	GO_REGULATION_OF_CELL_CELL_ADHESION	GO_LEUKOCYTE_DIFFERENTIATION	GO_LYMPHOCYTE_DIFFERENTIATION	GO_POSITIVE_REGULATION_OF_CELL_ACTIVATION		GSE10325_LUPUS_CD4_TCELL_VS_LUPUS_MYELOID_UP	GO_POSITIVE_REGULATION_OF_IMMUNE_RESPONSE	GO_IMMUNE_SYSTEM_DEVELOPMENT	GO_REGULATION_OF_CELL_ADHESION	GO_SINGLE_ORGANISM_CELL_ADHESION	GSE22886_NAIVE_TCELL_VS_MONOCYTE_UP	GO_POSITIVE_REGULATION_OF_RESPONSE_TO_STIMULUS			GO_CELL_CELL_ADHESION	GO_DEFENSE_RESPONSE	GO_POSITIVE_REGULATION_OF_CELL_CELL_ADHESION		GSE3039_ALPHAALPHA_VS_ALPHABETA_CD8_TCELL_DN		GO_T_CELL_DIFFERENTIATION	GO_POSITIVE_REGULATION_OF_CELL_ADHESION			GSE23568_CTRL_TRANSDUCED_VS_WT_CD8_TCELL_DN		GO_REGULATION_OF_IMMUNE_EFFECTOR_PROCESS		GSE10325_CD4_TCELL_VS_MYELOID_UP
7535	ZAP70	zeta-chain (TCR) associated protein kinase 70kDa	GO_IMMUNE_SYSTEM_PROCESS	GO_LYMPHOCYTE_ACTIVATION	GO_REGULATION_OF_IMMUNE_SYSTEM_PROCESS	GO_IMMUNE_RESPONSE	GO_LEUKOCYTE_ACTIVATION	GO_CELL_ACTIVATION	GSE22886_NAIVE_CD8_TCELL_VS_MONOCYTE_UP	GO_REGULATION_OF_IMMUNE_RESPONSE	GO_REGULATION_OF_CELL_ACTIVATION	GSE7218_UNSTIM_VS_ANTIGEN_STIM_THROUGH_IGG_BCELL_DN	GO_POSITIVE_REGULATION_OF_IMMUNE_SYSTEM_PROCESS		GO_REGULATION_OF_HOMOTYPIC_CELL_CELL_ADHESION	GO_BIOLOGICAL_ADHESION	GO_LEUKOCYTE_CELL_CELL_ADHESION	GO_ADAPTIVE_IMMUNE_RESPONSE	GSE22886_NAIVE_CD4_TCELL_VS_MONOCYTE_UP	GO_REGULATION_OF_CELL_CELL_ADHESION	GO_LEUKOCYTE_DIFFERENTIATION	GO_LYMPHOCYTE_DIFFERENTIATION	GO_POSITIVE_REGULATION_OF_CELL_ACTIVATION		GSE10325_LUPUS_CD4_TCELL_VS_LUPUS_MYELOID_UP	GO_POSITIVE_REGULATION_OF_IMMUNE_RESPONSE	GO_IMMUNE_SYSTEM_DEVELOPMENT	GO_REGULATION_OF_CELL_ADHESION	GO_SINGLE_ORGANISM_CELL_ADHESION	GSE22886_NAIVE_TCELL_VS_MONOCYTE_UP	GO_POSITIVE_REGULATION_OF_RESPONSE_TO_STIMULUS			GO_CELL_CELL_ADHESION	GO_DEFENSE_RESPONSE	GO_POSITIVE_REGULATION_OF_CELL_CELL_ADHESION				GO_T_CELL_DIFFERENTIATION	GO_POSITIVE_REGULATION_OF_CELL_ADHESION	GO_REGULATION_OF_LEUKOCYTE_MEDIATED_IMMUNITY	GSE22886_NAIVE_CD8_TCELL_VS_DC_UP	GSE23568_CTRL_TRANSDUCED_VS_WT_CD8_TCELL_DN		GO_REGULATION_OF_IMMUNE_EFFECTOR_PROCESS	GO_REGULATION_OF_LEUKOCYTE_PROLIFERATION	GSE10325_CD4_TCELL_VS_MYELOID_UP
22914	KLRK1	killer cell lectin-like receptor subfamily K, member 1	GO_IMMUNE_SYSTEM_PROCESS	GO_LYMPHOCYTE_ACTIVATION	GO_REGULATION_OF_IMMUNE_SYSTEM_PROCESS	GO_IMMUNE_RESPONSE	GO_LEUKOCYTE_ACTIVATION	GO_CELL_ACTIVATION	GSE22886_NAIVE_CD8_TCELL_VS_MONOCYTE_UP	GO_REGULATION_OF_IMMUNE_RESPONSE	GO_REGULATION_OF_CELL_ACTIVATION		GO_POSITIVE_REGULATION_OF_IMMUNE_SYSTEM_PROCESS		GO_REGULATION_OF_HOMOTYPIC_CELL_CELL_ADHESION			GO_ADAPTIVE_IMMUNE_RESPONSE		GO_REGULATION_OF_CELL_CELL_ADHESION			GO_POSITIVE_REGULATION_OF_CELL_ACTIVATION			GO_POSITIVE_REGULATION_OF_IMMUNE_RESPONSE		GO_REGULATION_OF_CELL_ADHESION			GO_POSITIVE_REGULATION_OF_RESPONSE_TO_STIMULUS				GO_DEFENSE_RESPONSE	GO_POSITIVE_REGULATION_OF_CELL_CELL_ADHESION					GO_POSITIVE_REGULATION_OF_CELL_ADHESION	GO_REGULATION_OF_LEUKOCYTE_MEDIATED_IMMUNITY				GO_REGULATION_OF_IMMUNE_EFFECTOR_PROCESS
3702	ITK	IL2-inducible T-cell kinase	GO_IMMUNE_SYSTEM_PROCESS	GO_LYMPHOCYTE_ACTIVATION	GO_REGULATION_OF_IMMUNE_SYSTEM_PROCESS	GO_IMMUNE_RESPONSE	GO_LEUKOCYTE_ACTIVATION	GO_CELL_ACTIVATION	GSE22886_NAIVE_CD8_TCELL_VS_MONOCYTE_UP	GO_REGULATION_OF_IMMUNE_RESPONSE		GSE7218_UNSTIM_VS_ANTIGEN_STIM_THROUGH_IGG_BCELL_DN	GO_POSITIVE_REGULATION_OF_IMMUNE_SYSTEM_PROCESS	GSE3039_NKT_CELL_VS_ALPHAALPHA_CD8_TCELL_DN		GO_BIOLOGICAL_ADHESION	GO_LEUKOCYTE_CELL_CELL_ADHESION	GO_ADAPTIVE_IMMUNE_RESPONSE	GSE22886_NAIVE_CD4_TCELL_VS_MONOCYTE_UP		GO_LEUKOCYTE_DIFFERENTIATION	GO_LYMPHOCYTE_DIFFERENTIATION			GSE10325_LUPUS_CD4_TCELL_VS_LUPUS_MYELOID_UP	GO_POSITIVE_REGULATION_OF_IMMUNE_RESPONSE	GO_IMMUNE_SYSTEM_DEVELOPMENT		GO_SINGLE_ORGANISM_CELL_ADHESION	GSE22886_NAIVE_TCELL_VS_MONOCYTE_UP	GO_POSITIVE_REGULATION_OF_RESPONSE_TO_STIMULUS			GO_CELL_CELL_ADHESION	GO_DEFENSE_RESPONSE					GO_T_CELL_DIFFERENTIATION								GSE10325_CD4_TCELL_VS_MYELOID_UP
925	CD8A	CD8a molecule	GO_IMMUNE_SYSTEM_PROCESS	GO_LYMPHOCYTE_ACTIVATION	GO_REGULATION_OF_IMMUNE_SYSTEM_PROCESS	GO_IMMUNE_RESPONSE	GO_LEUKOCYTE_ACTIVATION	GO_CELL_ACTIVATION	GSE22886_NAIVE_CD8_TCELL_VS_MONOCYTE_UP	GO_REGULATION_OF_IMMUNE_RESPONSE						GO_BIOLOGICAL_ADHESION	GO_LEUKOCYTE_CELL_CELL_ADHESION	GO_ADAPTIVE_IMMUNE_RESPONSE			GO_LEUKOCYTE_DIFFERENTIATION	GO_LYMPHOCYTE_DIFFERENTIATION					GO_IMMUNE_SYSTEM_DEVELOPMENT		GO_SINGLE_ORGANISM_CELL_ADHESION		GO_POSITIVE_REGULATION_OF_RESPONSE_TO_STIMULUS			GO_CELL_CELL_ADHESION	GO_DEFENSE_RESPONSE					GO_T_CELL_DIFFERENTIATION
923	CD6	CD6 molecule	GO_IMMUNE_SYSTEM_PROCESS	GO_LYMPHOCYTE_ACTIVATION	GO_REGULATION_OF_IMMUNE_SYSTEM_PROCESS	GO_IMMUNE_RESPONSE	GO_LEUKOCYTE_ACTIVATION	GO_CELL_ACTIVATION	GSE22886_NAIVE_CD8_TCELL_VS_MONOCYTE_UP		GO_REGULATION_OF_CELL_ACTIVATION	GSE7218_UNSTIM_VS_ANTIGEN_STIM_THROUGH_IGG_BCELL_DN	GO_POSITIVE_REGULATION_OF_IMMUNE_SYSTEM_PROCESS	GSE3039_NKT_CELL_VS_ALPHAALPHA_CD8_TCELL_DN	GO_REGULATION_OF_HOMOTYPIC_CELL_CELL_ADHESION	GO_BIOLOGICAL_ADHESION		GO_ADAPTIVE_IMMUNE_RESPONSE	GSE22886_NAIVE_CD4_TCELL_VS_MONOCYTE_UP	GO_REGULATION_OF_CELL_CELL_ADHESION			GO_POSITIVE_REGULATION_OF_CELL_ACTIVATION		GSE10325_LUPUS_CD4_TCELL_VS_LUPUS_MYELOID_UP			GO_REGULATION_OF_CELL_ADHESION		GSE22886_NAIVE_TCELL_VS_MONOCYTE_UP	GO_POSITIVE_REGULATION_OF_RESPONSE_TO_STIMULUS			GO_CELL_CELL_ADHESION	GO_DEFENSE_RESPONSE	GO_POSITIVE_REGULATION_OF_CELL_CELL_ADHESION					GO_POSITIVE_REGULATION_OF_CELL_ADHESION		GSE22886_NAIVE_CD8_TCELL_VS_DC_UP	GSE23568_CTRL_TRANSDUCED_VS_WT_CD8_TCELL_DN			GO_REGULATION_OF_LEUKOCYTE_PROLIFERATION	GSE10325_CD4_TCELL_VS_MYELOID_UP
27040	LAT	linker for activation of T cells	GO_IMMUNE_SYSTEM_PROCESS	GO_LYMPHOCYTE_ACTIVATION	GO_REGULATION_OF_IMMUNE_SYSTEM_PROCESS	GO_IMMUNE_RESPONSE	GO_LEUKOCYTE_ACTIVATION	GO_CELL_ACTIVATION		GO_REGULATION_OF_IMMUNE_RESPONSE	GO_REGULATION_OF_CELL_ACTIVATION	GSE7218_UNSTIM_VS_ANTIGEN_STIM_THROUGH_IGG_BCELL_DN	GO_POSITIVE_REGULATION_OF_IMMUNE_SYSTEM_PROCESS	GSE3039_NKT_CELL_VS_ALPHAALPHA_CD8_TCELL_DN	GO_REGULATION_OF_HOMOTYPIC_CELL_CELL_ADHESION	GO_BIOLOGICAL_ADHESION	GO_LEUKOCYTE_CELL_CELL_ADHESION	GO_ADAPTIVE_IMMUNE_RESPONSE		GO_REGULATION_OF_CELL_CELL_ADHESION						GO_POSITIVE_REGULATION_OF_IMMUNE_RESPONSE		GO_REGULATION_OF_CELL_ADHESION	GO_SINGLE_ORGANISM_CELL_ADHESION		GO_POSITIVE_REGULATION_OF_RESPONSE_TO_STIMULUS			GO_CELL_CELL_ADHESION	GO_DEFENSE_RESPONSE
1236	CCR7	chemokine (C-C motif) receptor 7	GO_IMMUNE_SYSTEM_PROCESS	GO_LYMPHOCYTE_ACTIVATION	GO_REGULATION_OF_IMMUNE_SYSTEM_PROCESS	GO_IMMUNE_RESPONSE	GO_LEUKOCYTE_ACTIVATION	GO_CELL_ACTIVATION		GO_REGULATION_OF_IMMUNE_RESPONSE	GO_REGULATION_OF_CELL_ACTIVATION	GSE7218_UNSTIM_VS_ANTIGEN_STIM_THROUGH_IGG_BCELL_DN	GO_POSITIVE_REGULATION_OF_IMMUNE_SYSTEM_PROCESS		GO_REGULATION_OF_HOMOTYPIC_CELL_CELL_ADHESION	GO_BIOLOGICAL_ADHESION	GO_LEUKOCYTE_CELL_CELL_ADHESION			GO_REGULATION_OF_CELL_CELL_ADHESION	GO_LEUKOCYTE_DIFFERENTIATION	GO_LYMPHOCYTE_DIFFERENTIATION	GO_POSITIVE_REGULATION_OF_CELL_ACTIVATION	GSE10325_BCELL_VS_MYELOID_UP		GO_POSITIVE_REGULATION_OF_IMMUNE_RESPONSE	GO_IMMUNE_SYSTEM_DEVELOPMENT	GO_REGULATION_OF_CELL_ADHESION	GO_SINGLE_ORGANISM_CELL_ADHESION		GO_POSITIVE_REGULATION_OF_RESPONSE_TO_STIMULUS	GSE29618_BCELL_VS_MDC_UP		GO_CELL_CELL_ADHESION	GO_DEFENSE_RESPONSE					GO_T_CELL_DIFFERENTIATION	GO_POSITIVE_REGULATION_OF_CELL_ADHESION			GSE23568_CTRL_TRANSDUCED_VS_WT_CD8_TCELL_DN	GSE29618_BCELL_VS_MONOCYTE_UP
3458	IFNG	interferon, gamma	GO_IMMUNE_SYSTEM_PROCESS	GO_LYMPHOCYTE_ACTIVATION	GO_REGULATION_OF_IMMUNE_SYSTEM_PROCESS	GO_IMMUNE_RESPONSE	GO_LEUKOCYTE_ACTIVATION	GO_CELL_ACTIVATION		GO_REGULATION_OF_IMMUNE_RESPONSE	GO_REGULATION_OF_CELL_ACTIVATION		GO_POSITIVE_REGULATION_OF_IMMUNE_SYSTEM_PROCESS	GSE3039_NKT_CELL_VS_ALPHAALPHA_CD8_TCELL_DN	GO_REGULATION_OF_HOMOTYPIC_CELL_CELL_ADHESION	GO_BIOLOGICAL_ADHESION	GO_LEUKOCYTE_CELL_CELL_ADHESION	GO_ADAPTIVE_IMMUNE_RESPONSE		GO_REGULATION_OF_CELL_CELL_ADHESION	GO_LEUKOCYTE_DIFFERENTIATION	GO_LYMPHOCYTE_DIFFERENTIATION	GO_POSITIVE_REGULATION_OF_CELL_ACTIVATION			GO_POSITIVE_REGULATION_OF_IMMUNE_RESPONSE	GO_IMMUNE_SYSTEM_DEVELOPMENT	GO_REGULATION_OF_CELL_ADHESION	GO_SINGLE_ORGANISM_CELL_ADHESION		GO_POSITIVE_REGULATION_OF_RESPONSE_TO_STIMULUS			GO_CELL_CELL_ADHESION	GO_DEFENSE_RESPONSE	GO_POSITIVE_REGULATION_OF_CELL_CELL_ADHESION				GO_T_CELL_DIFFERENTIATION	GO_POSITIVE_REGULATION_OF_CELL_ADHESION	GO_REGULATION_OF_LEUKOCYTE_MEDIATED_IMMUNITY				GO_REGULATION_OF_IMMUNE_EFFECTOR_PROCESS	GO_REGULATION_OF_LEUKOCYTE_PROLIFERATION
50943	FOXP3	forkhead box P3	GO_IMMUNE_SYSTEM_PROCESS	GO_LYMPHOCYTE_ACTIVATION	GO_REGULATION_OF_IMMUNE_SYSTEM_PROCESS	GO_IMMUNE_RESPONSE	GO_LEUKOCYTE_ACTIVATION	GO_CELL_ACTIVATION		GO_REGULATION_OF_IMMUNE_RESPONSE	GO_REGULATION_OF_CELL_ACTIVATION		GO_POSITIVE_REGULATION_OF_IMMUNE_SYSTEM_PROCESS		GO_REGULATION_OF_HOMOTYPIC_CELL_CELL_ADHESION	GO_BIOLOGICAL_ADHESION	GO_LEUKOCYTE_CELL_CELL_ADHESION	GO_ADAPTIVE_IMMUNE_RESPONSE		GO_REGULATION_OF_CELL_CELL_ADHESION	GO_LEUKOCYTE_DIFFERENTIATION	GO_LYMPHOCYTE_DIFFERENTIATION	GO_POSITIVE_REGULATION_OF_CELL_ACTIVATION			GO_POSITIVE_REGULATION_OF_IMMUNE_RESPONSE	GO_IMMUNE_SYSTEM_DEVELOPMENT	GO_REGULATION_OF_CELL_ADHESION	GO_SINGLE_ORGANISM_CELL_ADHESION		GO_POSITIVE_REGULATION_OF_RESPONSE_TO_STIMULUS			GO_CELL_CELL_ADHESION		GO_POSITIVE_REGULATION_OF_CELL_CELL_ADHESION				GO_T_CELL_DIFFERENTIATION	GO_POSITIVE_REGULATION_OF_CELL_ADHESION	GO_REGULATION_OF_LEUKOCYTE_MEDIATED_IMMUNITY				GO_REGULATION_OF_IMMUNE_EFFECTOR_PROCESS	GO_REGULATION_OF_LEUKOCYTE_PROLIFERATION
6363	CCL19	chemokine (C-C motif) ligand 19	GO_IMMUNE_SYSTEM_PROCESS	GO_LYMPHOCYTE_ACTIVATION	GO_REGULATION_OF_IMMUNE_SYSTEM_PROCESS	GO_IMMUNE_RESPONSE	GO_LEUKOCYTE_ACTIVATION	GO_CELL_ACTIVATION		GO_REGULATION_OF_IMMUNE_RESPONSE	GO_REGULATION_OF_CELL_ACTIVATION		GO_POSITIVE_REGULATION_OF_IMMUNE_SYSTEM_PROCESS		GO_REGULATION_OF_HOMOTYPIC_CELL_CELL_ADHESION	GO_BIOLOGICAL_ADHESION	GO_LEUKOCYTE_CELL_CELL_ADHESION			GO_REGULATION_OF_CELL_CELL_ADHESION	GO_LEUKOCYTE_DIFFERENTIATION		GO_POSITIVE_REGULATION_OF_CELL_ACTIVATION			GO_POSITIVE_REGULATION_OF_IMMUNE_RESPONSE	GO_IMMUNE_SYSTEM_DEVELOPMENT	GO_REGULATION_OF_CELL_ADHESION	GO_SINGLE_ORGANISM_CELL_ADHESION		GO_POSITIVE_REGULATION_OF_RESPONSE_TO_STIMULUS			GO_CELL_CELL_ADHESION	GO_DEFENSE_RESPONSE	GO_POSITIVE_REGULATION_OF_CELL_CELL_ADHESION					GO_POSITIVE_REGULATION_OF_CELL_ADHESION					GO_REGULATION_OF_IMMUNE_EFFECTOR_PROCESS	GO_REGULATION_OF_LEUKOCYTE_PROLIFERATION
6504	SLAMF1	signaling lymphocytic activation molecule family member 1	GO_IMMUNE_SYSTEM_PROCESS	GO_LYMPHOCYTE_ACTIVATION	GO_REGULATION_OF_IMMUNE_SYSTEM_PROCESS	GO_IMMUNE_RESPONSE	GO_LEUKOCYTE_ACTIVATION	GO_CELL_ACTIVATION		GO_REGULATION_OF_IMMUNE_RESPONSE	GO_REGULATION_OF_CELL_ACTIVATION		GO_POSITIVE_REGULATION_OF_IMMUNE_SYSTEM_PROCESS		GO_REGULATION_OF_HOMOTYPIC_CELL_CELL_ADHESION	GO_BIOLOGICAL_ADHESION		GO_ADAPTIVE_IMMUNE_RESPONSE		GO_REGULATION_OF_CELL_CELL_ADHESION	GO_LEUKOCYTE_DIFFERENTIATION	GO_LYMPHOCYTE_DIFFERENTIATION	GO_POSITIVE_REGULATION_OF_CELL_ACTIVATION	GSE10325_BCELL_VS_MYELOID_UP	GSE10325_LUPUS_CD4_TCELL_VS_LUPUS_MYELOID_UP		GO_IMMUNE_SYSTEM_DEVELOPMENT	GO_REGULATION_OF_CELL_ADHESION			GO_POSITIVE_REGULATION_OF_RESPONSE_TO_STIMULUS				GO_DEFENSE_RESPONSE	GO_POSITIVE_REGULATION_OF_CELL_CELL_ADHESION			GSE4984_UNTREATED_VS_GALECTIN1_TREATED_DC_DN		GO_POSITIVE_REGULATION_OF_CELL_ADHESION	GO_REGULATION_OF_LEUKOCYTE_MEDIATED_IMMUNITY				GO_REGULATION_OF_IMMUNE_EFFECTOR_PROCESS	GO_REGULATION_OF_LEUKOCYTE_PROLIFERATION
3718	JAK3	Janus kinase 3	GO_IMMUNE_SYSTEM_PROCESS	GO_LYMPHOCYTE_ACTIVATION	GO_REGULATION_OF_IMMUNE_SYSTEM_PROCESS	GO_IMMUNE_RESPONSE	GO_LEUKOCYTE_ACTIVATION	GO_CELL_ACTIVATION		GO_REGULATION_OF_IMMUNE_RESPONSE	GO_REGULATION_OF_CELL_ACTIVATION		GO_POSITIVE_REGULATION_OF_IMMUNE_SYSTEM_PROCESS		GO_REGULATION_OF_HOMOTYPIC_CELL_CELL_ADHESION			GO_ADAPTIVE_IMMUNE_RESPONSE		GO_REGULATION_OF_CELL_CELL_ADHESION	GO_LEUKOCYTE_DIFFERENTIATION	GO_LYMPHOCYTE_DIFFERENTIATION	GO_POSITIVE_REGULATION_OF_CELL_ACTIVATION			GO_POSITIVE_REGULATION_OF_IMMUNE_RESPONSE	GO_IMMUNE_SYSTEM_DEVELOPMENT	GO_REGULATION_OF_CELL_ADHESION			GO_POSITIVE_REGULATION_OF_RESPONSE_TO_STIMULUS				GO_DEFENSE_RESPONSE	GO_POSITIVE_REGULATION_OF_CELL_CELL_ADHESION					GO_POSITIVE_REGULATION_OF_CELL_ADHESION	GO_REGULATION_OF_LEUKOCYTE_MEDIATED_IMMUNITY		GSE23568_CTRL_TRANSDUCED_VS_WT_CD8_TCELL_DN		GO_REGULATION_OF_IMMUNE_EFFECTOR_PROCESS	GO_REGULATION_OF_LEUKOCYTE_PROLIFERATION
54900	LAX1	lymphocyte transmembrane adaptor 1	GO_IMMUNE_SYSTEM_PROCESS	GO_LYMPHOCYTE_ACTIVATION	GO_REGULATION_OF_IMMUNE_SYSTEM_PROCESS	GO_IMMUNE_RESPONSE	GO_LEUKOCYTE_ACTIVATION	GO_CELL_ACTIVATION		GO_REGULATION_OF_IMMUNE_RESPONSE	GO_REGULATION_OF_CELL_ACTIVATION		GO_POSITIVE_REGULATION_OF_IMMUNE_SYSTEM_PROCESS		GO_REGULATION_OF_HOMOTYPIC_CELL_CELL_ADHESION			GO_ADAPTIVE_IMMUNE_RESPONSE		GO_REGULATION_OF_CELL_CELL_ADHESION						GO_POSITIVE_REGULATION_OF_IMMUNE_RESPONSE		GO_REGULATION_OF_CELL_ADHESION			GO_POSITIVE_REGULATION_OF_RESPONSE_TO_STIMULUS							GSE3039_ALPHAALPHA_VS_ALPHABETA_CD8_TCELL_DN
84174	SLA2	Src-like-adaptor 2	GO_IMMUNE_SYSTEM_PROCESS	GO_LYMPHOCYTE_ACTIVATION	GO_REGULATION_OF_IMMUNE_SYSTEM_PROCESS	GO_IMMUNE_RESPONSE	GO_LEUKOCYTE_ACTIVATION	GO_CELL_ACTIVATION		GO_REGULATION_OF_IMMUNE_RESPONSE	GO_REGULATION_OF_CELL_ACTIVATION		GO_POSITIVE_REGULATION_OF_IMMUNE_SYSTEM_PROCESS			GO_BIOLOGICAL_ADHESION	GO_LEUKOCYTE_CELL_CELL_ADHESION	GO_ADAPTIVE_IMMUNE_RESPONSE								GO_POSITIVE_REGULATION_OF_IMMUNE_RESPONSE			GO_SINGLE_ORGANISM_CELL_ADHESION		GO_POSITIVE_REGULATION_OF_RESPONSE_TO_STIMULUS			GO_CELL_CELL_ADHESION
3662	IRF4	interferon regulatory factor 4	GO_IMMUNE_SYSTEM_PROCESS	GO_LYMPHOCYTE_ACTIVATION	GO_REGULATION_OF_IMMUNE_SYSTEM_PROCESS	GO_IMMUNE_RESPONSE	GO_LEUKOCYTE_ACTIVATION	GO_CELL_ACTIVATION		GO_REGULATION_OF_IMMUNE_RESPONSE	GO_REGULATION_OF_CELL_ACTIVATION				GO_REGULATION_OF_HOMOTYPIC_CELL_CELL_ADHESION	GO_BIOLOGICAL_ADHESION	GO_LEUKOCYTE_CELL_CELL_ADHESION	GO_ADAPTIVE_IMMUNE_RESPONSE		GO_REGULATION_OF_CELL_CELL_ADHESION	GO_LEUKOCYTE_DIFFERENTIATION	GO_LYMPHOCYTE_DIFFERENTIATION					GO_IMMUNE_SYSTEM_DEVELOPMENT	GO_REGULATION_OF_CELL_ADHESION	GO_SINGLE_ORGANISM_CELL_ADHESION					GO_CELL_CELL_ADHESION	GO_DEFENSE_RESPONSE			GSE3039_ALPHAALPHA_VS_ALPHABETA_CD8_TCELL_DN		GO_T_CELL_DIFFERENTIATION						GO_REGULATION_OF_IMMUNE_EFFECTOR_PROCESS
387357	THEMIS	thymocyte selection associated	GO_IMMUNE_SYSTEM_PROCESS	GO_LYMPHOCYTE_ACTIVATION	GO_REGULATION_OF_IMMUNE_SYSTEM_PROCESS	GO_IMMUNE_RESPONSE	GO_LEUKOCYTE_ACTIVATION	GO_CELL_ACTIVATION		GO_REGULATION_OF_IMMUNE_RESPONSE		GSE7218_UNSTIM_VS_ANTIGEN_STIM_THROUGH_IGG_BCELL_DN	GO_POSITIVE_REGULATION_OF_IMMUNE_SYSTEM_PROCESS	GSE3039_NKT_CELL_VS_ALPHAALPHA_CD8_TCELL_DN		GO_BIOLOGICAL_ADHESION	GO_LEUKOCYTE_CELL_CELL_ADHESION	GO_ADAPTIVE_IMMUNE_RESPONSE			GO_LEUKOCYTE_DIFFERENTIATION	GO_LYMPHOCYTE_DIFFERENTIATION				GO_POSITIVE_REGULATION_OF_IMMUNE_RESPONSE	GO_IMMUNE_SYSTEM_DEVELOPMENT		GO_SINGLE_ORGANISM_CELL_ADHESION		GO_POSITIVE_REGULATION_OF_RESPONSE_TO_STIMULUS			GO_CELL_CELL_ADHESION						GO_T_CELL_DIFFERENTIATION
26253	CLEC4E	C-type lectin domain family 4, member E	GO_IMMUNE_SYSTEM_PROCESS	GO_LYMPHOCYTE_ACTIVATION	GO_REGULATION_OF_IMMUNE_SYSTEM_PROCESS	GO_IMMUNE_RESPONSE	GO_LEUKOCYTE_ACTIVATION	GO_CELL_ACTIVATION		GO_REGULATION_OF_IMMUNE_RESPONSE		GSE7218_UNSTIM_VS_ANTIGEN_STIM_THROUGH_IGG_BCELL_DN	GO_POSITIVE_REGULATION_OF_IMMUNE_SYSTEM_PROCESS			GO_BIOLOGICAL_ADHESION	GO_LEUKOCYTE_CELL_CELL_ADHESION				GO_LEUKOCYTE_DIFFERENTIATION	GO_LYMPHOCYTE_DIFFERENTIATION				GO_POSITIVE_REGULATION_OF_IMMUNE_RESPONSE	GO_IMMUNE_SYSTEM_DEVELOPMENT		GO_SINGLE_ORGANISM_CELL_ADHESION		GO_POSITIVE_REGULATION_OF_RESPONSE_TO_STIMULUS			GO_CELL_CELL_ADHESION	GO_DEFENSE_RESPONSE					GO_T_CELL_DIFFERENTIATION
57823	SLAMF7	SLAM family member 7	GO_IMMUNE_SYSTEM_PROCESS	GO_LYMPHOCYTE_ACTIVATION	GO_REGULATION_OF_IMMUNE_SYSTEM_PROCESS	GO_IMMUNE_RESPONSE	GO_LEUKOCYTE_ACTIVATION	GO_CELL_ACTIVATION		GO_REGULATION_OF_IMMUNE_RESPONSE		GSE7218_UNSTIM_VS_ANTIGEN_STIM_THROUGH_IGG_BCELL_DN		GSE3039_NKT_CELL_VS_ALPHAALPHA_CD8_TCELL_DN		GO_BIOLOGICAL_ADHESION		GO_ADAPTIVE_IMMUNE_RESPONSE																	GO_DEFENSE_RESPONSE
3683	ITGAL	integrin, alpha L (antigen CD11A (p180), lymphocyte function-associated antigen 1; alpha polypeptide)	GO_IMMUNE_SYSTEM_PROCESS	GO_LYMPHOCYTE_ACTIVATION	GO_REGULATION_OF_IMMUNE_SYSTEM_PROCESS	GO_IMMUNE_RESPONSE	GO_LEUKOCYTE_ACTIVATION	GO_CELL_ACTIVATION		GO_REGULATION_OF_IMMUNE_RESPONSE		GSE7218_UNSTIM_VS_ANTIGEN_STIM_THROUGH_IGG_BCELL_DN				GO_BIOLOGICAL_ADHESION	GO_LEUKOCYTE_CELL_CELL_ADHESION												GO_SINGLE_ORGANISM_CELL_ADHESION					GO_CELL_CELL_ADHESION	GO_DEFENSE_RESPONSE
974	CD79B	CD79b molecule, immunoglobulin-associated beta	GO_IMMUNE_SYSTEM_PROCESS	GO_LYMPHOCYTE_ACTIVATION	GO_REGULATION_OF_IMMUNE_SYSTEM_PROCESS	GO_IMMUNE_RESPONSE	GO_LEUKOCYTE_ACTIVATION	GO_CELL_ACTIVATION		GO_REGULATION_OF_IMMUNE_RESPONSE			GO_POSITIVE_REGULATION_OF_IMMUNE_SYSTEM_PROCESS	GSE3039_NKT_CELL_VS_ALPHAALPHA_CD8_TCELL_DN				GO_ADAPTIVE_IMMUNE_RESPONSE			GO_LEUKOCYTE_DIFFERENTIATION	GO_LYMPHOCYTE_DIFFERENTIATION		GSE10325_BCELL_VS_MYELOID_UP		GO_POSITIVE_REGULATION_OF_IMMUNE_RESPONSE	GO_IMMUNE_SYSTEM_DEVELOPMENT				GO_POSITIVE_REGULATION_OF_RESPONSE_TO_STIMULUS	GSE29618_BCELL_VS_MDC_UP	GSE29618_BCELL_VS_MONOCYTE_DAY7_FLU_VACCINE_UP				GSE29618_BCELL_VS_MDC_DAY7_FLU_VACCINE_UP	GSE3039_ALPHAALPHA_VS_ALPHABETA_CD8_TCELL_DN	GSE4984_UNTREATED_VS_GALECTIN1_TREATED_DC_DN						GSE29618_BCELL_VS_MONOCYTE_UP
114836	SLAMF6	SLAM family member 6	GO_IMMUNE_SYSTEM_PROCESS	GO_LYMPHOCYTE_ACTIVATION	GO_REGULATION_OF_IMMUNE_SYSTEM_PROCESS	GO_IMMUNE_RESPONSE	GO_LEUKOCYTE_ACTIVATION	GO_CELL_ACTIVATION		GO_REGULATION_OF_IMMUNE_RESPONSE			GO_POSITIVE_REGULATION_OF_IMMUNE_SYSTEM_PROCESS			GO_BIOLOGICAL_ADHESION	GO_LEUKOCYTE_CELL_CELL_ADHESION	GO_ADAPTIVE_IMMUNE_RESPONSE			GO_LEUKOCYTE_DIFFERENTIATION	GO_LYMPHOCYTE_DIFFERENTIATION				GO_POSITIVE_REGULATION_OF_IMMUNE_RESPONSE	GO_IMMUNE_SYSTEM_DEVELOPMENT		GO_SINGLE_ORGANISM_CELL_ADHESION		GO_POSITIVE_REGULATION_OF_RESPONSE_TO_STIMULUS			GO_CELL_CELL_ADHESION	GO_DEFENSE_RESPONSE					GO_T_CELL_DIFFERENTIATION		GO_REGULATION_OF_LEUKOCYTE_MEDIATED_IMMUNITY				GO_REGULATION_OF_IMMUNE_EFFECTOR_PROCESS
56253	CRTAM	cytotoxic and regulatory T cell molecule	GO_IMMUNE_SYSTEM_PROCESS	GO_LYMPHOCYTE_ACTIVATION	GO_REGULATION_OF_IMMUNE_SYSTEM_PROCESS	GO_IMMUNE_RESPONSE	GO_LEUKOCYTE_ACTIVATION	GO_CELL_ACTIVATION		GO_REGULATION_OF_IMMUNE_RESPONSE			GO_POSITIVE_REGULATION_OF_IMMUNE_SYSTEM_PROCESS			GO_BIOLOGICAL_ADHESION	GO_LEUKOCYTE_CELL_CELL_ADHESION	GO_ADAPTIVE_IMMUNE_RESPONSE								GO_POSITIVE_REGULATION_OF_IMMUNE_RESPONSE			GO_SINGLE_ORGANISM_CELL_ADHESION		GO_POSITIVE_REGULATION_OF_RESPONSE_TO_STIMULUS			GO_CELL_CELL_ADHESION								GO_REGULATION_OF_LEUKOCYTE_MEDIATED_IMMUNITY		GSE23568_CTRL_TRANSDUCED_VS_WT_CD8_TCELL_DN		GO_REGULATION_OF_IMMUNE_EFFECTOR_PROCESS
11151	CORO1A	coronin, actin binding protein, 1A	GO_IMMUNE_SYSTEM_PROCESS	GO_LYMPHOCYTE_ACTIVATION	GO_REGULATION_OF_IMMUNE_SYSTEM_PROCESS	GO_IMMUNE_RESPONSE	GO_LEUKOCYTE_ACTIVATION	GO_CELL_ACTIVATION			GO_REGULATION_OF_CELL_ACTIVATION	GSE7218_UNSTIM_VS_ANTIGEN_STIM_THROUGH_IGG_BCELL_DN	GO_POSITIVE_REGULATION_OF_IMMUNE_SYSTEM_PROCESS		GO_REGULATION_OF_HOMOTYPIC_CELL_CELL_ADHESION	GO_BIOLOGICAL_ADHESION				GO_REGULATION_OF_CELL_CELL_ADHESION			GO_POSITIVE_REGULATION_OF_CELL_ACTIVATION					GO_REGULATION_OF_CELL_ADHESION							GO_DEFENSE_RESPONSE	GO_POSITIVE_REGULATION_OF_CELL_CELL_ADHESION					GO_POSITIVE_REGULATION_OF_CELL_ADHESION						GO_REGULATION_OF_LEUKOCYTE_PROLIFERATION
7293	TNFRSF4	tumor necrosis factor receptor superfamily, member 4	GO_IMMUNE_SYSTEM_PROCESS	GO_LYMPHOCYTE_ACTIVATION	GO_REGULATION_OF_IMMUNE_SYSTEM_PROCESS	GO_IMMUNE_RESPONSE	GO_LEUKOCYTE_ACTIVATION	GO_CELL_ACTIVATION			GO_REGULATION_OF_CELL_ACTIVATION		GO_POSITIVE_REGULATION_OF_IMMUNE_SYSTEM_PROCESS			GO_BIOLOGICAL_ADHESION	GO_LEUKOCYTE_CELL_CELL_ADHESION						GO_POSITIVE_REGULATION_OF_CELL_ACTIVATION						GO_SINGLE_ORGANISM_CELL_ADHESION		GO_POSITIVE_REGULATION_OF_RESPONSE_TO_STIMULUS			GO_CELL_CELL_ADHESION	GO_DEFENSE_RESPONSE									GSE23568_CTRL_TRANSDUCED_VS_WT_CD8_TCELL_DN		GO_REGULATION_OF_IMMUNE_EFFECTOR_PROCESS	GO_REGULATION_OF_LEUKOCYTE_PROLIFERATION
915	CD3D	CD3d molecule, delta (CD3-TCR complex)	GO_IMMUNE_SYSTEM_PROCESS	GO_LYMPHOCYTE_ACTIVATION	GO_REGULATION_OF_IMMUNE_SYSTEM_PROCESS		GO_LEUKOCYTE_ACTIVATION	GO_CELL_ACTIVATION	GSE22886_NAIVE_CD8_TCELL_VS_MONOCYTE_UP	GO_REGULATION_OF_IMMUNE_RESPONSE	GO_REGULATION_OF_CELL_ACTIVATION	GSE7218_UNSTIM_VS_ANTIGEN_STIM_THROUGH_IGG_BCELL_DN	GO_POSITIVE_REGULATION_OF_IMMUNE_SYSTEM_PROCESS	GSE3039_NKT_CELL_VS_ALPHAALPHA_CD8_TCELL_DN	GO_REGULATION_OF_HOMOTYPIC_CELL_CELL_ADHESION	GO_BIOLOGICAL_ADHESION	GO_LEUKOCYTE_CELL_CELL_ADHESION		GSE22886_NAIVE_CD4_TCELL_VS_MONOCYTE_UP	GO_REGULATION_OF_CELL_CELL_ADHESION	GO_LEUKOCYTE_DIFFERENTIATION	GO_LYMPHOCYTE_DIFFERENTIATION	GO_POSITIVE_REGULATION_OF_CELL_ACTIVATION		GSE10325_LUPUS_CD4_TCELL_VS_LUPUS_MYELOID_UP	GO_POSITIVE_REGULATION_OF_IMMUNE_RESPONSE	GO_IMMUNE_SYSTEM_DEVELOPMENT	GO_REGULATION_OF_CELL_ADHESION	GO_SINGLE_ORGANISM_CELL_ADHESION	GSE22886_NAIVE_TCELL_VS_MONOCYTE_UP	GO_POSITIVE_REGULATION_OF_RESPONSE_TO_STIMULUS			GO_CELL_CELL_ADHESION		GO_POSITIVE_REGULATION_OF_CELL_CELL_ADHESION				GO_T_CELL_DIFFERENTIATION	GO_POSITIVE_REGULATION_OF_CELL_ADHESION			GSE23568_CTRL_TRANSDUCED_VS_WT_CD8_TCELL_DN				GSE10325_CD4_TCELL_VS_MYELOID_UP
916	CD3E	CD3e molecule, epsilon (CD3-TCR complex)	GO_IMMUNE_SYSTEM_PROCESS	GO_LYMPHOCYTE_ACTIVATION	GO_REGULATION_OF_IMMUNE_SYSTEM_PROCESS		GO_LEUKOCYTE_ACTIVATION	GO_CELL_ACTIVATION	GSE22886_NAIVE_CD8_TCELL_VS_MONOCYTE_UP	GO_REGULATION_OF_IMMUNE_RESPONSE	GO_REGULATION_OF_CELL_ACTIVATION		GO_POSITIVE_REGULATION_OF_IMMUNE_SYSTEM_PROCESS	GSE3039_NKT_CELL_VS_ALPHAALPHA_CD8_TCELL_DN	GO_REGULATION_OF_HOMOTYPIC_CELL_CELL_ADHESION	GO_BIOLOGICAL_ADHESION	GO_LEUKOCYTE_CELL_CELL_ADHESION		GSE22886_NAIVE_CD4_TCELL_VS_MONOCYTE_UP	GO_REGULATION_OF_CELL_CELL_ADHESION	GO_LEUKOCYTE_DIFFERENTIATION	GO_LYMPHOCYTE_DIFFERENTIATION	GO_POSITIVE_REGULATION_OF_CELL_ACTIVATION			GO_POSITIVE_REGULATION_OF_IMMUNE_RESPONSE	GO_IMMUNE_SYSTEM_DEVELOPMENT	GO_REGULATION_OF_CELL_ADHESION	GO_SINGLE_ORGANISM_CELL_ADHESION	GSE22886_NAIVE_TCELL_VS_MONOCYTE_UP	GO_POSITIVE_REGULATION_OF_RESPONSE_TO_STIMULUS			GO_CELL_CELL_ADHESION		GO_POSITIVE_REGULATION_OF_CELL_CELL_ADHESION				GO_T_CELL_DIFFERENTIATION	GO_POSITIVE_REGULATION_OF_CELL_ADHESION		GSE22886_NAIVE_CD8_TCELL_VS_DC_UP	GSE23568_CTRL_TRANSDUCED_VS_WT_CD8_TCELL_DN			GO_REGULATION_OF_LEUKOCYTE_PROLIFERATION
917	CD3G	CD3g molecule, gamma (CD3-TCR complex)	GO_IMMUNE_SYSTEM_PROCESS	GO_LYMPHOCYTE_ACTIVATION	GO_REGULATION_OF_IMMUNE_SYSTEM_PROCESS		GO_LEUKOCYTE_ACTIVATION	GO_CELL_ACTIVATION	GSE22886_NAIVE_CD8_TCELL_VS_MONOCYTE_UP	GO_REGULATION_OF_IMMUNE_RESPONSE	GO_REGULATION_OF_CELL_ACTIVATION		GO_POSITIVE_REGULATION_OF_IMMUNE_SYSTEM_PROCESS	GSE3039_NKT_CELL_VS_ALPHAALPHA_CD8_TCELL_DN	GO_REGULATION_OF_HOMOTYPIC_CELL_CELL_ADHESION	GO_BIOLOGICAL_ADHESION	GO_LEUKOCYTE_CELL_CELL_ADHESION		GSE22886_NAIVE_CD4_TCELL_VS_MONOCYTE_UP	GO_REGULATION_OF_CELL_CELL_ADHESION			GO_POSITIVE_REGULATION_OF_CELL_ACTIVATION		GSE10325_LUPUS_CD4_TCELL_VS_LUPUS_MYELOID_UP	GO_POSITIVE_REGULATION_OF_IMMUNE_RESPONSE		GO_REGULATION_OF_CELL_ADHESION	GO_SINGLE_ORGANISM_CELL_ADHESION	GSE22886_NAIVE_TCELL_VS_MONOCYTE_UP	GO_POSITIVE_REGULATION_OF_RESPONSE_TO_STIMULUS			GO_CELL_CELL_ADHESION		GO_POSITIVE_REGULATION_OF_CELL_CELL_ADHESION		GSE3039_ALPHAALPHA_VS_ALPHABETA_CD8_TCELL_DN			GO_POSITIVE_REGULATION_OF_CELL_ADHESION			GSE23568_CTRL_TRANSDUCED_VS_WT_CD8_TCELL_DN				GSE10325_CD4_TCELL_VS_MYELOID_UP
914	CD2	CD2 molecule	GO_IMMUNE_SYSTEM_PROCESS	GO_LYMPHOCYTE_ACTIVATION	GO_REGULATION_OF_IMMUNE_SYSTEM_PROCESS		GO_LEUKOCYTE_ACTIVATION	GO_CELL_ACTIVATION	GSE22886_NAIVE_CD8_TCELL_VS_MONOCYTE_UP		GO_REGULATION_OF_CELL_ACTIVATION	GSE7218_UNSTIM_VS_ANTIGEN_STIM_THROUGH_IGG_BCELL_DN	GO_POSITIVE_REGULATION_OF_IMMUNE_SYSTEM_PROCESS	GSE3039_NKT_CELL_VS_ALPHAALPHA_CD8_TCELL_DN	GO_REGULATION_OF_HOMOTYPIC_CELL_CELL_ADHESION	GO_BIOLOGICAL_ADHESION	GO_LEUKOCYTE_CELL_CELL_ADHESION			GO_REGULATION_OF_CELL_CELL_ADHESION			GO_POSITIVE_REGULATION_OF_CELL_ACTIVATION		GSE10325_LUPUS_CD4_TCELL_VS_LUPUS_MYELOID_UP			GO_REGULATION_OF_CELL_ADHESION	GO_SINGLE_ORGANISM_CELL_ADHESION	GSE22886_NAIVE_TCELL_VS_MONOCYTE_UP				GO_CELL_CELL_ADHESION				GSE3039_ALPHAALPHA_VS_ALPHABETA_CD8_TCELL_DN					GSE22886_NAIVE_CD8_TCELL_VS_DC_UP					GSE10325_CD4_TCELL_VS_MYELOID_UP	GSE23505_UNTREATED_VS_4DAY_IL6_IL1_IL23_TREATED_CD4_TCELL_DN
30009	TBX21	T-box 21	GO_IMMUNE_SYSTEM_PROCESS	GO_LYMPHOCYTE_ACTIVATION	GO_REGULATION_OF_IMMUNE_SYSTEM_PROCESS		GO_LEUKOCYTE_ACTIVATION	GO_CELL_ACTIVATION		GO_REGULATION_OF_IMMUNE_RESPONSE	GO_REGULATION_OF_CELL_ACTIVATION	GSE7218_UNSTIM_VS_ANTIGEN_STIM_THROUGH_IGG_BCELL_DN	GO_POSITIVE_REGULATION_OF_IMMUNE_SYSTEM_PROCESS	GSE3039_NKT_CELL_VS_ALPHAALPHA_CD8_TCELL_DN		GO_BIOLOGICAL_ADHESION	GO_LEUKOCYTE_CELL_CELL_ADHESION				GO_LEUKOCYTE_DIFFERENTIATION	GO_LYMPHOCYTE_DIFFERENTIATION	GO_POSITIVE_REGULATION_OF_CELL_ACTIVATION			GO_POSITIVE_REGULATION_OF_IMMUNE_RESPONSE	GO_IMMUNE_SYSTEM_DEVELOPMENT		GO_SINGLE_ORGANISM_CELL_ADHESION		GO_POSITIVE_REGULATION_OF_RESPONSE_TO_STIMULUS			GO_CELL_CELL_ADHESION				GSE3039_ALPHAALPHA_VS_ALPHABETA_CD8_TCELL_DN		GO_T_CELL_DIFFERENTIATION		GO_REGULATION_OF_LEUKOCYTE_MEDIATED_IMMUNITY				GO_REGULATION_OF_IMMUNE_EFFECTOR_PROCESS
9437	NCR1	natural cytotoxicity triggering receptor 1	GO_IMMUNE_SYSTEM_PROCESS	GO_LYMPHOCYTE_ACTIVATION	GO_REGULATION_OF_IMMUNE_SYSTEM_PROCESS		GO_LEUKOCYTE_ACTIVATION	GO_CELL_ACTIVATION		GO_REGULATION_OF_IMMUNE_RESPONSE				GSE3039_NKT_CELL_VS_ALPHAALPHA_CD8_TCELL_DN																					GO_DEFENSE_RESPONSE			GSE3039_ALPHAALPHA_VS_ALPHABETA_CD8_TCELL_DN				GO_REGULATION_OF_LEUKOCYTE_MEDIATED_IMMUNITY				GO_REGULATION_OF_IMMUNE_EFFECTOR_PROCESS
22806	IKZF3	IKAROS family zinc finger 3 (Aiolos)	GO_IMMUNE_SYSTEM_PROCESS	GO_LYMPHOCYTE_ACTIVATION	GO_REGULATION_OF_IMMUNE_SYSTEM_PROCESS		GO_LEUKOCYTE_ACTIVATION	GO_CELL_ACTIVATION			GO_REGULATION_OF_CELL_ACTIVATION	GSE7218_UNSTIM_VS_ANTIGEN_STIM_THROUGH_IGG_BCELL_DN		GSE3039_NKT_CELL_VS_ALPHAALPHA_CD8_TCELL_DN																		GSE29618_BCELL_VS_MDC_UP	GSE29618_BCELL_VS_MONOCYTE_DAY7_FLU_VACCINE_UP				GSE29618_BCELL_VS_MDC_DAY7_FLU_VACCINE_UP	GSE3039_ALPHAALPHA_VS_ALPHABETA_CD8_TCELL_DN									GO_REGULATION_OF_LEUKOCYTE_PROLIFERATION
26279	PLA2G2D	phospholipase A2, group IID	GO_IMMUNE_SYSTEM_PROCESS	GO_LYMPHOCYTE_ACTIVATION	GO_REGULATION_OF_IMMUNE_SYSTEM_PROCESS		GO_LEUKOCYTE_ACTIVATION	GO_CELL_ACTIVATION			GO_REGULATION_OF_CELL_ACTIVATION				GO_REGULATION_OF_HOMOTYPIC_CELL_CELL_ADHESION	GO_BIOLOGICAL_ADHESION	GO_LEUKOCYTE_CELL_CELL_ADHESION			GO_REGULATION_OF_CELL_CELL_ADHESION	GO_LEUKOCYTE_DIFFERENTIATION	GO_LYMPHOCYTE_DIFFERENTIATION					GO_IMMUNE_SYSTEM_DEVELOPMENT	GO_REGULATION_OF_CELL_ADHESION	GO_SINGLE_ORGANISM_CELL_ADHESION					GO_CELL_CELL_ADHESION	GO_DEFENSE_RESPONSE			GSE3039_ALPHAALPHA_VS_ALPHABETA_CD8_TCELL_DN		GO_T_CELL_DIFFERENTIATION							GO_REGULATION_OF_LEUKOCYTE_PROLIFERATION
55024	BANK1	B-cell scaffold protein with ankyrin repeats 1	GO_IMMUNE_SYSTEM_PROCESS	GO_LYMPHOCYTE_ACTIVATION	GO_REGULATION_OF_IMMUNE_SYSTEM_PROCESS		GO_LEUKOCYTE_ACTIVATION	GO_CELL_ACTIVATION			GO_REGULATION_OF_CELL_ACTIVATION													GSE10325_BCELL_VS_MYELOID_UP							GO_POSITIVE_REGULATION_OF_RESPONSE_TO_STIMULUS	GSE29618_BCELL_VS_MDC_UP	GSE29618_BCELL_VS_MONOCYTE_DAY7_FLU_VACCINE_UP				GSE29618_BCELL_VS_MDC_DAY7_FLU_VACCINE_UP		GSE4984_UNTREATED_VS_GALECTIN1_TREATED_DC_DN						GSE29618_BCELL_VS_MONOCYTE_UP				GSE23505_UNTREATED_VS_4DAY_IL6_IL1_IL23_TREATED_CD4_TCELL_DN
5551	PRF1	perforin 1 (pore forming protein)	GO_IMMUNE_SYSTEM_PROCESS	GO_LYMPHOCYTE_ACTIVATION		GO_IMMUNE_RESPONSE	GO_LEUKOCYTE_ACTIVATION	GO_CELL_ACTIVATION	GSE22886_NAIVE_CD8_TCELL_VS_MONOCYTE_UP			GSE7218_UNSTIM_VS_ANTIGEN_STIM_THROUGH_IGG_BCELL_DN		GSE3039_NKT_CELL_VS_ALPHAALPHA_CD8_TCELL_DN																					GO_DEFENSE_RESPONSE								GSE22886_NAIVE_CD8_TCELL_VS_DC_UP
4063	LY9	lymphocyte antigen 9	GO_IMMUNE_SYSTEM_PROCESS	GO_LYMPHOCYTE_ACTIVATION		GO_IMMUNE_RESPONSE	GO_LEUKOCYTE_ACTIVATION	GO_CELL_ACTIVATION	GSE22886_NAIVE_CD8_TCELL_VS_MONOCYTE_UP					GSE3039_NKT_CELL_VS_ALPHAALPHA_CD8_TCELL_DN		GO_BIOLOGICAL_ADHESION	GO_LEUKOCYTE_CELL_CELL_ADHESION	GO_ADAPTIVE_IMMUNE_RESPONSE	GSE22886_NAIVE_CD4_TCELL_VS_MONOCYTE_UP		GO_LEUKOCYTE_DIFFERENTIATION	GO_LYMPHOCYTE_DIFFERENTIATION		GSE10325_BCELL_VS_MYELOID_UP	GSE10325_LUPUS_CD4_TCELL_VS_LUPUS_MYELOID_UP		GO_IMMUNE_SYSTEM_DEVELOPMENT		GO_SINGLE_ORGANISM_CELL_ADHESION	GSE22886_NAIVE_TCELL_VS_MONOCYTE_UP		GSE29618_BCELL_VS_MDC_UP		GO_CELL_CELL_ADHESION	GO_DEFENSE_RESPONSE					GO_T_CELL_DIFFERENTIATION
924	CD7	CD7 molecule	GO_IMMUNE_SYSTEM_PROCESS	GO_LYMPHOCYTE_ACTIVATION		GO_IMMUNE_RESPONSE	GO_LEUKOCYTE_ACTIVATION	GO_CELL_ACTIVATION	GSE22886_NAIVE_CD8_TCELL_VS_MONOCYTE_UP					GSE3039_NKT_CELL_VS_ALPHAALPHA_CD8_TCELL_DN		GO_BIOLOGICAL_ADHESION	GO_LEUKOCYTE_CELL_CELL_ADHESION	GO_ADAPTIVE_IMMUNE_RESPONSE	GSE22886_NAIVE_CD4_TCELL_VS_MONOCYTE_UP										GO_SINGLE_ORGANISM_CELL_ADHESION	GSE22886_NAIVE_TCELL_VS_MONOCYTE_UP				GO_CELL_CELL_ADHESION				GSE3039_ALPHAALPHA_VS_ALPHABETA_CD8_TCELL_DN					GSE22886_NAIVE_CD8_TCELL_VS_DC_UP
10538	BATF	basic leucine zipper transcription factor, ATF-like	GO_IMMUNE_SYSTEM_PROCESS	GO_LYMPHOCYTE_ACTIVATION		GO_IMMUNE_RESPONSE	GO_LEUKOCYTE_ACTIVATION	GO_CELL_ACTIVATION								GO_BIOLOGICAL_ADHESION	GO_LEUKOCYTE_CELL_CELL_ADHESION	GO_ADAPTIVE_IMMUNE_RESPONSE			GO_LEUKOCYTE_DIFFERENTIATION	GO_LYMPHOCYTE_DIFFERENTIATION					GO_IMMUNE_SYSTEM_DEVELOPMENT		GO_SINGLE_ORGANISM_CELL_ADHESION					GO_CELL_CELL_ADHESION	GO_DEFENSE_RESPONSE					GO_T_CELL_DIFFERENTIATION
8320	EOMES	eomesodermin	GO_IMMUNE_SYSTEM_PROCESS	GO_LYMPHOCYTE_ACTIVATION		GO_IMMUNE_RESPONSE	GO_LEUKOCYTE_ACTIVATION	GO_CELL_ACTIVATION								GO_BIOLOGICAL_ADHESION	GO_LEUKOCYTE_CELL_CELL_ADHESION	GO_ADAPTIVE_IMMUNE_RESPONSE			GO_LEUKOCYTE_DIFFERENTIATION	GO_LYMPHOCYTE_DIFFERENTIATION					GO_IMMUNE_SYSTEM_DEVELOPMENT		GO_SINGLE_ORGANISM_CELL_ADHESION					GO_CELL_CELL_ADHESION						GO_T_CELL_DIFFERENTIATION
2529	FUT7	fucosyltransferase 7 (alpha (1,3) fucosyltransferase)	GO_IMMUNE_SYSTEM_PROCESS	GO_LYMPHOCYTE_ACTIVATION		GO_IMMUNE_RESPONSE	GO_LEUKOCYTE_ACTIVATION	GO_CELL_ACTIVATION								GO_BIOLOGICAL_ADHESION	GO_LEUKOCYTE_CELL_CELL_ADHESION				GO_LEUKOCYTE_DIFFERENTIATION	GO_LYMPHOCYTE_DIFFERENTIATION					GO_IMMUNE_SYSTEM_DEVELOPMENT		GO_SINGLE_ORGANISM_CELL_ADHESION					GO_CELL_CELL_ADHESION						GO_T_CELL_DIFFERENTIATION
57379	AICDA	activation-induced cytidine deaminase	GO_IMMUNE_SYSTEM_PROCESS	GO_LYMPHOCYTE_ACTIVATION		GO_IMMUNE_RESPONSE	GO_LEUKOCYTE_ACTIVATION	GO_CELL_ACTIVATION										GO_ADAPTIVE_IMMUNE_RESPONSE			GO_LEUKOCYTE_DIFFERENTIATION	GO_LYMPHOCYTE_DIFFERENTIATION					GO_IMMUNE_SYSTEM_DEVELOPMENT
5452	POU2F2	POU class 2 homeobox 2	GO_IMMUNE_SYSTEM_PROCESS	GO_LYMPHOCYTE_ACTIVATION		GO_IMMUNE_RESPONSE	GO_LEUKOCYTE_ACTIVATION	GO_CELL_ACTIVATION										GO_ADAPTIVE_IMMUNE_RESPONSE			GO_LEUKOCYTE_DIFFERENTIATION	GO_LYMPHOCYTE_DIFFERENTIATION					GO_IMMUNE_SYSTEM_DEVELOPMENT
643	CXCR5	chemokine (C-X-C motif) receptor 5	GO_IMMUNE_SYSTEM_PROCESS	GO_LYMPHOCYTE_ACTIVATION		GO_IMMUNE_RESPONSE	GO_LEUKOCYTE_ACTIVATION	GO_CELL_ACTIVATION																GSE10325_BCELL_VS_MYELOID_UP			GO_IMMUNE_SYSTEM_DEVELOPMENT					GSE29618_BCELL_VS_MDC_UP					GSE29618_BCELL_VS_MDC_DAY7_FLU_VACCINE_UP	GSE3039_ALPHAALPHA_VS_ALPHABETA_CD8_TCELL_DN	GSE4984_UNTREATED_VS_GALECTIN1_TREATED_DC_DN						GSE29618_BCELL_VS_MONOCYTE_UP
931	MS4A1	membrane-spanning 4-domains, subfamily A, member 1	GO_IMMUNE_SYSTEM_PROCESS	GO_LYMPHOCYTE_ACTIVATION		GO_IMMUNE_RESPONSE	GO_LEUKOCYTE_ACTIVATION	GO_CELL_ACTIVATION																GSE10325_BCELL_VS_MYELOID_UP								GSE29618_BCELL_VS_MDC_UP	GSE29618_BCELL_VS_MONOCYTE_DAY7_FLU_VACCINE_UP				GSE29618_BCELL_VS_MDC_DAY7_FLU_VACCINE_UP		GSE4984_UNTREATED_VS_GALECTIN1_TREATED_DC_DN						GSE29618_BCELL_VS_MONOCYTE_UP
3560	IL2RB	interleukin 2 receptor, beta	GO_IMMUNE_SYSTEM_PROCESS	GO_LYMPHOCYTE_ACTIVATION			GO_LEUKOCYTE_ACTIVATION	GO_CELL_ACTIVATION	GSE22886_NAIVE_CD8_TCELL_VS_MONOCYTE_UP			GSE7218_UNSTIM_VS_ANTIGEN_STIM_THROUGH_IGG_BCELL_DN		GSE3039_NKT_CELL_VS_ALPHAALPHA_CD8_TCELL_DN											GSE10325_LUPUS_CD4_TCELL_VS_LUPUS_MYELOID_UP																		GSE22886_NAIVE_CD8_TCELL_VS_DC_UP					GSE10325_CD4_TCELL_VS_MYELOID_UP
399	RHOH	ras homolog gene family, member H	GO_IMMUNE_SYSTEM_PROCESS	GO_LYMPHOCYTE_ACTIVATION			GO_LEUKOCYTE_ACTIVATION	GO_CELL_ACTIVATION				GSE7218_UNSTIM_VS_ANTIGEN_STIM_THROUGH_IGG_BCELL_DN				GO_BIOLOGICAL_ADHESION	GO_LEUKOCYTE_CELL_CELL_ADHESION				GO_LEUKOCYTE_DIFFERENTIATION	GO_LYMPHOCYTE_DIFFERENTIATION		GSE10325_BCELL_VS_MYELOID_UP	GSE10325_LUPUS_CD4_TCELL_VS_LUPUS_MYELOID_UP		GO_IMMUNE_SYSTEM_DEVELOPMENT		GO_SINGLE_ORGANISM_CELL_ADHESION			GSE29618_BCELL_VS_MDC_UP	GSE29618_BCELL_VS_MONOCYTE_DAY7_FLU_VACCINE_UP	GO_CELL_CELL_ADHESION			GSE29618_BCELL_VS_MDC_DAY7_FLU_VACCINE_UP		GSE4984_UNTREATED_VS_GALECTIN1_TREATED_DC_DN	GO_T_CELL_DIFFERENTIATION
197358	NLRC3	NLR family, CARD domain containing 3	GO_IMMUNE_SYSTEM_PROCESS	GO_LYMPHOCYTE_ACTIVATION			GO_LEUKOCYTE_ACTIVATION	GO_CELL_ACTIVATION								GO_BIOLOGICAL_ADHESION	GO_LEUKOCYTE_CELL_CELL_ADHESION												GO_SINGLE_ORGANISM_CELL_ADHESION					GO_CELL_CELL_ADHESION
10320	IKZF1	IKAROS family zinc finger 1 (Ikaros)	GO_IMMUNE_SYSTEM_PROCESS	GO_LYMPHOCYTE_ACTIVATION			GO_LEUKOCYTE_ACTIVATION	GO_CELL_ACTIVATION													GO_LEUKOCYTE_DIFFERENTIATION	GO_LYMPHOCYTE_DIFFERENTIATION					GO_IMMUNE_SYSTEM_DEVELOPMENT																GSE22886_NAIVE_CD8_TCELL_VS_DC_UP
27434	POLM	polymerase (DNA directed), mu	GO_IMMUNE_SYSTEM_PROCESS	GO_LYMPHOCYTE_ACTIVATION			GO_LEUKOCYTE_ACTIVATION	GO_CELL_ACTIVATION													GO_LEUKOCYTE_DIFFERENTIATION	GO_LYMPHOCYTE_DIFFERENTIATION					GO_IMMUNE_SYSTEM_DEVELOPMENT
257101	ZNF683	zinc finger protein 683	GO_IMMUNE_SYSTEM_PROCESS	GO_LYMPHOCYTE_ACTIVATION			GO_LEUKOCYTE_ACTIVATION	GO_CELL_ACTIVATION													GO_LEUKOCYTE_DIFFERENTIATION	GO_LYMPHOCYTE_DIFFERENTIATION					GO_IMMUNE_SYSTEM_DEVELOPMENT
5777	PTPN6	protein tyrosine phosphatase, non-receptor type 6	GO_IMMUNE_SYSTEM_PROCESS		GO_REGULATION_OF_IMMUNE_SYSTEM_PROCESS	GO_IMMUNE_RESPONSE		GO_CELL_ACTIVATION		GO_REGULATION_OF_IMMUNE_RESPONSE	GO_REGULATION_OF_CELL_ACTIVATION	GSE7218_UNSTIM_VS_ANTIGEN_STIM_THROUGH_IGG_BCELL_DN	GO_POSITIVE_REGULATION_OF_IMMUNE_SYSTEM_PROCESS		GO_REGULATION_OF_HOMOTYPIC_CELL_CELL_ADHESION	GO_BIOLOGICAL_ADHESION				GO_REGULATION_OF_CELL_CELL_ADHESION			GO_POSITIVE_REGULATION_OF_CELL_ACTIVATION			GO_POSITIVE_REGULATION_OF_IMMUNE_RESPONSE	GO_IMMUNE_SYSTEM_DEVELOPMENT	GO_REGULATION_OF_CELL_ADHESION	GO_SINGLE_ORGANISM_CELL_ADHESION		GO_POSITIVE_REGULATION_OF_RESPONSE_TO_STIMULUS			GO_CELL_CELL_ADHESION	GO_DEFENSE_RESPONSE	GO_POSITIVE_REGULATION_OF_CELL_CELL_ADHESION					GO_POSITIVE_REGULATION_OF_CELL_ADHESION	GO_REGULATION_OF_LEUKOCYTE_MEDIATED_IMMUNITY				GO_REGULATION_OF_IMMUNE_EFFECTOR_PROCESS	GO_REGULATION_OF_LEUKOCYTE_PROLIFERATION		GSE23505_UNTREATED_VS_4DAY_IL6_IL1_IL23_TREATED_CD4_TCELL_DN
8631	SKAP1	src kinase associated phosphoprotein 1	GO_IMMUNE_SYSTEM_PROCESS		GO_REGULATION_OF_IMMUNE_SYSTEM_PROCESS	GO_IMMUNE_RESPONSE			GSE22886_NAIVE_CD8_TCELL_VS_MONOCYTE_UP	GO_REGULATION_OF_IMMUNE_RESPONSE			GO_POSITIVE_REGULATION_OF_IMMUNE_SYSTEM_PROCESS	GSE3039_NKT_CELL_VS_ALPHAALPHA_CD8_TCELL_DN				GO_ADAPTIVE_IMMUNE_RESPONSE	GSE22886_NAIVE_CD4_TCELL_VS_MONOCYTE_UP					GSE10325_BCELL_VS_MYELOID_UP	GSE10325_LUPUS_CD4_TCELL_VS_LUPUS_MYELOID_UP	GO_POSITIVE_REGULATION_OF_IMMUNE_RESPONSE		GO_REGULATION_OF_CELL_ADHESION		GSE22886_NAIVE_TCELL_VS_MONOCYTE_UP	GO_POSITIVE_REGULATION_OF_RESPONSE_TO_STIMULUS		GSE29618_BCELL_VS_MONOCYTE_DAY7_FLU_VACCINE_UP				GSE29618_BCELL_VS_MDC_DAY7_FLU_VACCINE_UP				GO_POSITIVE_REGULATION_OF_CELL_ADHESION							GSE10325_CD4_TCELL_VS_MYELOID_UP
4068	SH2D1A	SH2 domain containing 1A	GO_IMMUNE_SYSTEM_PROCESS		GO_REGULATION_OF_IMMUNE_SYSTEM_PROCESS	GO_IMMUNE_RESPONSE			GSE22886_NAIVE_CD8_TCELL_VS_MONOCYTE_UP	GO_REGULATION_OF_IMMUNE_RESPONSE			GO_POSITIVE_REGULATION_OF_IMMUNE_SYSTEM_PROCESS	GSE3039_NKT_CELL_VS_ALPHAALPHA_CD8_TCELL_DN				GO_ADAPTIVE_IMMUNE_RESPONSE	GSE22886_NAIVE_CD4_TCELL_VS_MONOCYTE_UP							GO_POSITIVE_REGULATION_OF_IMMUNE_RESPONSE				GSE22886_NAIVE_TCELL_VS_MONOCYTE_UP	GO_POSITIVE_REGULATION_OF_RESPONSE_TO_STIMULUS				GO_DEFENSE_RESPONSE							GO_REGULATION_OF_LEUKOCYTE_MEDIATED_IMMUNITY				GO_REGULATION_OF_IMMUNE_EFFECTOR_PROCESS		GSE10325_CD4_TCELL_VS_MYELOID_UP
259197	NCR3	natural cytotoxicity triggering receptor 3	GO_IMMUNE_SYSTEM_PROCESS		GO_REGULATION_OF_IMMUNE_SYSTEM_PROCESS	GO_IMMUNE_RESPONSE			GSE22886_NAIVE_CD8_TCELL_VS_MONOCYTE_UP	GO_REGULATION_OF_IMMUNE_RESPONSE			GO_POSITIVE_REGULATION_OF_IMMUNE_SYSTEM_PROCESS			GO_BIOLOGICAL_ADHESION										GO_POSITIVE_REGULATION_OF_IMMUNE_RESPONSE					GO_POSITIVE_REGULATION_OF_RESPONSE_TO_STIMULUS			GO_CELL_CELL_ADHESION	GO_DEFENSE_RESPONSE							GO_REGULATION_OF_LEUKOCYTE_MEDIATED_IMMUNITY				GO_REGULATION_OF_IMMUNE_EFFECTOR_PROCESS
10225	CD96	CD96 molecule	GO_IMMUNE_SYSTEM_PROCESS		GO_REGULATION_OF_IMMUNE_SYSTEM_PROCESS	GO_IMMUNE_RESPONSE			GSE22886_NAIVE_CD8_TCELL_VS_MONOCYTE_UP	GO_REGULATION_OF_IMMUNE_RESPONSE						GO_BIOLOGICAL_ADHESION			GSE22886_NAIVE_CD4_TCELL_VS_MONOCYTE_UP						GSE10325_LUPUS_CD4_TCELL_VS_LUPUS_MYELOID_UP					GSE22886_NAIVE_TCELL_VS_MONOCYTE_UP														GSE23568_CTRL_TRANSDUCED_VS_WT_CD8_TCELL_DN				GSE10325_CD4_TCELL_VS_MYELOID_UP
3594	IL12RB1	interleukin 12 receptor, beta 1	GO_IMMUNE_SYSTEM_PROCESS		GO_REGULATION_OF_IMMUNE_SYSTEM_PROCESS	GO_IMMUNE_RESPONSE				GO_REGULATION_OF_IMMUNE_RESPONSE	GO_REGULATION_OF_CELL_ACTIVATION		GO_POSITIVE_REGULATION_OF_IMMUNE_SYSTEM_PROCESS	GSE3039_NKT_CELL_VS_ALPHAALPHA_CD8_TCELL_DN	GO_REGULATION_OF_HOMOTYPIC_CELL_CELL_ADHESION					GO_REGULATION_OF_CELL_CELL_ADHESION			GO_POSITIVE_REGULATION_OF_CELL_ACTIVATION			GO_POSITIVE_REGULATION_OF_IMMUNE_RESPONSE		GO_REGULATION_OF_CELL_ADHESION			GO_POSITIVE_REGULATION_OF_RESPONSE_TO_STIMULUS				GO_DEFENSE_RESPONSE	GO_POSITIVE_REGULATION_OF_CELL_CELL_ADHESION					GO_POSITIVE_REGULATION_OF_CELL_ADHESION	GO_REGULATION_OF_LEUKOCYTE_MEDIATED_IMMUNITY				GO_REGULATION_OF_IMMUNE_EFFECTOR_PROCESS	GO_REGULATION_OF_LEUKOCYTE_PROLIFERATION
115650	TNFRSF13C	tumor necrosis factor receptor superfamily, member 13C	GO_IMMUNE_SYSTEM_PROCESS		GO_REGULATION_OF_IMMUNE_SYSTEM_PROCESS	GO_IMMUNE_RESPONSE				GO_REGULATION_OF_IMMUNE_RESPONSE	GO_REGULATION_OF_CELL_ACTIVATION		GO_POSITIVE_REGULATION_OF_IMMUNE_SYSTEM_PROCESS		GO_REGULATION_OF_HOMOTYPIC_CELL_CELL_ADHESION			GO_ADAPTIVE_IMMUNE_RESPONSE		GO_REGULATION_OF_CELL_CELL_ADHESION			GO_POSITIVE_REGULATION_OF_CELL_ACTIVATION			GO_POSITIVE_REGULATION_OF_IMMUNE_RESPONSE		GO_REGULATION_OF_CELL_ADHESION			GO_POSITIVE_REGULATION_OF_RESPONSE_TO_STIMULUS					GO_POSITIVE_REGULATION_OF_CELL_CELL_ADHESION		GSE3039_ALPHAALPHA_VS_ALPHABETA_CD8_TCELL_DN			GO_POSITIVE_REGULATION_OF_CELL_ADHESION						GO_REGULATION_OF_LEUKOCYTE_PROLIFERATION
3965	LGALS9	lectin, galactoside-binding, soluble, 9	GO_IMMUNE_SYSTEM_PROCESS		GO_REGULATION_OF_IMMUNE_SYSTEM_PROCESS	GO_IMMUNE_RESPONSE				GO_REGULATION_OF_IMMUNE_RESPONSE	GO_REGULATION_OF_CELL_ACTIVATION		GO_POSITIVE_REGULATION_OF_IMMUNE_SYSTEM_PROCESS		GO_REGULATION_OF_HOMOTYPIC_CELL_CELL_ADHESION					GO_REGULATION_OF_CELL_CELL_ADHESION	GO_LEUKOCYTE_DIFFERENTIATION		GO_POSITIVE_REGULATION_OF_CELL_ACTIVATION			GO_POSITIVE_REGULATION_OF_IMMUNE_RESPONSE	GO_IMMUNE_SYSTEM_DEVELOPMENT	GO_REGULATION_OF_CELL_ADHESION			GO_POSITIVE_REGULATION_OF_RESPONSE_TO_STIMULUS				GO_DEFENSE_RESPONSE	GO_POSITIVE_REGULATION_OF_CELL_CELL_ADHESION					GO_POSITIVE_REGULATION_OF_CELL_ADHESION	GO_REGULATION_OF_LEUKOCYTE_MEDIATED_IMMUNITY				GO_REGULATION_OF_IMMUNE_EFFECTOR_PROCESS	GO_REGULATION_OF_LEUKOCYTE_PROLIFERATION
59067	IL21	interleukin 21	GO_IMMUNE_SYSTEM_PROCESS		GO_REGULATION_OF_IMMUNE_SYSTEM_PROCESS	GO_IMMUNE_RESPONSE				GO_REGULATION_OF_IMMUNE_RESPONSE	GO_REGULATION_OF_CELL_ACTIVATION		GO_POSITIVE_REGULATION_OF_IMMUNE_SYSTEM_PROCESS		GO_REGULATION_OF_HOMOTYPIC_CELL_CELL_ADHESION					GO_REGULATION_OF_CELL_CELL_ADHESION			GO_POSITIVE_REGULATION_OF_CELL_ACTIVATION			GO_POSITIVE_REGULATION_OF_IMMUNE_RESPONSE		GO_REGULATION_OF_CELL_ADHESION			GO_POSITIVE_REGULATION_OF_RESPONSE_TO_STIMULUS					GO_POSITIVE_REGULATION_OF_CELL_CELL_ADHESION					GO_POSITIVE_REGULATION_OF_CELL_ADHESION	GO_REGULATION_OF_LEUKOCYTE_MEDIATED_IMMUNITY				GO_REGULATION_OF_IMMUNE_EFFECTOR_PROCESS	GO_REGULATION_OF_LEUKOCYTE_PROLIFERATION
50852	TRAT1	T cell receptor associated transmembrane adaptor 1	GO_IMMUNE_SYSTEM_PROCESS		GO_REGULATION_OF_IMMUNE_SYSTEM_PROCESS	GO_IMMUNE_RESPONSE				GO_REGULATION_OF_IMMUNE_RESPONSE			GO_POSITIVE_REGULATION_OF_IMMUNE_SYSTEM_PROCESS					GO_ADAPTIVE_IMMUNE_RESPONSE	GSE22886_NAIVE_CD4_TCELL_VS_MONOCYTE_UP							GO_POSITIVE_REGULATION_OF_IMMUNE_RESPONSE					GO_POSITIVE_REGULATION_OF_RESPONSE_TO_STIMULUS				GO_DEFENSE_RESPONSE													GSE10325_CD4_TCELL_VS_MYELOID_UP
4049	LTA	lymphotoxin alpha (TNF superfamily, member 1)	GO_IMMUNE_SYSTEM_PROCESS		GO_REGULATION_OF_IMMUNE_SYSTEM_PROCESS	GO_IMMUNE_RESPONSE				GO_REGULATION_OF_IMMUNE_RESPONSE			GO_POSITIVE_REGULATION_OF_IMMUNE_SYSTEM_PROCESS													GO_POSITIVE_REGULATION_OF_IMMUNE_RESPONSE	GO_IMMUNE_SYSTEM_DEVELOPMENT				GO_POSITIVE_REGULATION_OF_RESPONSE_TO_STIMULUS				GO_DEFENSE_RESPONSE							GO_REGULATION_OF_LEUKOCYTE_MEDIATED_IMMUNITY		GSE23568_CTRL_TRANSDUCED_VS_WT_CD8_TCELL_DN		GO_REGULATION_OF_IMMUNE_EFFECTOR_PROCESS
54106	TLR9	toll-like receptor 9	GO_IMMUNE_SYSTEM_PROCESS		GO_REGULATION_OF_IMMUNE_SYSTEM_PROCESS	GO_IMMUNE_RESPONSE				GO_REGULATION_OF_IMMUNE_RESPONSE			GO_POSITIVE_REGULATION_OF_IMMUNE_SYSTEM_PROCESS													GO_POSITIVE_REGULATION_OF_IMMUNE_RESPONSE					GO_POSITIVE_REGULATION_OF_RESPONSE_TO_STIMULUS				GO_DEFENSE_RESPONSE
3824	KLRD1	killer cell lectin-like receptor subfamily D, member 1	GO_IMMUNE_SYSTEM_PROCESS		GO_REGULATION_OF_IMMUNE_SYSTEM_PROCESS	GO_IMMUNE_RESPONSE				GO_REGULATION_OF_IMMUNE_RESPONSE				GSE3039_NKT_CELL_VS_ALPHAALPHA_CD8_TCELL_DN																					GO_DEFENSE_RESPONSE									GSE23568_CTRL_TRANSDUCED_VS_WT_CD8_TCELL_DN					GSE23505_UNTREATED_VS_4DAY_IL6_IL1_IL23_TREATED_CD4_TCELL_DN
5987	TRIM27	tripartite motif containing 27	GO_IMMUNE_SYSTEM_PROCESS		GO_REGULATION_OF_IMMUNE_SYSTEM_PROCESS	GO_IMMUNE_RESPONSE				GO_REGULATION_OF_IMMUNE_RESPONSE																									GO_DEFENSE_RESPONSE
3804	KIR2DL3	killer cell immunoglobulin-like receptor, two domains, long cytoplasmic tail, 3	GO_IMMUNE_SYSTEM_PROCESS		GO_REGULATION_OF_IMMUNE_SYSTEM_PROCESS	GO_IMMUNE_RESPONSE				GO_REGULATION_OF_IMMUNE_RESPONSE
5133	PDCD1	programmed cell death 1	GO_IMMUNE_SYSTEM_PROCESS		GO_REGULATION_OF_IMMUNE_SYSTEM_PROCESS	GO_IMMUNE_RESPONSE					GO_REGULATION_OF_CELL_ACTIVATION		GO_POSITIVE_REGULATION_OF_IMMUNE_SYSTEM_PROCESS	GSE3039_NKT_CELL_VS_ALPHAALPHA_CD8_TCELL_DN	GO_REGULATION_OF_HOMOTYPIC_CELL_CELL_ADHESION					GO_REGULATION_OF_CELL_CELL_ADHESION			GO_POSITIVE_REGULATION_OF_CELL_ACTIVATION					GO_REGULATION_OF_CELL_ADHESION								GO_POSITIVE_REGULATION_OF_CELL_CELL_ADHESION					GO_POSITIVE_REGULATION_OF_CELL_ADHESION
151888	BTLA	B and T lymphocyte associated	GO_IMMUNE_SYSTEM_PROCESS		GO_REGULATION_OF_IMMUNE_SYSTEM_PROCESS	GO_IMMUNE_RESPONSE					GO_REGULATION_OF_CELL_ACTIVATION		GO_POSITIVE_REGULATION_OF_IMMUNE_SYSTEM_PROCESS		GO_REGULATION_OF_HOMOTYPIC_CELL_CELL_ADHESION			GO_ADAPTIVE_IMMUNE_RESPONSE		GO_REGULATION_OF_CELL_CELL_ADHESION			GO_POSITIVE_REGULATION_OF_CELL_ACTIVATION					GO_REGULATION_OF_CELL_ADHESION								GO_POSITIVE_REGULATION_OF_CELL_CELL_ADHESION		GSE3039_ALPHAALPHA_VS_ALPHABETA_CD8_TCELL_DN	GSE4984_UNTREATED_VS_GALECTIN1_TREATED_DC_DN		GO_POSITIVE_REGULATION_OF_CELL_ADHESION
126259	TMIGD2	transmembrane and immunoglobulin domain containing 2	GO_IMMUNE_SYSTEM_PROCESS		GO_REGULATION_OF_IMMUNE_SYSTEM_PROCESS	GO_IMMUNE_RESPONSE					GO_REGULATION_OF_CELL_ACTIVATION		GO_POSITIVE_REGULATION_OF_IMMUNE_SYSTEM_PROCESS		GO_REGULATION_OF_HOMOTYPIC_CELL_CELL_ADHESION					GO_REGULATION_OF_CELL_CELL_ADHESION			GO_POSITIVE_REGULATION_OF_CELL_ACTIVATION					GO_REGULATION_OF_CELL_ADHESION								GO_POSITIVE_REGULATION_OF_CELL_CELL_ADHESION					GO_POSITIVE_REGULATION_OF_CELL_ADHESION						GO_REGULATION_OF_LEUKOCYTE_PROLIFERATION
27240	SIT1	signaling threshold regulating transmembrane adaptor 1	GO_IMMUNE_SYSTEM_PROCESS		GO_REGULATION_OF_IMMUNE_SYSTEM_PROCESS	GO_IMMUNE_RESPONSE					GO_REGULATION_OF_CELL_ACTIVATION				GO_REGULATION_OF_HOMOTYPIC_CELL_CELL_ADHESION			GO_ADAPTIVE_IMMUNE_RESPONSE		GO_REGULATION_OF_CELL_CELL_ADHESION					GSE10325_LUPUS_CD4_TCELL_VS_LUPUS_MYELOID_UP			GO_REGULATION_OF_CELL_ADHESION																GSE23568_CTRL_TRANSDUCED_VS_WT_CD8_TCELL_DN
23495	TNFRSF13B	tumor necrosis factor receptor superfamily, member 13B	GO_IMMUNE_SYSTEM_PROCESS		GO_REGULATION_OF_IMMUNE_SYSTEM_PROCESS	GO_IMMUNE_RESPONSE					GO_REGULATION_OF_CELL_ACTIVATION							GO_ADAPTIVE_IMMUNE_RESPONSE									GO_IMMUNE_SYSTEM_DEVELOPMENT					GSE29618_BCELL_VS_MDC_UP	GSE29618_BCELL_VS_MONOCYTE_DAY7_FLU_VACCINE_UP				GSE29618_BCELL_VS_MDC_DAY7_FLU_VACCINE_UP								GSE29618_BCELL_VS_MONOCYTE_UP		GO_REGULATION_OF_LEUKOCYTE_PROLIFERATION		GSE23505_UNTREATED_VS_4DAY_IL6_IL1_IL23_TREATED_CD4_TCELL_DN
1269	CNR2	cannabinoid receptor 2 (macrophage)	GO_IMMUNE_SYSTEM_PROCESS		GO_REGULATION_OF_IMMUNE_SYSTEM_PROCESS	GO_IMMUNE_RESPONSE					GO_REGULATION_OF_CELL_ACTIVATION																								GO_DEFENSE_RESPONSE														GSE23505_UNTREATED_VS_4DAY_IL6_IL1_IL23_TREATED_CD4_TCELL_DN
3112	HLA-DOB	major histocompatibility complex, class II, DO beta	GO_IMMUNE_SYSTEM_PROCESS		GO_REGULATION_OF_IMMUNE_SYSTEM_PROCESS	GO_IMMUNE_RESPONSE																		GSE10325_BCELL_VS_MYELOID_UP									GSE29618_BCELL_VS_MONOCYTE_DAY7_FLU_VACCINE_UP					GSE3039_ALPHAALPHA_VS_ALPHABETA_CD8_TCELL_DN	GSE4984_UNTREATED_VS_GALECTIN1_TREATED_DC_DN						GSE29618_BCELL_VS_MONOCYTE_UP				GSE23505_UNTREATED_VS_4DAY_IL6_IL1_IL23_TREATED_CD4_TCELL_DN
60489	APOBEC3G	apolipoprotein B mRNA editing enzyme, catalytic polypeptide-like 3G	GO_IMMUNE_SYSTEM_PROCESS		GO_REGULATION_OF_IMMUNE_SYSTEM_PROCESS	GO_IMMUNE_RESPONSE																													GO_DEFENSE_RESPONSE								GSE22886_NAIVE_CD8_TCELL_VS_DC_UP			GO_REGULATION_OF_IMMUNE_EFFECTOR_PROCESS
9402	GRAP2	GRB2-related adaptor protein 2	GO_IMMUNE_SYSTEM_PROCESS		GO_REGULATION_OF_IMMUNE_SYSTEM_PROCESS				GSE22886_NAIVE_CD8_TCELL_VS_MONOCYTE_UP	GO_REGULATION_OF_IMMUNE_RESPONSE	GO_REGULATION_OF_CELL_ACTIVATION	GSE7218_UNSTIM_VS_ANTIGEN_STIM_THROUGH_IGG_BCELL_DN	GO_POSITIVE_REGULATION_OF_IMMUNE_SYSTEM_PROCESS		GO_REGULATION_OF_HOMOTYPIC_CELL_CELL_ADHESION					GO_REGULATION_OF_CELL_CELL_ADHESION			GO_POSITIVE_REGULATION_OF_CELL_ACTIVATION		GSE10325_LUPUS_CD4_TCELL_VS_LUPUS_MYELOID_UP	GO_POSITIVE_REGULATION_OF_IMMUNE_RESPONSE		GO_REGULATION_OF_CELL_ADHESION		GSE22886_NAIVE_TCELL_VS_MONOCYTE_UP	GO_POSITIVE_REGULATION_OF_RESPONSE_TO_STIMULUS					GO_POSITIVE_REGULATION_OF_CELL_CELL_ADHESION					GO_POSITIVE_REGULATION_OF_CELL_ADHESION		GSE22886_NAIVE_CD8_TCELL_VS_DC_UP
919	CD247	CD247 molecule	GO_IMMUNE_SYSTEM_PROCESS		GO_REGULATION_OF_IMMUNE_SYSTEM_PROCESS				GSE22886_NAIVE_CD8_TCELL_VS_MONOCYTE_UP	GO_REGULATION_OF_IMMUNE_RESPONSE	GO_REGULATION_OF_CELL_ACTIVATION		GO_POSITIVE_REGULATION_OF_IMMUNE_SYSTEM_PROCESS	GSE3039_NKT_CELL_VS_ALPHAALPHA_CD8_TCELL_DN	GO_REGULATION_OF_HOMOTYPIC_CELL_CELL_ADHESION				GSE22886_NAIVE_CD4_TCELL_VS_MONOCYTE_UP	GO_REGULATION_OF_CELL_CELL_ADHESION			GO_POSITIVE_REGULATION_OF_CELL_ACTIVATION		GSE10325_LUPUS_CD4_TCELL_VS_LUPUS_MYELOID_UP	GO_POSITIVE_REGULATION_OF_IMMUNE_RESPONSE		GO_REGULATION_OF_CELL_ADHESION		GSE22886_NAIVE_TCELL_VS_MONOCYTE_UP	GO_POSITIVE_REGULATION_OF_RESPONSE_TO_STIMULUS					GO_POSITIVE_REGULATION_OF_CELL_CELL_ADHESION			GSE4984_UNTREATED_VS_GALECTIN1_TREATED_DC_DN		GO_POSITIVE_REGULATION_OF_CELL_ADHESION			GSE23568_CTRL_TRANSDUCED_VS_WT_CD8_TCELL_DN		GO_REGULATION_OF_IMMUNE_EFFECTOR_PROCESS		GSE10325_CD4_TCELL_VS_MYELOID_UP
2833	CXCR3	chemokine (C-X-C motif) receptor 3	GO_IMMUNE_SYSTEM_PROCESS		GO_REGULATION_OF_IMMUNE_SYSTEM_PROCESS				GSE22886_NAIVE_CD8_TCELL_VS_MONOCYTE_UP							GO_BIOLOGICAL_ADHESION															GO_POSITIVE_REGULATION_OF_RESPONSE_TO_STIMULUS				GO_DEFENSE_RESPONSE
3695	ITGB7	integrin, beta 7	GO_IMMUNE_SYSTEM_PROCESS		GO_REGULATION_OF_IMMUNE_SYSTEM_PROCESS					GO_REGULATION_OF_IMMUNE_RESPONSE		GSE7218_UNSTIM_VS_ANTIGEN_STIM_THROUGH_IGG_BCELL_DN				GO_BIOLOGICAL_ADHESION	GO_LEUKOCYTE_CELL_CELL_ADHESION							GSE10325_BCELL_VS_MYELOID_UP					GO_SINGLE_ORGANISM_CELL_ADHESION					GO_CELL_CELL_ADHESION										GSE23568_CTRL_TRANSDUCED_VS_WT_CD8_TCELL_DN
146722	CD300LF	CD300 molecule-like family member f	GO_IMMUNE_SYSTEM_PROCESS		GO_REGULATION_OF_IMMUNE_SYSTEM_PROCESS					GO_REGULATION_OF_IMMUNE_RESPONSE		GSE7218_UNSTIM_VS_ANTIGEN_STIM_THROUGH_IGG_BCELL_DN
3385	ICAM3	intercellular adhesion molecule 3	GO_IMMUNE_SYSTEM_PROCESS		GO_REGULATION_OF_IMMUNE_SYSTEM_PROCESS					GO_REGULATION_OF_IMMUNE_RESPONSE			GO_POSITIVE_REGULATION_OF_IMMUNE_SYSTEM_PROCESS			GO_BIOLOGICAL_ADHESION										GO_POSITIVE_REGULATION_OF_IMMUNE_RESPONSE			GO_SINGLE_ORGANISM_CELL_ADHESION		GO_POSITIVE_REGULATION_OF_RESPONSE_TO_STIMULUS			GO_CELL_CELL_ADHESION
6402	SELL	selectin L	GO_IMMUNE_SYSTEM_PROCESS		GO_REGULATION_OF_IMMUNE_SYSTEM_PROCESS					GO_REGULATION_OF_IMMUNE_RESPONSE						GO_BIOLOGICAL_ADHESION																												GSE23568_CTRL_TRANSDUCED_VS_WT_CD8_TCELL_DN
8807	IL18RAP	interleukin 18 receptor accessory protein	GO_IMMUNE_SYSTEM_PROCESS			GO_IMMUNE_RESPONSE			GSE22886_NAIVE_CD8_TCELL_VS_MONOCYTE_UP			GSE7218_UNSTIM_VS_ANTIGEN_STIM_THROUGH_IGG_BCELL_DN																							GO_DEFENSE_RESPONSE
4050	LTB	lymphotoxin beta (TNF superfamily, member 3)	GO_IMMUNE_SYSTEM_PROCESS			GO_IMMUNE_RESPONSE			GSE22886_NAIVE_CD8_TCELL_VS_MONOCYTE_UP															GSE10325_BCELL_VS_MYELOID_UP	GSE10325_LUPUS_CD4_TCELL_VS_LUPUS_MYELOID_UP		GO_IMMUNE_SYSTEM_DEVELOPMENT			GSE22886_NAIVE_TCELL_VS_MONOCYTE_UP		GSE29618_BCELL_VS_MDC_UP					GSE29618_BCELL_VS_MDC_DAY7_FLU_VACCINE_UP						GSE22886_NAIVE_CD8_TCELL_VS_DC_UP		GSE29618_BCELL_VS_MONOCYTE_UP				GSE23505_UNTREATED_VS_4DAY_IL6_IL1_IL23_TREATED_CD4_TCELL_DN
2999	GZMH	granzyme H (cathepsin G-like 2, protein h-CCPX)	GO_IMMUNE_SYSTEM_PROCESS			GO_IMMUNE_RESPONSE			GSE22886_NAIVE_CD8_TCELL_VS_MONOCYTE_UP
356	FASLG	Fas ligand (TNF superfamily, member 6)	GO_IMMUNE_SYSTEM_PROCESS			GO_IMMUNE_RESPONSE								GSE3039_NKT_CELL_VS_ALPHAALPHA_CD8_TCELL_DN																	GO_POSITIVE_REGULATION_OF_RESPONSE_TO_STIMULUS							GSE3039_ALPHAALPHA_VS_ALPHABETA_CD8_TCELL_DN						GSE23568_CTRL_TRANSDUCED_VS_WT_CD8_TCELL_DN
9051	PSTPIP1	proline-serine-threonine phosphatase interacting protein 1	GO_IMMUNE_SYSTEM_PROCESS			GO_IMMUNE_RESPONSE										GO_BIOLOGICAL_ADHESION																			GO_DEFENSE_RESPONSE									GSE23568_CTRL_TRANSDUCED_VS_WT_CD8_TCELL_DN
608	TNFRSF17	tumor necrosis factor receptor superfamily, member 17	GO_IMMUNE_SYSTEM_PROCESS			GO_IMMUNE_RESPONSE												GO_ADAPTIVE_IMMUNE_RESPONSE																				GSE3039_ALPHAALPHA_VS_ALPHABETA_CD8_TCELL_DN	GSE4984_UNTREATED_VS_GALECTIN1_TREATED_DC_DN
83417	FCRL4	Fc receptor-like 4	GO_IMMUNE_SYSTEM_PROCESS			GO_IMMUNE_RESPONSE												GO_ADAPTIVE_IMMUNE_RESPONSE
3004	GZMM	granzyme M (lymphocyte met-ase 1)	GO_IMMUNE_SYSTEM_PROCESS			GO_IMMUNE_RESPONSE													GSE22886_NAIVE_CD4_TCELL_VS_MONOCYTE_UP											GSE22886_NAIVE_TCELL_VS_MONOCYTE_UP					GO_DEFENSE_RESPONSE
29802	VPREB3	pre-B lymphocyte 3	GO_IMMUNE_SYSTEM_PROCESS			GO_IMMUNE_RESPONSE																		GSE10325_BCELL_VS_MYELOID_UP									GSE29618_BCELL_VS_MONOCYTE_DAY7_FLU_VACCINE_UP				GSE29618_BCELL_VS_MDC_DAY7_FLU_VACCINE_UP	GSE3039_ALPHAALPHA_VS_ALPHABETA_CD8_TCELL_DN	GSE4984_UNTREATED_VS_GALECTIN1_TREATED_DC_DN
27299	ADAMDEC1	ADAM-like, decysin 1	GO_IMMUNE_SYSTEM_PROCESS			GO_IMMUNE_RESPONSE																						GO_REGULATION_OF_CELL_ADHESION
6846	XCL2	chemokine (C motif) ligand 2	GO_IMMUNE_SYSTEM_PROCESS			GO_IMMUNE_RESPONSE																									GO_POSITIVE_REGULATION_OF_RESPONSE_TO_STIMULUS				GO_DEFENSE_RESPONSE
1234	CCR5	chemokine (C-C motif) receptor 5	GO_IMMUNE_SYSTEM_PROCESS			GO_IMMUNE_RESPONSE																													GO_DEFENSE_RESPONSE														GSE23505_UNTREATED_VS_4DAY_IL6_IL1_IL23_TREATED_CD4_TCELL_DN
9214	FAIM3	Fas apoptotic inhibitory molecule 3	GO_IMMUNE_SYSTEM_PROCESS						GSE22886_NAIVE_CD8_TCELL_VS_MONOCYTE_UP										GSE22886_NAIVE_CD4_TCELL_VS_MONOCYTE_UP					GSE10325_BCELL_VS_MYELOID_UP	GSE10325_LUPUS_CD4_TCELL_VS_LUPUS_MYELOID_UP					GSE22886_NAIVE_TCELL_VS_MONOCYTE_UP			GSE29618_BCELL_VS_MONOCYTE_DAY7_FLU_VACCINE_UP		GO_DEFENSE_RESPONSE		GSE29618_BCELL_VS_MDC_DAY7_FLU_VACCINE_UP	GSE3039_ALPHAALPHA_VS_ALPHABETA_CD8_TCELL_DN	GSE4984_UNTREATED_VS_GALECTIN1_TREATED_DC_DN						GSE29618_BCELL_VS_MONOCYTE_UP				GSE23505_UNTREATED_VS_4DAY_IL6_IL1_IL23_TREATED_CD4_TCELL_DN
9363	RAB33A	RAB33A, member RAS oncogene family	GO_IMMUNE_SYSTEM_PROCESS						GSE22886_NAIVE_CD8_TCELL_VS_MONOCYTE_UP										GSE22886_NAIVE_CD4_TCELL_VS_MONOCYTE_UP											GSE22886_NAIVE_TCELL_VS_MONOCYTE_UP																		GSE10325_CD4_TCELL_VS_MYELOID_UP
84636	GPR174	G protein-coupled receptor 174	GO_IMMUNE_SYSTEM_PROCESS									GSE7218_UNSTIM_VS_ANTIGEN_STIM_THROUGH_IGG_BCELL_DN																										GSE3039_ALPHAALPHA_VS_ALPHABETA_CD8_TCELL_DN
4318	MMP9	matrix metallopeptidase 9 (gelatinase B, 92kDa gelatinase, 92kDa type IV collagenase)	GO_IMMUNE_SYSTEM_PROCESS																		GO_LEUKOCYTE_DIFFERENTIATION						GO_IMMUNE_SYSTEM_DEVELOPMENT				GO_POSITIVE_REGULATION_OF_RESPONSE_TO_STIMULUS
64428	NARFL	nuclear prelamin A recognition factor-like	GO_IMMUNE_SYSTEM_PROCESS																								GO_IMMUNE_SYSTEM_DEVELOPMENT
962	CD48	CD48 molecule	GO_IMMUNE_SYSTEM_PROCESS																																GO_DEFENSE_RESPONSE				GSE4984_UNTREATED_VS_GALECTIN1_TREATED_DC_DN										GSE23505_UNTREATED_VS_4DAY_IL6_IL1_IL23_TREATED_CD4_TCELL_DN
169355	IDO2	indoleamine 2,3-dioxygenase 2	GO_IMMUNE_SYSTEM_PROCESS
5880	RAC2	ras-related C3 botulinum toxin substrate 2 (rho family, small GTP binding protein Rac2)			GO_REGULATION_OF_IMMUNE_SYSTEM_PROCESS			GO_CELL_ACTIVATION		GO_REGULATION_OF_IMMUNE_RESPONSE	GO_REGULATION_OF_CELL_ACTIVATION	GSE7218_UNSTIM_VS_ANTIGEN_STIM_THROUGH_IGG_BCELL_DN	GO_POSITIVE_REGULATION_OF_IMMUNE_SYSTEM_PROCESS		GO_REGULATION_OF_HOMOTYPIC_CELL_CELL_ADHESION	GO_BIOLOGICAL_ADHESION	GO_LEUKOCYTE_CELL_CELL_ADHESION			GO_REGULATION_OF_CELL_CELL_ADHESION								GO_REGULATION_OF_CELL_ADHESION	GO_SINGLE_ORGANISM_CELL_ADHESION		GO_POSITIVE_REGULATION_OF_RESPONSE_TO_STIMULUS			GO_CELL_CELL_ADHESION								GO_REGULATION_OF_LEUKOCYTE_MEDIATED_IMMUNITY		GSE23568_CTRL_TRANSDUCED_VS_WT_CD8_TCELL_DN		GO_REGULATION_OF_IMMUNE_EFFECTOR_PROCESS	GO_REGULATION_OF_LEUKOCYTE_PROLIFERATION
53347	UBASH3A	ubiquitin associated and SH3 domain containing A			GO_REGULATION_OF_IMMUNE_SYSTEM_PROCESS				GSE22886_NAIVE_CD8_TCELL_VS_MONOCYTE_UP	GO_REGULATION_OF_IMMUNE_RESPONSE		GSE7218_UNSTIM_VS_ANTIGEN_STIM_THROUGH_IGG_BCELL_DN							GSE22886_NAIVE_CD4_TCELL_VS_MONOCYTE_UP						GSE10325_LUPUS_CD4_TCELL_VS_LUPUS_MYELOID_UP					GSE22886_NAIVE_TCELL_VS_MONOCYTE_UP													GSE22886_NAIVE_CD8_TCELL_VS_DC_UP					GSE10325_CD4_TCELL_VS_MYELOID_UP
29121	CLEC2D	C-type lectin domain family 2, member D			GO_REGULATION_OF_IMMUNE_SYSTEM_PROCESS				GSE22886_NAIVE_CD8_TCELL_VS_MONOCYTE_UP	GO_REGULATION_OF_IMMUNE_RESPONSE									GSE22886_NAIVE_CD4_TCELL_VS_MONOCYTE_UP						GSE10325_LUPUS_CD4_TCELL_VS_LUPUS_MYELOID_UP					GSE22886_NAIVE_TCELL_VS_MONOCYTE_UP		GSE29618_BCELL_VS_MDC_UP	GSE29618_BCELL_VS_MONOCYTE_DAY7_FLU_VACCINE_UP				GSE29618_BCELL_VS_MDC_DAY7_FLU_VACCINE_UP						GSE22886_NAIVE_CD8_TCELL_VS_DC_UP		GSE29618_BCELL_VS_MONOCYTE_UP			GSE10325_CD4_TCELL_VS_MYELOID_UP
29909	GPR171	G protein-coupled receptor 171			GO_REGULATION_OF_IMMUNE_SYSTEM_PROCESS				GSE22886_NAIVE_CD8_TCELL_VS_MONOCYTE_UP			GSE7218_UNSTIM_VS_ANTIGEN_STIM_THROUGH_IGG_BCELL_DN							GSE22886_NAIVE_CD4_TCELL_VS_MONOCYTE_UP						GSE10325_LUPUS_CD4_TCELL_VS_LUPUS_MYELOID_UP																		GSE22886_NAIVE_CD8_TCELL_VS_DC_UP					GSE10325_CD4_TCELL_VS_MYELOID_UP
54440	SASH3	SAM and SH3 domain containing 3			GO_REGULATION_OF_IMMUNE_SYSTEM_PROCESS					GO_REGULATION_OF_IMMUNE_RESPONSE	GO_REGULATION_OF_CELL_ACTIVATION	GSE7218_UNSTIM_VS_ANTIGEN_STIM_THROUGH_IGG_BCELL_DN	GO_POSITIVE_REGULATION_OF_IMMUNE_SYSTEM_PROCESS		GO_REGULATION_OF_HOMOTYPIC_CELL_CELL_ADHESION					GO_REGULATION_OF_CELL_CELL_ADHESION			GO_POSITIVE_REGULATION_OF_CELL_ACTIVATION			GO_POSITIVE_REGULATION_OF_IMMUNE_RESPONSE		GO_REGULATION_OF_CELL_ADHESION			GO_POSITIVE_REGULATION_OF_RESPONSE_TO_STIMULUS					GO_POSITIVE_REGULATION_OF_CELL_CELL_ADHESION					GO_POSITIVE_REGULATION_OF_CELL_ADHESION	GO_REGULATION_OF_LEUKOCYTE_MEDIATED_IMMUNITY				GO_REGULATION_OF_IMMUNE_EFFECTOR_PROCESS	GO_REGULATION_OF_LEUKOCYTE_PROLIFERATION
9840	KIAA0748	KIAA0748			GO_REGULATION_OF_IMMUNE_SYSTEM_PROCESS					GO_REGULATION_OF_IMMUNE_RESPONSE	GO_REGULATION_OF_CELL_ACTIVATION		GO_POSITIVE_REGULATION_OF_IMMUNE_SYSTEM_PROCESS		GO_REGULATION_OF_HOMOTYPIC_CELL_CELL_ADHESION				GSE22886_NAIVE_CD4_TCELL_VS_MONOCYTE_UP	GO_REGULATION_OF_CELL_CELL_ADHESION			GO_POSITIVE_REGULATION_OF_CELL_ACTIVATION		GSE10325_LUPUS_CD4_TCELL_VS_LUPUS_MYELOID_UP			GO_REGULATION_OF_CELL_ADHESION			GO_POSITIVE_REGULATION_OF_RESPONSE_TO_STIMULUS					GO_POSITIVE_REGULATION_OF_CELL_CELL_ADHESION					GO_POSITIVE_REGULATION_OF_CELL_ADHESION							GSE10325_CD4_TCELL_VS_MYELOID_UP
26228	STAP1	signal transducing adaptor family member 1			GO_REGULATION_OF_IMMUNE_SYSTEM_PROCESS					GO_REGULATION_OF_IMMUNE_RESPONSE	GO_REGULATION_OF_CELL_ACTIVATION		GO_POSITIVE_REGULATION_OF_IMMUNE_SYSTEM_PROCESS										GO_POSITIVE_REGULATION_OF_CELL_ACTIVATION	GSE10325_BCELL_VS_MYELOID_UP							GO_POSITIVE_REGULATION_OF_RESPONSE_TO_STIMULUS	GSE29618_BCELL_VS_MDC_UP	GSE29618_BCELL_VS_MONOCYTE_DAY7_FLU_VACCINE_UP				GSE29618_BCELL_VS_MDC_DAY7_FLU_VACCINE_UP		GSE4984_UNTREATED_VS_GALECTIN1_TREATED_DC_DN			GO_REGULATION_OF_LEUKOCYTE_MEDIATED_IMMUNITY			GSE29618_BCELL_VS_MONOCYTE_UP	GO_REGULATION_OF_IMMUNE_EFFECTOR_PROCESS
2208	FCER2	Fc fragment of IgE, low affinity II, receptor for (CD23)			GO_REGULATION_OF_IMMUNE_SYSTEM_PROCESS					GO_REGULATION_OF_IMMUNE_RESPONSE			GO_POSITIVE_REGULATION_OF_IMMUNE_SYSTEM_PROCESS											GSE10325_BCELL_VS_MYELOID_UP		GO_POSITIVE_REGULATION_OF_IMMUNE_RESPONSE					GO_POSITIVE_REGULATION_OF_RESPONSE_TO_STIMULUS	GSE29618_BCELL_VS_MDC_UP	GSE29618_BCELL_VS_MONOCYTE_DAY7_FLU_VACCINE_UP				GSE29618_BCELL_VS_MDC_DAY7_FLU_VACCINE_UP		GSE4984_UNTREATED_VS_GALECTIN1_TREATED_DC_DN			GO_REGULATION_OF_LEUKOCYTE_MEDIATED_IMMUNITY			GSE29618_BCELL_VS_MONOCYTE_UP	GO_REGULATION_OF_IMMUNE_EFFECTOR_PROCESS			GSE23505_UNTREATED_VS_4DAY_IL6_IL1_IL23_TREATED_CD4_TCELL_DN
10870	HCST	hematopoietic cell signal transducer			GO_REGULATION_OF_IMMUNE_SYSTEM_PROCESS					GO_REGULATION_OF_IMMUNE_RESPONSE																					GO_POSITIVE_REGULATION_OF_RESPONSE_TO_STIMULUS
83416	FCRL5	Fc receptor-like 5			GO_REGULATION_OF_IMMUNE_SYSTEM_PROCESS					GO_REGULATION_OF_IMMUNE_RESPONSE																													GSE4984_UNTREATED_VS_GALECTIN1_TREATED_DC_DN
64926	RASAL3	RAS protein activator like 3			GO_REGULATION_OF_IMMUNE_SYSTEM_PROCESS						GO_REGULATION_OF_CELL_ACTIVATION		GO_POSITIVE_REGULATION_OF_IMMUNE_SYSTEM_PROCESS		GO_REGULATION_OF_HOMOTYPIC_CELL_CELL_ADHESION					GO_REGULATION_OF_CELL_CELL_ADHESION			GO_POSITIVE_REGULATION_OF_CELL_ACTIVATION					GO_REGULATION_OF_CELL_ADHESION								GO_POSITIVE_REGULATION_OF_CELL_CELL_ADHESION					GO_POSITIVE_REGULATION_OF_CELL_ADHESION						GO_REGULATION_OF_LEUKOCYTE_PROLIFERATION
374403	TBC1D10C	TBC1 domain family, member 10C			GO_REGULATION_OF_IMMUNE_SYSTEM_PROCESS						GO_REGULATION_OF_CELL_ACTIVATION
51291	GMIP	GEM interacting protein			GO_REGULATION_OF_IMMUNE_SYSTEM_PROCESS																														GO_DEFENSE_RESPONSE											GO_REGULATION_OF_IMMUNE_EFFECTOR_PROCESS
2811	GP1BA	glycoprotein Ib (platelet), alpha polypeptide						GO_CELL_ACTIVATION								GO_BIOLOGICAL_ADHESION
3003	GZMK	granzyme K (granzyme 3; tryptase II)							GSE22886_NAIVE_CD8_TCELL_VS_MONOCYTE_UP			GSE7218_UNSTIM_VS_ANTIGEN_STIM_THROUGH_IGG_BCELL_DN		GSE3039_NKT_CELL_VS_ALPHAALPHA_CD8_TCELL_DN																																		GSE10325_CD4_TCELL_VS_MYELOID_UP
5790	PTPRCAP	protein tyrosine phosphatase, receptor type, C-associated protein							GSE22886_NAIVE_CD8_TCELL_VS_MONOCYTE_UP					GSE3039_NKT_CELL_VS_ALPHAALPHA_CD8_TCELL_DN					GSE22886_NAIVE_CD4_TCELL_VS_MONOCYTE_UP					GSE10325_BCELL_VS_MYELOID_UP	GSE10325_LUPUS_CD4_TCELL_VS_LUPUS_MYELOID_UP					GSE22886_NAIVE_TCELL_VS_MONOCYTE_UP		GSE29618_BCELL_VS_MDC_UP	GSE29618_BCELL_VS_MONOCYTE_DAY7_FLU_VACCINE_UP		GO_DEFENSE_RESPONSE		GSE29618_BCELL_VS_MDC_DAY7_FLU_VACCINE_UP						GSE22886_NAIVE_CD8_TCELL_VS_DC_UP		GSE29618_BCELL_VS_MONOCYTE_UP
4818	NKG7	natural killer cell group 7 sequence							GSE22886_NAIVE_CD8_TCELL_VS_MONOCYTE_UP					GSE3039_NKT_CELL_VS_ALPHAALPHA_CD8_TCELL_DN																								GSE3039_ALPHAALPHA_VS_ALPHABETA_CD8_TCELL_DN					GSE22886_NAIVE_CD8_TCELL_VS_DC_UP
2841	GPR18	G protein-coupled receptor 18							GSE22886_NAIVE_CD8_TCELL_VS_MONOCYTE_UP										GSE22886_NAIVE_CD4_TCELL_VS_MONOCYTE_UP					GSE10325_BCELL_VS_MYELOID_UP						GSE22886_NAIVE_TCELL_VS_MONOCYTE_UP		GSE29618_BCELL_VS_MDC_UP	GSE29618_BCELL_VS_MONOCYTE_DAY7_FLU_VACCINE_UP				GSE29618_BCELL_VS_MDC_DAY7_FLU_VACCINE_UP	GSE3039_ALPHAALPHA_VS_ALPHABETA_CD8_TCELL_DN					GSE22886_NAIVE_CD8_TCELL_VS_DC_UP						GSE23505_UNTREATED_VS_4DAY_IL6_IL1_IL23_TREATED_CD4_TCELL_DN
23178	PASK	PAS domain containing serine/threonine kinase							GSE22886_NAIVE_CD8_TCELL_VS_MONOCYTE_UP										GSE22886_NAIVE_CD4_TCELL_VS_MONOCYTE_UP						GSE10325_LUPUS_CD4_TCELL_VS_LUPUS_MYELOID_UP					GSE22886_NAIVE_TCELL_VS_MONOCYTE_UP													GSE22886_NAIVE_CD8_TCELL_VS_DC_UP
23046	KIF21B	kinesin family member 21B							GSE22886_NAIVE_CD8_TCELL_VS_MONOCYTE_UP										GSE22886_NAIVE_CD4_TCELL_VS_MONOCYTE_UP						GSE10325_LUPUS_CD4_TCELL_VS_LUPUS_MYELOID_UP					GSE22886_NAIVE_TCELL_VS_MONOCYTE_UP																			GSE23505_UNTREATED_VS_4DAY_IL6_IL1_IL23_TREATED_CD4_TCELL_DN
79037	PVRIG	poliovirus receptor related immunoglobulin domain containing							GSE22886_NAIVE_CD8_TCELL_VS_MONOCYTE_UP										GSE22886_NAIVE_CD4_TCELL_VS_MONOCYTE_UP											GSE22886_NAIVE_TCELL_VS_MONOCYTE_UP													GSE22886_NAIVE_CD8_TCELL_VS_DC_UP
27334	P2RY10	purinergic receptor P2Y, G-protein coupled, 10							GSE22886_NAIVE_CD8_TCELL_VS_MONOCYTE_UP										GSE22886_NAIVE_CD4_TCELL_VS_MONOCYTE_UP													GSE29618_BCELL_VS_MDC_UP	GSE29618_BCELL_VS_MONOCYTE_DAY7_FLU_VACCINE_UP				GSE29618_BCELL_VS_MDC_DAY7_FLU_VACCINE_UP								GSE29618_BCELL_VS_MONOCYTE_UP				GSE23505_UNTREATED_VS_4DAY_IL6_IL1_IL23_TREATED_CD4_TCELL_DN
10663	CXCR6	chemokine (C-X-C motif) receptor 6										GSE7218_UNSTIM_VS_ANTIGEN_STIM_THROUGH_IGG_BCELL_DN		GSE3039_NKT_CELL_VS_ALPHAALPHA_CD8_TCELL_DN																					GO_DEFENSE_RESPONSE
933	CD22	CD22 molecule														GO_BIOLOGICAL_ADHESION								GSE10325_BCELL_VS_MYELOID_UP								GSE29618_BCELL_VS_MDC_UP	GSE29618_BCELL_VS_MONOCYTE_DAY7_FLU_VACCINE_UP				GSE29618_BCELL_VS_MDC_DAY7_FLU_VACCINE_UP		GSE4984_UNTREATED_VS_GALECTIN1_TREATED_DC_DN						GSE29618_BCELL_VS_MONOCYTE_UP				GSE23505_UNTREATED_VS_4DAY_IL6_IL1_IL23_TREATED_CD4_TCELL_DN
971	CD72	CD72 molecule														GO_BIOLOGICAL_ADHESION								GSE10325_BCELL_VS_MYELOID_UP								GSE29618_BCELL_VS_MDC_UP	GSE29618_BCELL_VS_MONOCYTE_DAY7_FLU_VACCINE_UP						GSE4984_UNTREATED_VS_GALECTIN1_TREATED_DC_DN						GSE29618_BCELL_VS_MONOCYTE_UP
123720	WHAMM	WAS protein homolog associated with actin, golgi membranes and microtubules														GO_BIOLOGICAL_ADHESION																																	GSE23505_UNTREATED_VS_4DAY_IL6_IL1_IL23_TREATED_CD4_TCELL_DN
3682	ITGAE	integrin, alpha E (antigen CD103, human mucosal lymphocyte antigen 1; alpha polypeptide)														GO_BIOLOGICAL_ADHESION
64098	PARVG	parvin, gamma														GO_BIOLOGICAL_ADHESION
89790	SIGLEC10	sialic acid binding Ig-like lectin 10														GO_BIOLOGICAL_ADHESION
27181	SIGLEC8	sialic acid binding Ig-like lectin 8														GO_BIOLOGICAL_ADHESION
3640	INSL3	insulin-like 3 (Leydig cell)																	GSE22886_NAIVE_CD4_TCELL_VS_MONOCYTE_UP												GO_POSITIVE_REGULATION_OF_RESPONSE_TO_STIMULUS
11040	PIM2	pim-2 oncogene																						GSE10325_BCELL_VS_MYELOID_UP	GSE10325_LUPUS_CD4_TCELL_VS_LUPUS_MYELOID_UP						GO_POSITIVE_REGULATION_OF_RESPONSE_TO_STIMULUS	GSE29618_BCELL_VS_MDC_UP	GSE29618_BCELL_VS_MONOCYTE_DAY7_FLU_VACCINE_UP				GSE29618_BCELL_VS_MDC_DAY7_FLU_VACCINE_UP						GSE22886_NAIVE_CD8_TCELL_VS_DC_UP		GSE29618_BCELL_VS_MONOCYTE_UP
9744	ACAP1	ArfGAP with coiled-coil, ankyrin repeat and PH domains 1																						GSE10325_BCELL_VS_MYELOID_UP	GSE10325_LUPUS_CD4_TCELL_VS_LUPUS_MYELOID_UP																			GSE23568_CTRL_TRANSDUCED_VS_WT_CD8_TCELL_DN
79368	FCRL2	Fc receptor-like 2																						GSE10325_BCELL_VS_MYELOID_UP							GO_POSITIVE_REGULATION_OF_RESPONSE_TO_STIMULUS	GSE29618_BCELL_VS_MDC_UP	GSE29618_BCELL_VS_MONOCYTE_DAY7_FLU_VACCINE_UP				GSE29618_BCELL_VS_MDC_DAY7_FLU_VACCINE_UP		GSE4984_UNTREATED_VS_GALECTIN1_TREATED_DC_DN						GSE29618_BCELL_VS_MONOCYTE_UP
11184	MAP4K1	mitogen-activated protein kinase kinase kinase kinase 1																						GSE10325_BCELL_VS_MYELOID_UP							GO_POSITIVE_REGULATION_OF_RESPONSE_TO_STIMULUS		GSE29618_BCELL_VS_MONOCYTE_DAY7_FLU_VACCINE_UP												GSE29618_BCELL_VS_MONOCYTE_UP
8115	TCL1A	T-cell leukemia/lymphoma 1A																						GSE10325_BCELL_VS_MYELOID_UP								GSE29618_BCELL_VS_MDC_UP	GSE29618_BCELL_VS_MONOCYTE_DAY7_FLU_VACCINE_UP				GSE29618_BCELL_VS_MDC_DAY7_FLU_VACCINE_UP		GSE4984_UNTREATED_VS_GALECTIN1_TREATED_DC_DN
387751	GVINP1	GTPase, very large interferon inducible pseudogene 1																						GSE10325_BCELL_VS_MYELOID_UP								GSE29618_BCELL_VS_MDC_UP	GSE29618_BCELL_VS_MONOCYTE_DAY7_FLU_VACCINE_UP										GSE22886_NAIVE_CD8_TCELL_VS_DC_UP					GSE10325_CD4_TCELL_VS_MYELOID_UP
80008	TMEM156	transmembrane protein 156																						GSE10325_BCELL_VS_MYELOID_UP																					GSE29618_BCELL_VS_MONOCYTE_UP
6494	SIPA1	signal-induced proliferation-associated 1																										GO_REGULATION_OF_CELL_ADHESION																GSE23568_CTRL_TRANSDUCED_VS_WT_CD8_TCELL_DN
9595	CYTIP	cytohesin 1 interacting protein																										GO_REGULATION_OF_CELL_ADHESION																					GSE23505_UNTREATED_VS_4DAY_IL6_IL1_IL23_TREATED_CD4_TCELL_DN
84250	ANKRD32	ankyrin repeat domain 32																													GO_POSITIVE_REGULATION_OF_RESPONSE_TO_STIMULUS
91304	C19orf6	chromosome 19 open reading frame 6																													GO_POSITIVE_REGULATION_OF_RESPONSE_TO_STIMULUS
28952	CCDC22	coiled-coil domain containing 22																													GO_POSITIVE_REGULATION_OF_RESPONSE_TO_STIMULUS
7023	TFAP4	transcription factor AP-4 (activating enhancer binding protein 4)																													GO_POSITIVE_REGULATION_OF_RESPONSE_TO_STIMULUS
951	CD37	CD37 molecule																														GSE29618_BCELL_VS_MDC_UP	GSE29618_BCELL_VS_MONOCYTE_DAY7_FLU_VACCINE_UP				GSE29618_BCELL_VS_MDC_DAY7_FLU_VACCINE_UP								GSE29618_BCELL_VS_MONOCYTE_UP
3738	KCNA3	potassium voltage-gated channel, shaker-related subfamily, member 3																														GSE29618_BCELL_VS_MDC_UP	GSE29618_BCELL_VS_MONOCYTE_DAY7_FLU_VACCINE_UP				GSE29618_BCELL_VS_MDC_DAY7_FLU_VACCINE_UP								GSE29618_BCELL_VS_MONOCYTE_UP
654817	NCF1C	neutrophil cytosolic factor 1C pseudogene																														GSE29618_BCELL_VS_MDC_UP
8564	KMO	kynurenine 3-monooxygenase (kynurenine 3-hydroxylase)																																			GSE29618_BCELL_VS_MDC_DAY7_FLU_VACCINE_UP												GSE23505_UNTREATED_VS_4DAY_IL6_IL1_IL23_TREATED_CD4_TCELL_DN
115350	FCRL1	Fc receptor-like 1																																				GSE3039_ALPHAALPHA_VS_ALPHABETA_CD8_TCELL_DN	GSE4984_UNTREATED_VS_GALECTIN1_TREATED_DC_DN
8125	ANP32A	acidic (leucine-rich) nuclear phosphoprotein 32 family, member A																																				GSE3039_ALPHAALPHA_VS_ALPHABETA_CD8_TCELL_DN
84824	FCRLA	Fc receptor-like A																																					GSE4984_UNTREATED_VS_GALECTIN1_TREATED_DC_DN
199786	FAM129C	family with sequence similarity 129, member C																																					GSE4984_UNTREATED_VS_GALECTIN1_TREATED_DC_DN
283663	LOC283663	uncharacterized LOC283663																																					GSE4984_UNTREATED_VS_GALECTIN1_TREATED_DC_DN
445347	TARP	TCR gamma alternate reading frame protein																																									GSE22886_NAIVE_CD8_TCELL_VS_DC_UP
5778	PTPN7	protein tyrosine phosphatase, non-receptor type 7																																														GSE10325_CD4_TCELL_VS_MYELOID_UP
441168	FAM26F	family with sequence similarity 26, member F																																															GSE23505_UNTREATED_VS_4DAY_IL6_IL1_IL23_TREATED_CD4_TCELL_DN
23526	HMHA1	histocompatibility (minor) HA-1																																															GSE23505_UNTREATED_VS_4DAY_IL6_IL1_IL23_TREATED_CD4_TCELL_DN
64333	ARHGAP9	Rho GTPase activating protein 9
11322	TMC6	transmembrane channel-like 6
80774	LIMD2	LIM domain containing 2
1043	CD52	CD52 molecule
7634	ZNF80	zinc finger protein 80
221188	GPR114	G protein-coupled receptor 114
5434	POLR2E	polymerase (RNA) II (DNA directed) polypeptide E, 25kDa
117289	TAGAP	T-cell activation RhoGTPase activating protein
10921	RNPS1	RNA binding protein S1, serine-rich domain
80342	TRAF3IP3	TRAF3 interacting protein 3
65095	KRI1	KRI1 homolog (S. cerevisiae)
255231	MCOLN2	mucolipin 2
149628	PYHIN1	pyrin and HIN domain family, member 1
152789	JAKMIP1	janus kinase and microtubule interacting protein 1
440823	MIAT	myocardial infarction associated transcript (non-protein coding)
114614	MIR155HG	MIR155 host gene (non-protein coding)
29125	C11orf21	chromosome 11 open reading frame 21
2870	GRK6	G protein-coupled receptor kinase 6
256380	SCML4	sex comb on midleg-like 4 (Drosophila)
2848	GPR25	G protein-coupled receptor 25
9144	SYNGR2	synaptogyrin 2
154075	SAMD3	sterile alpha motif domain containing 3
116442	RAB39B	RAB39B, member RAS oncogene family
56833	SLAMF8	SLAM family member 8
54938	SARS2	seryl-tRNA synthetase 2, mitochondrial
340152	ZC3H12D	zinc finger CCCH-type containing 12D
6903	TBCC	tubulin folding cofactor C
23753	SDF2L1	stromal cell-derived factor 2-like 1
10919	EHMT2	euchromatic histone-lysine N-methyltransferase 2
54072	LINC00158	long intergenic non-protein coding RNA 158
81576	CCDC130	coiled-coil domain containing 130
10212	DDX39A	DEAD (Asp-Glu-Ala-Asp) box polypeptide 39A
84309	NUDT16L1	nudix (nucleoside diphosphate linked moiety X)-type motif 16-like 1
50619	DEF6	differentially expressed in FDCP 6 homolog (mouse)
344	APOC2	apolipoprotein C-II
57699	CPNE5	copine V
171586	ABHD3	abhydrolase domain containing 3
147138	TMC8	transmembrane channel-like 8
92335	STRADA	STE20-related kinase adaptor alpha
1413	CRYBA4	crystallin, beta A4
9587	MAD2L1BP	MAD2L1 binding protein
2968	GTF2H4	general transcription factor IIH, polypeptide 4, 52kDa
2864	FFAR1	free fatty acid receptor 1
6753	SSTR3	somatostatin receptor 3
150350	ENTHD1	ENTH domain containing 1
4201	MEA1	male-enhanced antigen 1
4001	LMNB1	lamin B1
125950	RAVER1	ribonucleoprotein, PTB-binding 1
266747	RGL4	ral guanine nucleotide dissociation stimulator-like 4
79930	DOK3	docking protein 3
100506736	SLFN12L	schlafen family member 12-like
55750	AGK	acylglycerol kinase
78995	C17orf53	chromosome 17 open reading frame 53
84619	ZGPAT	zinc finger, CCCH-type with G patch domain
53822	FXYD7	FXYD domain containing ion transport regulator 7
197258	FUK	fucokinase
285180	RUFY4	RUN and FYVE domain containing 4
55154	MSTO1	misato homolog 1 (Drosophila)
29929	ALG6	asparagine-linked glycosylation 6, alpha-1,3-glucosyltransferase homolog (S. cerevisiae)
4439	MSH5	mutS homolog 5 (E. coli)
11199	ANXA10	annexin A10
7566	ZNF18	zinc finger protein 18
5442	POLRMT	polymerase (RNA) mitochondrial (DNA directed)
8419	BFSP2	beaded filament structural protein 2, phakinin
90580	C19orf52	chromosome 19 open reading frame 52
284417	TMEM150B	transmembrane protein 150B
64763	ZNF574	zinc finger protein 574
645432	ARRDC5	arrestin domain containing 5
165631	PARP15	poly (ADP-ribose) polymerase family, member 15
164118	TTC24	tetratricopeptide repeat domain 24
285093	C2orf85	chromosome 2 open reading frame 85
160365	CLECL1	C-type lectin-like 1
9441	MED26	mediator complex subunit 26
375686	SPATC1	spermatogenesis and centriole associated 1
100130988	C7orf72	chromosome 7 open reading frame 72
100233209	LOC100233209	uncharacterized LOC100233209
342618	SLFN14	schlafen family member 14
133874	C5orf58	chromosome 5 open reading frame 58
8755	ADAM6	ADAM metallopeptidase domain 6 (pseudogene)
401563	C9orf139	chromosome 9 open reading frame 139
606724	LOC606724	coronin, actin binding protein, 1A pseudogene
[truncated: 53 more columns]
