# Supplementary material for: Histoepigenetic analysis of HPV- and tobacco-associated head and neck cancer identifies both subtype-specific and common therapeutic targets despite divergent microenvironments
Source: Oncogene. 2019 Jan 17;38(19):3551–68. doi: 10.1038/s41388-018-0659-4 (PMC6756123; doi:10.1038/s41388-018-0659-4)
Supplement: Supplementary file 13 — Supplementary Table 4b [file 41388_2018_659_MOESM13_ESM.xlsx]

## Sheet: immune_neg
HPV negative
Up-regulated genes in HPV- immune cells
Overlap Results
Collection(s):	BP, C7, CP:REACTOME
# overlaps shown:	100
# genesets in collections:	9982
# genes in comparison (n):	110
# genes in universe (N):	45956
Gene Set Name	# Genes in Gene Set (K)	Description	# Genes in Overlap (k)	k/K	p-value	FDR q-value
GSE13485_DAY3_VS_DAY7_YF17D_VACCINE_PBMC_DN	199	Genes down-regulated in comparison of unstimulated peripheral blood mononuclear cells (PBMC) 3 days after stimulation with YF17D vaccine versus PBMC 7 days after the stimulation.	26	0.1307	5.66e-38	2.16e-34
GSE42724_NAIVE_BCELL_VS_PLASMABLAST_UP	199	Genes up-regulated in B lymphocytes: naïve versus plasmablasts.	26	0.1307	5.66e-38	2.16e-34
GSE13485_CTRL_VS_DAY7_YF17D_VACCINE_PBMC_DN	200	Genes down-regulated in comparison of unstimulated peripheral blood mononuclear cells (PBMC) versus PBMC 7 days after stimulation with YF17D vaccine.	26	0.13	6.5e-38	2.16e-34
GSE18791_CTRL_VS_NEWCASTLE_VIRUS_DC_8H_DN	200	Genes down-regulated in comparison of control conventional dendritic cells (cDC) at 0 h versus cDCs infected with Newcastle disease virus (NDV) at 8 h.	25	0.125	5.19e-36	8.63e-33
GSE18791_UNSTIM_VS_NEWCATSLE_VIRUS_DC_10H_DN	200	Genes down-regulated in comparison of control conventional dendritic cells (cDC) at 10 h versus cDCs infected with Newcastle disease virus (NDV) at 10 h.	25	0.125	5.19e-36	8.63e-33
GSE18791_UNSTIM_VS_NEWCATSLE_VIRUS_DC_6H_DN	200	Genes down-regulated in comparison of control conventional dendritic cells (cDC) at 6 h versus cDCs infected with Newcastle disease virus (NDV) at 6 h.	25	0.125	5.19e-36	8.63e-33
GSE13485_PRE_VS_POST_YF17D_VACCINATION_PBMC_DN	200	Genes down-regulated in comparison of peripheral blood mononuclear cells (PBMC) before vs after YF17D vaccination.	24	0.12	3.92e-34	3.55e-31
GSE19888_ADENOSINE_A3R_INH_PRETREAT_AND_ACT_BY_A3R_VS_TCELL_MEMBRANES_ACT_MAST_CELL_UP	200	Genes up-regulated in HMC-1 (mast leukemia) cells: incubated with the peptide ALL1 and then treated with Cl-IB-MECA [PubChem=3035850] versus stimulation by T cell membranes.	24	0.12	3.92e-34	3.55e-31
GSE19888_ADENOSINE_A3R_INH_VS_ACT_WITH_INHIBITOR_PRETREATMENT_IN_MAST_CELL_UP	200	Genes up-regulated in HMC-1 (mast leukemia) cells incubated the peptide ALL1 versus those followed by treatment with Cl-IB-MECA [PubChem=3035850].	24	0.12	3.92e-34	3.55e-31
GSE42021_CD24HI_VS_CD24INT_TREG_THYMUS_DN	200	Genes down-regulated in thymic T reg: CD24 high [GeneID=100133941] versus CD24 int [GeneID=100133941].	24	0.12	3.92e-34	3.55e-31
GSE42021_TREG_PLN_VS_TREG_PRECURSORS_THYMUS_DN	200	Genes down-regulated in T reg from: peripheral lymph nodes versus thymic precursors.	24	0.12	3.92e-34	3.55e-31
GSE13484_UNSTIM_VS_YF17D_VACCINE_STIM_PBMC_DN	200	Genes down-regulated in comparison of unstimulated peripheral blood mononuclear cells (PBMC) versus PBMC stimulated with YF17D vaccine.	23	0.115	2.79e-32	1.86e-29
GSE14000_UNSTIM_VS_4H_LPS_DC_DN	200	Genes down-regulated in comparison of dendritic cells (DC) before and 4 h after LPS (TLR4 agonist) stimulation.	23	0.115	2.79e-32	1.86e-29
GSE37533_PPARG1_FOXP3_VS_FOXP3_TRANSDUCED_CD4_TCELL_DN	200	Genes down-regulated in CD4 [GeneID=920] over-expressing: FOXP3 [GeneID=50943] and PPARg1 form of PPARG [GeneID=5468] versus FOXP3 [GeneID=50943].	23	0.115	2.79e-32	1.86e-29
GSE42021_TREG_VS_TCONV_PLN_UP	200	Genes up-regulated in cells from peripheral lymph nodes: T reg versus T conv.	23	0.115	2.79e-32	1.86e-29
GSE21546_WT_VS_SAP1A_KO_DP_THYMOCYTES_UP	199	Genes up-regulated in untreated double positive thymocytes: wildtype versus ELK4 [GeneID=2005] knockout.	22	0.1106	1.67e-30	9.35e-28
GSE13485_CTRL_VS_DAY3_YF17D_VACCINE_PBMC_DN	200	Genes down-regulated in comparison of unstimulated peripheral blood mononuclear cells (PBMC) versus PBMC 3 days after stimulation with YF17D vaccine.	22	0.11	1.87e-30	9.35e-28
GSE13485_DAY1_VS_DAY7_YF17D_VACCINE_PBMC_DN	200	Genes down-regulated in comparison of unstimulated peripheral blood mononuclear cells (PBMC) 1 day after stimulation with YF17D vaccine versus PBMC 7 days after the stimulation.	22	0.11	1.87e-30	9.35e-28
GSE14000_UNSTIM_VS_4H_LPS_DC_TRANSLATED_RNA_DN	200	Genes down-regulated in comparison of polysome bound (translated) mRNA before and 4 h after LPS (TLR4 agonist) stimulation.	22	0.11	1.87e-30	9.35e-28
GSE34006_WT_VS_A2AR_KO_TREG_DN	200	Genes down-regulated in T reg: wildtype versus ADORA2A [GeneID=135].	22	0.11	1.87e-30	9.35e-28
GSE18791_CTRL_VS_NEWCASTLE_VIRUS_DC_6H_DN	200	Genes down-regulated in comparison of control conventional dendritic cells (cDC) at 0 h versus cDCs infected with Newcastle disease virus (NDV) at 6 h.	21	0.105	1.18e-28	4.72e-26
GSE21927_SPLEEN_C57BL6_VS_4T1_TUMOR_BALBC_MONOCYTES_DN	200	Genes down-regulated in CD11b+ cells from spleen of healthy C57BL6 mice versus CD11b+ cells from tumor infiltrating monocytes of BALB/c mice bearing 4T1 mammary carcinoma.	21	0.105	1.18e-28	4.72e-26
GSE22886_CTRL_VS_LPS_24H_DC_DN	200	Genes down-regulated in comparison of unstimulated dendritic cells (DC) versus 1 day DC stimulated with LPS (TLR4 agonist).	21	0.105	1.18e-28	4.72e-26
GSE37534_UNTREATED_VS_PIOGLITAZONE_TREATED_CD4_TCELL_PPARG1_AND_FOXP3_TRASDUCED_DN	200	Genes down-regulated in CD4 [GeneID=920] T cells over-expressing FOXP3 [GeneID=50943] and PPARg1 form of PPARG [GeneID=5468]: untreated versus pioglitazone [PubChem=4829].	21	0.105	1.18e-28	4.72e-26
GSE42021_TREG_PLN_VS_CD24INT_TREG_THYMUS_DN	200	Genes down-regulated in T reg: peripheral lymph nodes versus thymic CD24 int [GeneID=100133941].	21	0.105	1.18e-28	4.72e-26
GO_IMMUNE_SYSTEM_PROCESS	1984	Any process involved in the development or functioning of the immune system, an organismal system for calibrated responses to potential internal or invasive threats.	41	0.0207	1.12e-27	4.3e-25
GSE10325_CD4_TCELL_VS_LUPUS_CD4_TCELL_DN	200	Genes down-regulated in comparison of healthy CD4 [GeneID=920] T cells versus systemic lupus erythematosus CD4 [GeneID=920] T cells.	20	0.1	7.01e-27	2.19e-24
GSE18791_CTRL_VS_NEWCASTLE_VIRUS_DC_4H_DN	200	Genes down-regulated in comparison of control conventional dendritic cells (cDC) at 0 h versus cDCs infected with Newcastle disease virus (NDV) at 4 h.	20	0.1	7.01e-27	2.19e-24
GSE34006_A2AR_KO_VS_A2AR_AGONIST_TREATED_TREG_UP	200	Genes up-regulated in T reg: untreated ADORA2A [GeneID=135] knockout versus wildtype treated by ZM 241385 [PubChem=176407].	20	0.1	7.01e-27	2.19e-24
GSE37533_PPARG2_FOXP3_VS_FOXP3_TRANSDUCED_CD4_TCELL_DN	200	Genes down-regulated in CD4 [GeneID=920] over-expressing: FOXP3 [GeneID=50943] and PPARg2 form of PPARG [GeneID=5468] versus FOXP3 [GeneID=50943].	20	0.1	7.01e-27	2.19e-24
GSE38681_WT_VS_LYL1_KO_LYMPHOID_PRIMED_MULTIPOTENT_PROGENITOR_DN	200	Genes down-regulated in lymphoid primed multipotent progenitors: wildtype versus LYL1 [GeneID=4066] knockout.	20	0.1	7.01e-27	2.19e-24
GSE42021_TREG_PLN_VS_CD24LO_TREG_THYMUS_DN	200	Genes down-regulated in T reg: peripheral lymph nodes versus thymic CD24 low [GeneID=100133941].	20	0.1	7.01e-27	2.19e-24
GO_DEFENSE_RESPONSE	1231	Reactions, triggered in response to the presence of a foreign body or the occurrence of an injury, which result in restriction of damage to the organism attacked or prevention/recovery from the infection caused by the attack.	34	0.0276	9.19e-27	2.78e-24
GSE26030_TH1_VS_TH17_DAY5_POST_POLARIZATION_UP	200	Genes up-regulated in T helper cells 5 days post polarization: Th1 versus Th17.	19	0.095	3.89e-25	1.08e-22
GSE36527_CD69_NEG_VS_POS_TREG_CD62L_LOS_KLRG1_NEG_UP	200	Genes up-regulated in KLRG1- SELL low [GeneID=10219;6402] T reg: CD69- [GeneID=969] versus CD69+ [GeneID=969].	19	0.095	3.89e-25	1.08e-22
GSE41978_ID2_KO_VS_BIM_KO_KLRG1_LOW_EFFECTOR_CD8_TCELL_UP	200	Genes up-regulated in KLRG1 low [GeneID=10219] CD8 T effector cells during infection: ID2 [GeneID=10219] knockout versus BCL2L11 [GeneID=10018] knockout.	19	0.095	3.89e-25	1.08e-22
GO_IMMUNE_RESPONSE	1100	Any immune system process that functions in the calibrated response of an organism to a potential internal or invasive threat.	31	0.0282	1.32e-24	3.57e-22
GSE19888_ADENOSINE_A3R_INH_VS_TCELL_MEMBRANES_ACT_MAST_CELL_UP	199	Genes up-regulated in HMC-1 (mast leukemia) cells: incubated with the peptide ALL1 versus stimulated with T cell membranes.	18	0.0905	1.84e-23	4.71e-21
GSE21546_ELK1_KO_VS_SAP1A_KO_AND_ELK1_KO_DP_THYMOCYTES_UP	199	Genes up-regulated in untreated double positive thymocytes: ELK1 [GeneID=2002] knockout versus ELK1 and ELK4 [GeneID=2002;2005] knockout.	18	0.0905	1.84e-23	4.71e-21
GSE33424_CD161_INT_VS_NEG_CD8_TCELL_UP	200	Genes up-regulated in CD8 T cells: KLRB1 int [GeneID=3820] versus KLRB1- [GeneID=3820].	18	0.09	2.02e-23	4.91e-21
GSE42021_CD24HI_VS_CD24LOW_TREG_THYMUS_DN	200	Genes down-regulated in thymic T reg: CD24 high [GeneID=100133941] versus CD24 low [GeneID=100133941].	18	0.09	2.02e-23	4.91e-21
GSE2770_TGFB_AND_IL4_ACT_VS_ACT_CD4_TCELL_2H_DN	199	Genes down-regulated in CD4 [GeneID=920] T cells activated by anti-CD3 and anti-CD28: TGFB1 and IL4 [GeneID=7040;3565] (2h) versus untreated (2h).	17	0.0854	8.95e-22	2.07e-19
GSE1432_CTRL_VS_IFNG_24H_MICROGLIA_DN	200	Genes down-regulated in comparison of control microglia cells versus those 24 h after stimulation with IFNG [GeneID=3458].	17	0.085	9.76e-22	2.07e-19
GSE2706_UNSTIM_VS_8H_R848_DC_DN	200	Genes down-regulated in comparison of unstimulated dendritic cells (DC) at 0 h versus DCs stimulated with R848 for 8 h.	17	0.085	9.76e-22	2.07e-19
GSE37533_PPARG1_FOXP3_VS_FOXP3_TRANSDUCED_CD4_TCELL_PIOGLITAZONE_TREATED_UP	200	Genes up-regulated in CD4 [GeneID=920] T cells treated with pioglitazone [PubChem=4829] and over-expressing: FOXP3 [GeneID=50943] and PPARg1 isoform of PPARG [GeneID=5468] versus FOXP3 [GeneID=50943].	17	0.085	9.76e-22	2.07e-19
GSE42021_CD24HI_VS_CD24LOW_TCONV_THYMUS_DN	200	Genes down-regulated in thymic T conv: CD24 high [GeneID=100133941] versus CD24 low [GeneID=100133941].	17	0.085	9.76e-22	2.07e-19
GSE42021_CD24INT_VS_CD24LOW_TREG_THYMUS_DN	200	Genes down-regulated in thymic T reg: CD24 int [GeneID=100133941] versus CD24 low [GeneID=100133941].	17	0.085	9.76e-22	2.07e-19
GSE6269_FLU_VS_STREP_PNEUMO_INF_PBMC_UP	169	Genes up-regulated in comparison of peripheral blood mononuclear cells (PBMC) from patients with acute influenza infection versus PBMC from patients with acute S. pneumoniae infection.	16	0.0947	2.8e-21	5.82e-19
GO_CYTOKINE_MEDIATED_SIGNALING_PATHWAY	452	A series of molecular signals initiated by the binding of a cytokine to a receptor on the surface of a cell, and ending with regulation of a downstream cellular process, e.g. transcription.	21	0.0465	3.74e-21	7.62e-19
GSE10325_MYELOID_VS_LUPUS_MYELOID_DN	200	Genes down-regulated in comparison of healthy myeloid cells versus systemic lupus erythematosus myeloid cells.	16	0.08	4.39e-20	7.82e-18
GSE18281_SUBCAPSULAR_VS_CENTRAL_CORTICAL_REGION_OF_THYMUS_DN	200	Genes down-regulated in thymus cortical regions: subcapsular versus central cortical.	16	0.08	4.39e-20	7.82e-18
GSE18791_UNSTIM_VS_NEWCATSLE_VIRUS_DC_18H_DN	200	Genes down-regulated in comparison of control conventional dendritic cells (cDC) at 18 h versus cDCs infected with Newcastle disease virus (NDV) at 18 h.	16	0.08	4.39e-20	7.82e-18
GSE21360_NAIVE_VS_QUATERNARY_MEMORY_CD8_TCELL_DN	200	Genes down-regulated inCD8 T cells: naïve versus 4' memory.	16	0.08	4.39e-20	7.82e-18
GSE21360_NAIVE_VS_QUATERNARY_MEMORY_CD8_TCELL_UP	200	Genes up-regulated inCD8 T cells: naïve versus 4' memory.	16	0.08	4.39e-20	7.82e-18
GSE34205_HEALTHY_VS_FLU_INF_INFANT_PBMC_DN	200	Genes down-regulated in comparison of peripheral blood mononuclear cells (PBMC) from healthy donors versus PBMCs from infanct with acute influenza infection.	16	0.08	4.39e-20	7.82e-18
GSE7548_NAIVE_VS_DAY7_PCC_IMMUNIZATION_CD4_TCELL_DN	200	Genes down-regulated in CD4 [GeneID=920] T cells from lymph nodes: naïve versus day 7 after immunization.	16	0.08	4.39e-20	7.82e-18
GO_CELLULAR_RESPONSE_TO_CYTOKINE_STIMULUS	606	Any process that results in a change in state or activity of a cell (in terms of movement, secretion, enzyme production, gene expression, etc.) as a result of a cytokine stimulus.	22	0.0363	7.79e-20	1.37e-17
GO_RESPONSE_TO_CYTOKINE	714	Any process that results in a change in state or activity of a cell or an organism (in terms of movement, secretion, enzyme production, gene expression, etc.) as a result of a cytokine stimulus.	23	0.0322	1.46e-19	2.51e-17
REACTOME_IMMUNE_SYSTEM	933	Genes involved in Immune System	25	0.0268	2.53e-19	4.28e-17
GSE40685_TREG_VS_FOXP3_KO_TREG_PRECURSOR_UP	195	Genes up-regulated in CD4: FOXP3+ [GeneID=50943] T reg versus FOXP3 [GeneID=50943] knockout T reg precursor.	15	0.0769	1.24e-18	2.07e-16
GO_RESPONSE_TO_VIRUS	247	Any process that results in a change in state or activity of a cell or an organism (in terms of movement, secretion, enzyme production, gene expression, etc.) as a result of a stimulus from a virus.	16	0.0648	1.32e-18	2.16e-16
GSE21546_UNSTIM_VS_ANTI_CD3_STIM_ELK1_KO_DP_THYMOCYTES_UP	196	Genes up-regulated in double positive thymocytes with ELK1 [GeneID=2002] knockout: untreated versus stimulated by anti-CD3.	15	0.0765	1.34e-18	2.17e-16
GSE34156_UNTREATED_VS_6H_NOD2_AND_TLR1_TLR2_LIGAND_TREATED_MONOCYTE_DN	154	Genes down-regulated in monocytes (6h): untreated versus muramyl dipeptide [PubChem=11620162] andM. tuberculosis 19 kDa lipopeptide.	14	0.0909	1.71e-18	2.57e-16
GSE10325_BCELL_VS_LUPUS_BCELL_DN	200	Genes down-regulated in comparison of healthy B cells versus systemic lupus erythematosus B cells.	15	0.075	1.83e-18	2.57e-16
GSE14000_UNSTIM_VS_16H_LPS_DC_TRANSLATED_RNA_DN	200	Genes down-regulated in comparison of polysome bound (translated) mRNA before and 16 h after LPS (TLR4 agonist) stimulation.	15	0.075	1.83e-18	2.57e-16
GSE17974_IL4_AND_ANTI_IL12_VS_UNTREATED_24H_ACT_CD4_TCELL_DN	200	Genes down-regulated in comparison of CD4 [GeneID=920] T cells treated with IL4 [GeneID=3565] and anti-IL12 at 24 h versus the untreated cells at 24 h.	15	0.075	1.83e-18	2.57e-16
GSE18281_CORTICAL_VS_MEDULLARY_THYMOCYTE_UP	200	Genes up-regulated in thymocytes: cortical versus medullary sources.	15	0.075	1.83e-18	2.57e-16
GSE18791_CTRL_VS_NEWCASTLE_VIRUS_DC_10H_DN	200	Genes down-regulated in comparison of control conventional dendritic cells (cDC) at 0 h versus cDCs infected with Newcastle disease virus (NDV) at 10 h.	15	0.075	1.83e-18	2.57e-16
GSE18791_CTRL_VS_NEWCASTLE_VIRUS_DC_16H_DN	200	Genes down-regulated in comparison of control conventional dendritic cells (cDC) at 0 h versus cDCs infected with Newcastle disease virus (NDV) at 16 h.	15	0.075	1.83e-18	2.57e-16
GSE34156_NOD2_LIGAND_VS_TLR1_TLR2_LIGAND_6H_TREATED_MONOCYTE_UP	200	Genes up-regulated in monocytes (6h): muramyl dipeptide [PubChem=11620162] versus M. tuberculosis 19 kDa lipopeptide.	15	0.075	1.83e-18	2.57e-16
GSE37533_PPARG1_FOXP3_VS_PPARG2_FOXP3_TRANSDUCED_CD4_TCELL_PIOGLITAZONE_TREATED_DN	200	Genes down-regulated in CD4 [GeneID=920] T cells treated with pioglitazone [PubChem=4829] and over-expressing: FOXP3 [GeneID=50943] and PPARg1 isoform of PPARG [GeneID=5468] versus FOXP3 [GeneID=50943] and PPARg2 form of PPARG [GeneID=5468].	15	0.075	1.83e-18	2.57e-16
GO_INNATE_IMMUNE_RESPONSE	619	Innate immune responses are defense responses mediated by germline encoded components that directly recognize components of potential pathogens.	21	0.0339	2.3e-18	3.18e-16
REACTOME_INTERFERON_SIGNALING	159	Genes involved in Interferon Signaling	14	0.0881	2.71e-18	3.7e-16
GO_DEFENSE_RESPONSE_TO_VIRUS	164	Reactions triggered in response to the presence of a virus that act to protect the cell or organism.	14	0.0854	4.22e-18	5.69e-16
REACTOME_CYTOKINE_SIGNALING_IN_IMMUNE_SYSTEM	270	Genes involved in Cytokine Signaling in Immune system	16	0.0593	5.49e-18	7.31e-16
GSE7218_IGM_VS_IGG_SIGNAL_THGOUGH_ANTIGEN_BCELL_DN	170	Genes down-regulated in B lymphocytes treated by anti-HEL and expressing BCR [GeneID=613] fusions with: IgM versus IgMG.	14	0.0824	7.03e-18	9.24e-16
GO_RESPONSE_TO_TYPE_I_INTERFERON	68	Any process that results in a change in state or activity of a cell or an organism (in terms of movement, secretion, enzyme production, gene expression, etc.) as a result of a type I interferon stimulus. Type I interferons include the interferon-alpha, beta, delta, episilon, zeta, kappa, tau, and omega gene families.	11	0.1618	1.21e-17	1.57e-15
GO_RESPONSE_TO_BIOTIC_STIMULUS	886	Any process that results in a change in state or activity of a cell or an organism (in terms of movement, secretion, enzyme production, gene expression, etc.) as a result of a biotic stimulus, a stimulus caused or produced by a living organism.	23	0.026	1.63e-17	2.09e-15
GSE21546_UNSTIM_VS_ANTI_CD3_STIM_SAP1A_KO_AND_ELK1_KO_DP_THYMOCYTES_UP	196	Genes up-regulated in double positive thymocytes with ELK1 and ELK4 [GeneID=2002;2005] knockout: untreated versus stimulated by anti-CD3.	14	0.0714	5.28e-17	6.68e-15
GSE43863_NAIVE_VS_MEMORY_TH1_CD4_TCELL_D150_LCMV_UP	197	Genes up-regulated in CD4 [GeneID=920] SMARTA T cells: naïve versus Th1 memory.	14	0.0711	5.68e-17	7.08e-15
GSE13485_DAY7_VS_DAY21_YF17D_VACCINE_PBMC_UP	200	Genes up-regulated in comparison of unstimulated peripheral blood mononuclear cells (PBMC) 7 days after stimulation with YF17D vaccine versus PBMC 21 days after the stimulation.	14	0.07	7.02e-17	7.79e-15
GSE19888_ADENOSINE_A3R_ACT_VS_A3R_ACT_WITH_A3R_INH_PRETREATMENT_IN_MAST_CELL_DN	200	Genes down-regulated in HMC-1 (mast leukemia) cells: Cl-IB-MECA [PubChem=3035850] versus incubated with the ALL1 peptide followed by treatment with Cl-IB-MECA [PubChem=3035850].	14	0.07	7.02e-17	7.79e-15
GSE19888_CTRL_VS_TCELL_MEMBRANES_ACT_MAST_CELL_PRETREAT_A3R_INH_DN	200	Genes down-regulated in HMC-1 (mast leukemia) cells: untreated versus incubated with the peptide ALL1 followed by stimulation with T cell membranes.	14	0.07	7.02e-17	7.79e-15
GSE22589_HEALTHY_VS_HIV_INFECTED_DC_DN	200	Genes down-regulated in monocyte-derived dendritic cells: control versus HIV infection.	14	0.07	7.02e-17	7.79e-15
GSE25085_FETAL_BM_VS_ADULT_BM_SP4_THYMIC_IMPLANT_UP	200	Genes up-regulated in thymic implants from fetal versus those from adult bone marrow.	14	0.07	7.02e-17	7.79e-15
GSE26890_CXCR1_NEG_VS_POS_EFFECTOR_CD8_TCELL_UP	200	Genes up-regulated in effector CD8 T cells: CXCR1+ [GeneID=3577] versus CXCR1- [GeneID=3577].	14	0.07	7.02e-17	7.79e-15
GSE2706_R848_VS_R848_AND_LPS_2H_STIM_DC_DN	200	Genes down-regulated in comparison of dendritic cells (DC) stimulated with R848 at 2 h versus DCs stimulated with LPS (TLR4 agonist) and R848 for 2 h.	14	0.07	7.02e-17	7.79e-15
GSE2706_UNSTIM_VS_8H_LPS_AND_R848_DC_DN	200	Genes down-regulated in comparison of unstimulated dendritic cells (DC) at 0 h versus DCs stimulated with LPS (TLR4 agonist) and R848 for 8 h.	14	0.07	7.02e-17	7.79e-15
GSE37301_MULTIPOTENT_PROGENITOR_VS_GRAN_MONO_PROGENITOR_DN	200	Genes down-regulated in multipotent progenitors versus granulocyte-monocyte progenitors.	14	0.07	7.02e-17	7.79e-15
GSE8835_CD4_VS_CD8_TCELL_CLL_PATIENT_UP	200	Genes up-regulated in T cells from CLL (chronic lymphocytic leukemia) patients: CD4 [GeneID=920] versus CD8.	14	0.07	7.02e-17	7.79e-15
GSE6269_HEALTHY_VS_FLU_INF_PBMC_DN	160	Genes down-regulated in comparison of peripheral blood mononuclear cells (PBMC) from healthy donors versus PBMC from patients with acute influenza infection.	13	0.0813	1.33e-16	1.46e-14
REACTOME_INTERFERON_ALPHA_BETA_SIGNALING	64	Genes involved in Interferon alpha/beta signaling	10	0.1562	5.52e-16	5.99e-14
GSE18791_CTRL_VS_NEWCASTLE_VIRUS_DC_18H_DN	199	Genes down-regulated in comparison of control conventional dendritic cells (cDC) at 0 h versus cDCs infected with Newcastle disease virus (NDV) at 18 h.	13	0.0653	2.32e-15	2.36e-13
GSE1432_CTRL_VS_IFNG_6H_MICROGLIA_DN	200	Genes down-regulated in comparison of control microglia cells versus those 6 h after stimulation with IFNG [GeneID=3458].	13	0.065	2.48e-15	2.36e-13
GSE16755_CTRL_VS_IFNA_TREATED_MAC_DN	200	Genes down-regulated in comparison of control macrophages versus macrophages treated with interferon alpha.	13	0.065	2.48e-15	2.36e-13
GSE22140_GERMFREE_VS_SPF_MOUSE_CD4_TCELL_UP	200	Genes up-regulated in healthy CD4 [GeneID=920] T cells: germ free versus specific pathogen free.	13	0.065	2.48e-15	2.36e-13
GSE24634_IL4_VS_CTRL_TREATED_NAIVE_CD4_TCELL_DAY5_DN	200	Genes down-regulated in comparison of CD25- T cells treated with IL4 [GeneID=3565] at day 5 versus untreated CD25- T cells at day 5.	13	0.065	2.48e-15	2.36e-13
GSE2706_2H_VS_8H_R848_STIM_DC_DN	200	Genes down-regulated in comparison of dendritic cells (DC) stimulated with R848 at 2 h versus DCs stimulatd with R848 for 8 h.	13	0.065	2.48e-15	2.36e-13
GSE33162_HDAC3_KO_VS_HDAC3_KO_MACROPHAGE_UP	200	Genes up-regulated in macrophages with knockout of HDAC3 [GeneID=8841]: heterozygous versus homozygous.	13	0.065	2.48e-15	2.36e-13
GSE37534_UNTREATED_VS_ROSIGLITAZONE_TREATED_CD4_TCELL_PPARG1_AND_FOXP3_TRASDUCED_DN	200	Genes down-regulated in CD4 [GeneID=920] T ceels over-expressing FOXP3 [GeneID=920] and PPARg1 isoform of PPARG [GeneID=5468]: untreated versus rosiglitazone [PubChem=77999].	13	0.065	2.48e-15	2.36e-13
Gene/Gene Set Overlap Matrix
Entrez Gene Id	Gene Symbol	Gene Description	GSE13485_DAY3_VS_DAY7_YF17D_VACCINE_PBMC_DN	GSE42724_NAIVE_BCELL_VS_PLASMABLAST_UP	GSE13485_CTRL_VS_DAY7_YF17D_VACCINE_PBMC_DN	GSE18791_CTRL_VS_NEWCASTLE_VIRUS_DC_8H_DN	GSE18791_UNSTIM_VS_NEWCATSLE_VIRUS_DC_10H_DN	GSE18791_UNSTIM_VS_NEWCATSLE_VIRUS_DC_6H_DN	GSE13485_PRE_VS_POST_YF17D_VACCINATION_PBMC_DN	GSE19888_ADENOSINE_A3R_INH_PRETREAT_AND_ACT_BY_A3R_VS_TCELL_MEMBRANES_ACT_MAST_CELL_UP	GSE19888_ADENOSINE_A3R_INH_VS_ACT_WITH_INHIBITOR_PRETREATMENT_IN_MAST_CELL_UP	GSE42021_CD24HI_VS_CD24INT_TREG_THYMUS_DN	GSE42021_TREG_PLN_VS_TREG_PRECURSORS_THYMUS_DN	GSE13484_UNSTIM_VS_YF17D_VACCINE_STIM_PBMC_DN	GSE14000_UNSTIM_VS_4H_LPS_DC_DN	GSE37533_PPARG1_FOXP3_VS_FOXP3_TRANSDUCED_CD4_TCELL_DN	GSE42021_TREG_VS_TCONV_PLN_UP	GSE21546_WT_VS_SAP1A_KO_DP_THYMOCYTES_UP	GSE13485_CTRL_VS_DAY3_YF17D_VACCINE_PBMC_DN	GSE13485_DAY1_VS_DAY7_YF17D_VACCINE_PBMC_DN	GSE14000_UNSTIM_VS_4H_LPS_DC_TRANSLATED_RNA_DN	GSE34006_WT_VS_A2AR_KO_TREG_DN	GSE18791_CTRL_VS_NEWCASTLE_VIRUS_DC_6H_DN	GSE21927_SPLEEN_C57BL6_VS_4T1_TUMOR_BALBC_MONOCYTES_DN	GSE22886_CTRL_VS_LPS_24H_DC_DN	GSE37534_UNTREATED_VS_PIOGLITAZONE_TREATED_CD4_TCELL_PPARG1_AND_FOXP3_TRASDUCED_DN	GSE42021_TREG_PLN_VS_CD24INT_TREG_THYMUS_DN	GO_IMMUNE_SYSTEM_PROCESS	GSE10325_CD4_TCELL_VS_LUPUS_CD4_TCELL_DN	GSE18791_CTRL_VS_NEWCASTLE_VIRUS_DC_4H_DN	GSE34006_A2AR_KO_VS_A2AR_AGONIST_TREATED_TREG_UP	GSE37533_PPARG2_FOXP3_VS_FOXP3_TRANSDUCED_CD4_TCELL_DN	GSE38681_WT_VS_LYL1_KO_LYMPHOID_PRIMED_MULTIPOTENT_PROGENITOR_DN	GSE42021_TREG_PLN_VS_CD24LO_TREG_THYMUS_DN	GO_DEFENSE_RESPONSE	GSE26030_TH1_VS_TH17_DAY5_POST_POLARIZATION_UP	GSE36527_CD69_NEG_VS_POS_TREG_CD62L_LOS_KLRG1_NEG_UP	GSE41978_ID2_KO_VS_BIM_KO_KLRG1_LOW_EFFECTOR_CD8_TCELL_UP	GO_IMMUNE_RESPONSE	GSE19888_ADENOSINE_A3R_INH_VS_TCELL_MEMBRANES_ACT_MAST_CELL_UP	GSE21546_ELK1_KO_VS_SAP1A_KO_AND_ELK1_KO_DP_THYMOCYTES_UP	GSE33424_CD161_INT_VS_NEG_CD8_TCELL_UP	GSE42021_CD24HI_VS_CD24LOW_TREG_THYMUS_DN	GSE2770_TGFB_AND_IL4_ACT_VS_ACT_CD4_TCELL_2H_DN	GSE1432_CTRL_VS_IFNG_24H_MICROGLIA_DN	GSE2706_UNSTIM_VS_8H_R848_DC_DN	GSE37533_PPARG1_FOXP3_VS_FOXP3_TRANSDUCED_CD4_TCELL_PIOGLITAZONE_TREATED_UP	GSE42021_CD24HI_VS_CD24LOW_TCONV_THYMUS_DN	GSE42021_CD24INT_VS_CD24LOW_TREG_THYMUS_DN
3437	IFIT3	interferon-induced protein with tetratricopeptide repeats 3	GSE13485_DAY3_VS_DAY7_YF17D_VACCINE_PBMC_DN	GSE42724_NAIVE_BCELL_VS_PLASMABLAST_UP	GSE13485_CTRL_VS_DAY7_YF17D_VACCINE_PBMC_DN	GSE18791_CTRL_VS_NEWCASTLE_VIRUS_DC_8H_DN	GSE18791_UNSTIM_VS_NEWCATSLE_VIRUS_DC_10H_DN	GSE18791_UNSTIM_VS_NEWCATSLE_VIRUS_DC_6H_DN	GSE13485_PRE_VS_POST_YF17D_VACCINATION_PBMC_DN	GSE19888_ADENOSINE_A3R_INH_PRETREAT_AND_ACT_BY_A3R_VS_TCELL_MEMBRANES_ACT_MAST_CELL_UP	GSE19888_ADENOSINE_A3R_INH_VS_ACT_WITH_INHIBITOR_PRETREATMENT_IN_MAST_CELL_UP	GSE42021_CD24HI_VS_CD24INT_TREG_THYMUS_DN	GSE42021_TREG_PLN_VS_TREG_PRECURSORS_THYMUS_DN	GSE13484_UNSTIM_VS_YF17D_VACCINE_STIM_PBMC_DN	GSE14000_UNSTIM_VS_4H_LPS_DC_DN	GSE37533_PPARG1_FOXP3_VS_FOXP3_TRANSDUCED_CD4_TCELL_DN	GSE42021_TREG_VS_TCONV_PLN_UP	GSE21546_WT_VS_SAP1A_KO_DP_THYMOCYTES_UP	GSE13485_CTRL_VS_DAY3_YF17D_VACCINE_PBMC_DN	GSE13485_DAY1_VS_DAY7_YF17D_VACCINE_PBMC_DN	GSE14000_UNSTIM_VS_4H_LPS_DC_TRANSLATED_RNA_DN	GSE34006_WT_VS_A2AR_KO_TREG_DN	GSE18791_CTRL_VS_NEWCASTLE_VIRUS_DC_6H_DN	GSE21927_SPLEEN_C57BL6_VS_4T1_TUMOR_BALBC_MONOCYTES_DN	GSE22886_CTRL_VS_LPS_24H_DC_DN	GSE37534_UNTREATED_VS_PIOGLITAZONE_TREATED_CD4_TCELL_PPARG1_AND_FOXP3_TRASDUCED_DN	GSE42021_TREG_PLN_VS_CD24INT_TREG_THYMUS_DN	GO_IMMUNE_SYSTEM_PROCESS	GSE10325_CD4_TCELL_VS_LUPUS_CD4_TCELL_DN	GSE18791_CTRL_VS_NEWCASTLE_VIRUS_DC_4H_DN	GSE34006_A2AR_KO_VS_A2AR_AGONIST_TREATED_TREG_UP	GSE37533_PPARG2_FOXP3_VS_FOXP3_TRANSDUCED_CD4_TCELL_DN	GSE38681_WT_VS_LYL1_KO_LYMPHOID_PRIMED_MULTIPOTENT_PROGENITOR_DN	GSE42021_TREG_PLN_VS_CD24LO_TREG_THYMUS_DN	GO_DEFENSE_RESPONSE	GSE26030_TH1_VS_TH17_DAY5_POST_POLARIZATION_UP	GSE36527_CD69_NEG_VS_POS_TREG_CD62L_LOS_KLRG1_NEG_UP	GSE41978_ID2_KO_VS_BIM_KO_KLRG1_LOW_EFFECTOR_CD8_TCELL_UP	GO_IMMUNE_RESPONSE	GSE19888_ADENOSINE_A3R_INH_VS_TCELL_MEMBRANES_ACT_MAST_CELL_UP	GSE21546_ELK1_KO_VS_SAP1A_KO_AND_ELK1_KO_DP_THYMOCYTES_UP	GSE33424_CD161_INT_VS_NEG_CD8_TCELL_UP	GSE42021_CD24HI_VS_CD24LOW_TREG_THYMUS_DN		GSE1432_CTRL_VS_IFNG_24H_MICROGLIA_DN	GSE2706_UNSTIM_VS_8H_R848_DC_DN	GSE37533_PPARG1_FOXP3_VS_FOXP3_TRANSDUCED_CD4_TCELL_PIOGLITAZONE_TREATED_UP	GSE42021_CD24HI_VS_CD24LOW_TCONV_THYMUS_DN	GSE42021_CD24INT_VS_CD24LOW_TREG_THYMUS_DN
8638	OASL	2'-5'-oligoadenylate synthetase-like	GSE13485_DAY3_VS_DAY7_YF17D_VACCINE_PBMC_DN	GSE42724_NAIVE_BCELL_VS_PLASMABLAST_UP	GSE13485_CTRL_VS_DAY7_YF17D_VACCINE_PBMC_DN	GSE18791_CTRL_VS_NEWCASTLE_VIRUS_DC_8H_DN	GSE18791_UNSTIM_VS_NEWCATSLE_VIRUS_DC_10H_DN	GSE18791_UNSTIM_VS_NEWCATSLE_VIRUS_DC_6H_DN	GSE13485_PRE_VS_POST_YF17D_VACCINATION_PBMC_DN	GSE19888_ADENOSINE_A3R_INH_PRETREAT_AND_ACT_BY_A3R_VS_TCELL_MEMBRANES_ACT_MAST_CELL_UP	GSE19888_ADENOSINE_A3R_INH_VS_ACT_WITH_INHIBITOR_PRETREATMENT_IN_MAST_CELL_UP	GSE42021_CD24HI_VS_CD24INT_TREG_THYMUS_DN	GSE42021_TREG_PLN_VS_TREG_PRECURSORS_THYMUS_DN	GSE13484_UNSTIM_VS_YF17D_VACCINE_STIM_PBMC_DN	GSE14000_UNSTIM_VS_4H_LPS_DC_DN	GSE37533_PPARG1_FOXP3_VS_FOXP3_TRANSDUCED_CD4_TCELL_DN	GSE42021_TREG_VS_TCONV_PLN_UP	GSE21546_WT_VS_SAP1A_KO_DP_THYMOCYTES_UP	GSE13485_CTRL_VS_DAY3_YF17D_VACCINE_PBMC_DN	GSE13485_DAY1_VS_DAY7_YF17D_VACCINE_PBMC_DN	GSE14000_UNSTIM_VS_4H_LPS_DC_TRANSLATED_RNA_DN	GSE34006_WT_VS_A2AR_KO_TREG_DN	GSE18791_CTRL_VS_NEWCASTLE_VIRUS_DC_6H_DN	GSE21927_SPLEEN_C57BL6_VS_4T1_TUMOR_BALBC_MONOCYTES_DN	GSE22886_CTRL_VS_LPS_24H_DC_DN	GSE37534_UNTREATED_VS_PIOGLITAZONE_TREATED_CD4_TCELL_PPARG1_AND_FOXP3_TRASDUCED_DN	GSE42021_TREG_PLN_VS_CD24INT_TREG_THYMUS_DN	GO_IMMUNE_SYSTEM_PROCESS	GSE10325_CD4_TCELL_VS_LUPUS_CD4_TCELL_DN	GSE18791_CTRL_VS_NEWCASTLE_VIRUS_DC_4H_DN	GSE34006_A2AR_KO_VS_A2AR_AGONIST_TREATED_TREG_UP	GSE37533_PPARG2_FOXP3_VS_FOXP3_TRANSDUCED_CD4_TCELL_DN	GSE38681_WT_VS_LYL1_KO_LYMPHOID_PRIMED_MULTIPOTENT_PROGENITOR_DN	GSE42021_TREG_PLN_VS_CD24LO_TREG_THYMUS_DN	GO_DEFENSE_RESPONSE	GSE26030_TH1_VS_TH17_DAY5_POST_POLARIZATION_UP	GSE36527_CD69_NEG_VS_POS_TREG_CD62L_LOS_KLRG1_NEG_UP	GSE41978_ID2_KO_VS_BIM_KO_KLRG1_LOW_EFFECTOR_CD8_TCELL_UP	GO_IMMUNE_RESPONSE		GSE21546_ELK1_KO_VS_SAP1A_KO_AND_ELK1_KO_DP_THYMOCYTES_UP	GSE33424_CD161_INT_VS_NEG_CD8_TCELL_UP	GSE42021_CD24HI_VS_CD24LOW_TREG_THYMUS_DN	GSE2770_TGFB_AND_IL4_ACT_VS_ACT_CD4_TCELL_2H_DN			GSE37533_PPARG1_FOXP3_VS_FOXP3_TRANSDUCED_CD4_TCELL_PIOGLITAZONE_TREATED_UP	GSE42021_CD24HI_VS_CD24LOW_TCONV_THYMUS_DN	GSE42021_CD24INT_VS_CD24LOW_TREG_THYMUS_DN
4939	OAS2	2'-5'-oligoadenylate synthetase 2, 69/71kDa	GSE13485_DAY3_VS_DAY7_YF17D_VACCINE_PBMC_DN	GSE42724_NAIVE_BCELL_VS_PLASMABLAST_UP	GSE13485_CTRL_VS_DAY7_YF17D_VACCINE_PBMC_DN	GSE18791_CTRL_VS_NEWCASTLE_VIRUS_DC_8H_DN	GSE18791_UNSTIM_VS_NEWCATSLE_VIRUS_DC_10H_DN	GSE18791_UNSTIM_VS_NEWCATSLE_VIRUS_DC_6H_DN	GSE13485_PRE_VS_POST_YF17D_VACCINATION_PBMC_DN	GSE19888_ADENOSINE_A3R_INH_PRETREAT_AND_ACT_BY_A3R_VS_TCELL_MEMBRANES_ACT_MAST_CELL_UP	GSE19888_ADENOSINE_A3R_INH_VS_ACT_WITH_INHIBITOR_PRETREATMENT_IN_MAST_CELL_UP	GSE42021_CD24HI_VS_CD24INT_TREG_THYMUS_DN	GSE42021_TREG_PLN_VS_TREG_PRECURSORS_THYMUS_DN	GSE13484_UNSTIM_VS_YF17D_VACCINE_STIM_PBMC_DN	GSE14000_UNSTIM_VS_4H_LPS_DC_DN	GSE37533_PPARG1_FOXP3_VS_FOXP3_TRANSDUCED_CD4_TCELL_DN	GSE42021_TREG_VS_TCONV_PLN_UP	GSE21546_WT_VS_SAP1A_KO_DP_THYMOCYTES_UP	GSE13485_CTRL_VS_DAY3_YF17D_VACCINE_PBMC_DN	GSE13485_DAY1_VS_DAY7_YF17D_VACCINE_PBMC_DN	GSE14000_UNSTIM_VS_4H_LPS_DC_TRANSLATED_RNA_DN	GSE34006_WT_VS_A2AR_KO_TREG_DN	GSE18791_CTRL_VS_NEWCASTLE_VIRUS_DC_6H_DN	GSE21927_SPLEEN_C57BL6_VS_4T1_TUMOR_BALBC_MONOCYTES_DN	GSE22886_CTRL_VS_LPS_24H_DC_DN	GSE37534_UNTREATED_VS_PIOGLITAZONE_TREATED_CD4_TCELL_PPARG1_AND_FOXP3_TRASDUCED_DN	GSE42021_TREG_PLN_VS_CD24INT_TREG_THYMUS_DN	GO_IMMUNE_SYSTEM_PROCESS	GSE10325_CD4_TCELL_VS_LUPUS_CD4_TCELL_DN	GSE18791_CTRL_VS_NEWCASTLE_VIRUS_DC_4H_DN	GSE34006_A2AR_KO_VS_A2AR_AGONIST_TREATED_TREG_UP	GSE37533_PPARG2_FOXP3_VS_FOXP3_TRANSDUCED_CD4_TCELL_DN	GSE38681_WT_VS_LYL1_KO_LYMPHOID_PRIMED_MULTIPOTENT_PROGENITOR_DN	GSE42021_TREG_PLN_VS_CD24LO_TREG_THYMUS_DN	GO_DEFENSE_RESPONSE	GSE26030_TH1_VS_TH17_DAY5_POST_POLARIZATION_UP	GSE36527_CD69_NEG_VS_POS_TREG_CD62L_LOS_KLRG1_NEG_UP		GO_IMMUNE_RESPONSE	GSE19888_ADENOSINE_A3R_INH_VS_TCELL_MEMBRANES_ACT_MAST_CELL_UP		GSE33424_CD161_INT_VS_NEG_CD8_TCELL_UP	GSE42021_CD24HI_VS_CD24LOW_TREG_THYMUS_DN	GSE2770_TGFB_AND_IL4_ACT_VS_ACT_CD4_TCELL_2H_DN		GSE2706_UNSTIM_VS_8H_R848_DC_DN	GSE37533_PPARG1_FOXP3_VS_FOXP3_TRANSDUCED_CD4_TCELL_PIOGLITAZONE_TREATED_UP	GSE42021_CD24HI_VS_CD24LOW_TCONV_THYMUS_DN	GSE42021_CD24INT_VS_CD24LOW_TREG_THYMUS_DN
11274	USP18	ubiquitin specific peptidase 18	GSE13485_DAY3_VS_DAY7_YF17D_VACCINE_PBMC_DN	GSE42724_NAIVE_BCELL_VS_PLASMABLAST_UP	GSE13485_CTRL_VS_DAY7_YF17D_VACCINE_PBMC_DN	GSE18791_CTRL_VS_NEWCASTLE_VIRUS_DC_8H_DN	GSE18791_UNSTIM_VS_NEWCATSLE_VIRUS_DC_10H_DN	GSE18791_UNSTIM_VS_NEWCATSLE_VIRUS_DC_6H_DN	GSE13485_PRE_VS_POST_YF17D_VACCINATION_PBMC_DN	GSE19888_ADENOSINE_A3R_INH_PRETREAT_AND_ACT_BY_A3R_VS_TCELL_MEMBRANES_ACT_MAST_CELL_UP	GSE19888_ADENOSINE_A3R_INH_VS_ACT_WITH_INHIBITOR_PRETREATMENT_IN_MAST_CELL_UP	GSE42021_CD24HI_VS_CD24INT_TREG_THYMUS_DN	GSE42021_TREG_PLN_VS_TREG_PRECURSORS_THYMUS_DN	GSE13484_UNSTIM_VS_YF17D_VACCINE_STIM_PBMC_DN	GSE14000_UNSTIM_VS_4H_LPS_DC_DN	GSE37533_PPARG1_FOXP3_VS_FOXP3_TRANSDUCED_CD4_TCELL_DN	GSE42021_TREG_VS_TCONV_PLN_UP	GSE21546_WT_VS_SAP1A_KO_DP_THYMOCYTES_UP	GSE13485_CTRL_VS_DAY3_YF17D_VACCINE_PBMC_DN	GSE13485_DAY1_VS_DAY7_YF17D_VACCINE_PBMC_DN	GSE14000_UNSTIM_VS_4H_LPS_DC_TRANSLATED_RNA_DN	GSE34006_WT_VS_A2AR_KO_TREG_DN	GSE18791_CTRL_VS_NEWCASTLE_VIRUS_DC_6H_DN	GSE21927_SPLEEN_C57BL6_VS_4T1_TUMOR_BALBC_MONOCYTES_DN	GSE22886_CTRL_VS_LPS_24H_DC_DN	GSE37534_UNTREATED_VS_PIOGLITAZONE_TREATED_CD4_TCELL_PPARG1_AND_FOXP3_TRASDUCED_DN			GSE10325_CD4_TCELL_VS_LUPUS_CD4_TCELL_DN	GSE18791_CTRL_VS_NEWCASTLE_VIRUS_DC_4H_DN	GSE34006_A2AR_KO_VS_A2AR_AGONIST_TREATED_TREG_UP	GSE37533_PPARG2_FOXP3_VS_FOXP3_TRANSDUCED_CD4_TCELL_DN	GSE38681_WT_VS_LYL1_KO_LYMPHOID_PRIMED_MULTIPOTENT_PROGENITOR_DN	GSE42021_TREG_PLN_VS_CD24LO_TREG_THYMUS_DN		GSE26030_TH1_VS_TH17_DAY5_POST_POLARIZATION_UP	GSE36527_CD69_NEG_VS_POS_TREG_CD62L_LOS_KLRG1_NEG_UP			GSE19888_ADENOSINE_A3R_INH_VS_TCELL_MEMBRANES_ACT_MAST_CELL_UP	GSE21546_ELK1_KO_VS_SAP1A_KO_AND_ELK1_KO_DP_THYMOCYTES_UP	GSE33424_CD161_INT_VS_NEG_CD8_TCELL_UP	GSE42021_CD24HI_VS_CD24LOW_TREG_THYMUS_DN			GSE2706_UNSTIM_VS_8H_R848_DC_DN	GSE37533_PPARG1_FOXP3_VS_FOXP3_TRANSDUCED_CD4_TCELL_PIOGLITAZONE_TREATED_UP		GSE42021_CD24INT_VS_CD24LOW_TREG_THYMUS_DN
64135	IFIH1	interferon induced with helicase C domain 1	GSE13485_DAY3_VS_DAY7_YF17D_VACCINE_PBMC_DN	GSE42724_NAIVE_BCELL_VS_PLASMABLAST_UP	GSE13485_CTRL_VS_DAY7_YF17D_VACCINE_PBMC_DN	GSE18791_CTRL_VS_NEWCASTLE_VIRUS_DC_8H_DN	GSE18791_UNSTIM_VS_NEWCATSLE_VIRUS_DC_10H_DN	GSE18791_UNSTIM_VS_NEWCATSLE_VIRUS_DC_6H_DN	GSE13485_PRE_VS_POST_YF17D_VACCINATION_PBMC_DN	GSE19888_ADENOSINE_A3R_INH_PRETREAT_AND_ACT_BY_A3R_VS_TCELL_MEMBRANES_ACT_MAST_CELL_UP	GSE19888_ADENOSINE_A3R_INH_VS_ACT_WITH_INHIBITOR_PRETREATMENT_IN_MAST_CELL_UP	GSE42021_CD24HI_VS_CD24INT_TREG_THYMUS_DN	GSE42021_TREG_PLN_VS_TREG_PRECURSORS_THYMUS_DN	GSE13484_UNSTIM_VS_YF17D_VACCINE_STIM_PBMC_DN	GSE14000_UNSTIM_VS_4H_LPS_DC_DN	GSE37533_PPARG1_FOXP3_VS_FOXP3_TRANSDUCED_CD4_TCELL_DN	GSE42021_TREG_VS_TCONV_PLN_UP	GSE21546_WT_VS_SAP1A_KO_DP_THYMOCYTES_UP	GSE13485_CTRL_VS_DAY3_YF17D_VACCINE_PBMC_DN	GSE13485_DAY1_VS_DAY7_YF17D_VACCINE_PBMC_DN	GSE14000_UNSTIM_VS_4H_LPS_DC_TRANSLATED_RNA_DN	GSE34006_WT_VS_A2AR_KO_TREG_DN	GSE18791_CTRL_VS_NEWCASTLE_VIRUS_DC_6H_DN	GSE21927_SPLEEN_C57BL6_VS_4T1_TUMOR_BALBC_MONOCYTES_DN	GSE22886_CTRL_VS_LPS_24H_DC_DN		GSE42021_TREG_PLN_VS_CD24INT_TREG_THYMUS_DN	GO_IMMUNE_SYSTEM_PROCESS	GSE10325_CD4_TCELL_VS_LUPUS_CD4_TCELL_DN	GSE18791_CTRL_VS_NEWCASTLE_VIRUS_DC_4H_DN	GSE34006_A2AR_KO_VS_A2AR_AGONIST_TREATED_TREG_UP	GSE37533_PPARG2_FOXP3_VS_FOXP3_TRANSDUCED_CD4_TCELL_DN	GSE38681_WT_VS_LYL1_KO_LYMPHOID_PRIMED_MULTIPOTENT_PROGENITOR_DN	GSE42021_TREG_PLN_VS_CD24LO_TREG_THYMUS_DN	GO_DEFENSE_RESPONSE	GSE26030_TH1_VS_TH17_DAY5_POST_POLARIZATION_UP	GSE36527_CD69_NEG_VS_POS_TREG_CD62L_LOS_KLRG1_NEG_UP	GSE41978_ID2_KO_VS_BIM_KO_KLRG1_LOW_EFFECTOR_CD8_TCELL_UP	GO_IMMUNE_RESPONSE	GSE19888_ADENOSINE_A3R_INH_VS_TCELL_MEMBRANES_ACT_MAST_CELL_UP		GSE33424_CD161_INT_VS_NEG_CD8_TCELL_UP	GSE42021_CD24HI_VS_CD24LOW_TREG_THYMUS_DN	GSE2770_TGFB_AND_IL4_ACT_VS_ACT_CD4_TCELL_2H_DN	GSE1432_CTRL_VS_IFNG_24H_MICROGLIA_DN	GSE2706_UNSTIM_VS_8H_R848_DC_DN	GSE37533_PPARG1_FOXP3_VS_FOXP3_TRANSDUCED_CD4_TCELL_PIOGLITAZONE_TREATED_UP	GSE42021_CD24HI_VS_CD24LOW_TCONV_THYMUS_DN	GSE42021_CD24INT_VS_CD24LOW_TREG_THYMUS_DN
23586	DDX58	DEAD (Asp-Glu-Ala-Asp) box polypeptide 58	GSE13485_DAY3_VS_DAY7_YF17D_VACCINE_PBMC_DN	GSE42724_NAIVE_BCELL_VS_PLASMABLAST_UP	GSE13485_CTRL_VS_DAY7_YF17D_VACCINE_PBMC_DN	GSE18791_CTRL_VS_NEWCASTLE_VIRUS_DC_8H_DN	GSE18791_UNSTIM_VS_NEWCATSLE_VIRUS_DC_10H_DN	GSE18791_UNSTIM_VS_NEWCATSLE_VIRUS_DC_6H_DN	GSE13485_PRE_VS_POST_YF17D_VACCINATION_PBMC_DN	GSE19888_ADENOSINE_A3R_INH_PRETREAT_AND_ACT_BY_A3R_VS_TCELL_MEMBRANES_ACT_MAST_CELL_UP	GSE19888_ADENOSINE_A3R_INH_VS_ACT_WITH_INHIBITOR_PRETREATMENT_IN_MAST_CELL_UP	GSE42021_CD24HI_VS_CD24INT_TREG_THYMUS_DN	GSE42021_TREG_PLN_VS_TREG_PRECURSORS_THYMUS_DN	GSE13484_UNSTIM_VS_YF17D_VACCINE_STIM_PBMC_DN	GSE14000_UNSTIM_VS_4H_LPS_DC_DN	GSE37533_PPARG1_FOXP3_VS_FOXP3_TRANSDUCED_CD4_TCELL_DN	GSE42021_TREG_VS_TCONV_PLN_UP	GSE21546_WT_VS_SAP1A_KO_DP_THYMOCYTES_UP	GSE13485_CTRL_VS_DAY3_YF17D_VACCINE_PBMC_DN	GSE13485_DAY1_VS_DAY7_YF17D_VACCINE_PBMC_DN	GSE14000_UNSTIM_VS_4H_LPS_DC_TRANSLATED_RNA_DN		GSE18791_CTRL_VS_NEWCASTLE_VIRUS_DC_6H_DN	GSE21927_SPLEEN_C57BL6_VS_4T1_TUMOR_BALBC_MONOCYTES_DN	GSE22886_CTRL_VS_LPS_24H_DC_DN	GSE37534_UNTREATED_VS_PIOGLITAZONE_TREATED_CD4_TCELL_PPARG1_AND_FOXP3_TRASDUCED_DN	GSE42021_TREG_PLN_VS_CD24INT_TREG_THYMUS_DN	GO_IMMUNE_SYSTEM_PROCESS		GSE18791_CTRL_VS_NEWCASTLE_VIRUS_DC_4H_DN		GSE37533_PPARG2_FOXP3_VS_FOXP3_TRANSDUCED_CD4_TCELL_DN		GSE42021_TREG_PLN_VS_CD24LO_TREG_THYMUS_DN	GO_DEFENSE_RESPONSE			GSE41978_ID2_KO_VS_BIM_KO_KLRG1_LOW_EFFECTOR_CD8_TCELL_UP	GO_IMMUNE_RESPONSE	GSE19888_ADENOSINE_A3R_INH_VS_TCELL_MEMBRANES_ACT_MAST_CELL_UP	GSE21546_ELK1_KO_VS_SAP1A_KO_AND_ELK1_KO_DP_THYMOCYTES_UP	GSE33424_CD161_INT_VS_NEG_CD8_TCELL_UP	GSE42021_CD24HI_VS_CD24LOW_TREG_THYMUS_DN	GSE2770_TGFB_AND_IL4_ACT_VS_ACT_CD4_TCELL_2H_DN		GSE2706_UNSTIM_VS_8H_R848_DC_DN	GSE37533_PPARG1_FOXP3_VS_FOXP3_TRANSDUCED_CD4_TCELL_PIOGLITAZONE_TREATED_UP	GSE42021_CD24HI_VS_CD24LOW_TCONV_THYMUS_DN	GSE42021_CD24INT_VS_CD24LOW_TREG_THYMUS_DN
4940	OAS3	2'-5'-oligoadenylate synthetase 3, 100kDa	GSE13485_DAY3_VS_DAY7_YF17D_VACCINE_PBMC_DN	GSE42724_NAIVE_BCELL_VS_PLASMABLAST_UP	GSE13485_CTRL_VS_DAY7_YF17D_VACCINE_PBMC_DN	GSE18791_CTRL_VS_NEWCASTLE_VIRUS_DC_8H_DN	GSE18791_UNSTIM_VS_NEWCATSLE_VIRUS_DC_10H_DN	GSE18791_UNSTIM_VS_NEWCATSLE_VIRUS_DC_6H_DN	GSE13485_PRE_VS_POST_YF17D_VACCINATION_PBMC_DN	GSE19888_ADENOSINE_A3R_INH_PRETREAT_AND_ACT_BY_A3R_VS_TCELL_MEMBRANES_ACT_MAST_CELL_UP	GSE19888_ADENOSINE_A3R_INH_VS_ACT_WITH_INHIBITOR_PRETREATMENT_IN_MAST_CELL_UP	GSE42021_CD24HI_VS_CD24INT_TREG_THYMUS_DN	GSE42021_TREG_PLN_VS_TREG_PRECURSORS_THYMUS_DN	GSE13484_UNSTIM_VS_YF17D_VACCINE_STIM_PBMC_DN	GSE14000_UNSTIM_VS_4H_LPS_DC_DN	GSE37533_PPARG1_FOXP3_VS_FOXP3_TRANSDUCED_CD4_TCELL_DN	GSE42021_TREG_VS_TCONV_PLN_UP	GSE21546_WT_VS_SAP1A_KO_DP_THYMOCYTES_UP	GSE13485_CTRL_VS_DAY3_YF17D_VACCINE_PBMC_DN	GSE13485_DAY1_VS_DAY7_YF17D_VACCINE_PBMC_DN		GSE34006_WT_VS_A2AR_KO_TREG_DN	GSE18791_CTRL_VS_NEWCASTLE_VIRUS_DC_6H_DN	GSE21927_SPLEEN_C57BL6_VS_4T1_TUMOR_BALBC_MONOCYTES_DN	GSE22886_CTRL_VS_LPS_24H_DC_DN	GSE37534_UNTREATED_VS_PIOGLITAZONE_TREATED_CD4_TCELL_PPARG1_AND_FOXP3_TRASDUCED_DN	GSE42021_TREG_PLN_VS_CD24INT_TREG_THYMUS_DN	GO_IMMUNE_SYSTEM_PROCESS	GSE10325_CD4_TCELL_VS_LUPUS_CD4_TCELL_DN	GSE18791_CTRL_VS_NEWCASTLE_VIRUS_DC_4H_DN	GSE34006_A2AR_KO_VS_A2AR_AGONIST_TREATED_TREG_UP	GSE37533_PPARG2_FOXP3_VS_FOXP3_TRANSDUCED_CD4_TCELL_DN		GSE42021_TREG_PLN_VS_CD24LO_TREG_THYMUS_DN	GO_DEFENSE_RESPONSE	GSE26030_TH1_VS_TH17_DAY5_POST_POLARIZATION_UP		GSE41978_ID2_KO_VS_BIM_KO_KLRG1_LOW_EFFECTOR_CD8_TCELL_UP	GO_IMMUNE_RESPONSE		GSE21546_ELK1_KO_VS_SAP1A_KO_AND_ELK1_KO_DP_THYMOCYTES_UP	GSE33424_CD161_INT_VS_NEG_CD8_TCELL_UP	GSE42021_CD24HI_VS_CD24LOW_TREG_THYMUS_DN	GSE2770_TGFB_AND_IL4_ACT_VS_ACT_CD4_TCELL_2H_DN	GSE1432_CTRL_VS_IFNG_24H_MICROGLIA_DN		GSE37533_PPARG1_FOXP3_VS_FOXP3_TRANSDUCED_CD4_TCELL_PIOGLITAZONE_TREATED_UP		GSE42021_CD24INT_VS_CD24LOW_TREG_THYMUS_DN
4599	MX1	myxovirus (influenza virus) resistance 1, interferon-inducible protein p78 (mouse)	GSE13485_DAY3_VS_DAY7_YF17D_VACCINE_PBMC_DN	GSE42724_NAIVE_BCELL_VS_PLASMABLAST_UP	GSE13485_CTRL_VS_DAY7_YF17D_VACCINE_PBMC_DN	GSE18791_CTRL_VS_NEWCASTLE_VIRUS_DC_8H_DN	GSE18791_UNSTIM_VS_NEWCATSLE_VIRUS_DC_10H_DN	GSE18791_UNSTIM_VS_NEWCATSLE_VIRUS_DC_6H_DN	GSE13485_PRE_VS_POST_YF17D_VACCINATION_PBMC_DN	GSE19888_ADENOSINE_A3R_INH_PRETREAT_AND_ACT_BY_A3R_VS_TCELL_MEMBRANES_ACT_MAST_CELL_UP	GSE19888_ADENOSINE_A3R_INH_VS_ACT_WITH_INHIBITOR_PRETREATMENT_IN_MAST_CELL_UP	GSE42021_CD24HI_VS_CD24INT_TREG_THYMUS_DN	GSE42021_TREG_PLN_VS_TREG_PRECURSORS_THYMUS_DN	GSE13484_UNSTIM_VS_YF17D_VACCINE_STIM_PBMC_DN		GSE37533_PPARG1_FOXP3_VS_FOXP3_TRANSDUCED_CD4_TCELL_DN	GSE42021_TREG_VS_TCONV_PLN_UP	GSE21546_WT_VS_SAP1A_KO_DP_THYMOCYTES_UP	GSE13485_CTRL_VS_DAY3_YF17D_VACCINE_PBMC_DN	GSE13485_DAY1_VS_DAY7_YF17D_VACCINE_PBMC_DN	GSE14000_UNSTIM_VS_4H_LPS_DC_TRANSLATED_RNA_DN	GSE34006_WT_VS_A2AR_KO_TREG_DN	GSE18791_CTRL_VS_NEWCASTLE_VIRUS_DC_6H_DN	GSE21927_SPLEEN_C57BL6_VS_4T1_TUMOR_BALBC_MONOCYTES_DN		GSE37534_UNTREATED_VS_PIOGLITAZONE_TREATED_CD4_TCELL_PPARG1_AND_FOXP3_TRASDUCED_DN	GSE42021_TREG_PLN_VS_CD24INT_TREG_THYMUS_DN	GO_IMMUNE_SYSTEM_PROCESS	GSE10325_CD4_TCELL_VS_LUPUS_CD4_TCELL_DN	GSE18791_CTRL_VS_NEWCASTLE_VIRUS_DC_4H_DN	GSE34006_A2AR_KO_VS_A2AR_AGONIST_TREATED_TREG_UP	GSE37533_PPARG2_FOXP3_VS_FOXP3_TRANSDUCED_CD4_TCELL_DN	GSE38681_WT_VS_LYL1_KO_LYMPHOID_PRIMED_MULTIPOTENT_PROGENITOR_DN	GSE42021_TREG_PLN_VS_CD24LO_TREG_THYMUS_DN	GO_DEFENSE_RESPONSE	GSE26030_TH1_VS_TH17_DAY5_POST_POLARIZATION_UP	GSE36527_CD69_NEG_VS_POS_TREG_CD62L_LOS_KLRG1_NEG_UP	GSE41978_ID2_KO_VS_BIM_KO_KLRG1_LOW_EFFECTOR_CD8_TCELL_UP	GO_IMMUNE_RESPONSE	GSE19888_ADENOSINE_A3R_INH_VS_TCELL_MEMBRANES_ACT_MAST_CELL_UP	GSE21546_ELK1_KO_VS_SAP1A_KO_AND_ELK1_KO_DP_THYMOCYTES_UP	GSE33424_CD161_INT_VS_NEG_CD8_TCELL_UP	GSE42021_CD24HI_VS_CD24LOW_TREG_THYMUS_DN		GSE1432_CTRL_VS_IFNG_24H_MICROGLIA_DN		GSE37533_PPARG1_FOXP3_VS_FOXP3_TRANSDUCED_CD4_TCELL_PIOGLITAZONE_TREATED_UP		GSE42021_CD24INT_VS_CD24LOW_TREG_THYMUS_DN
6890	TAP1	transporter 1, ATP-binding cassette, sub-family B (MDR/TAP)	GSE13485_DAY3_VS_DAY7_YF17D_VACCINE_PBMC_DN	GSE42724_NAIVE_BCELL_VS_PLASMABLAST_UP	GSE13485_CTRL_VS_DAY7_YF17D_VACCINE_PBMC_DN	GSE18791_CTRL_VS_NEWCASTLE_VIRUS_DC_8H_DN	GSE18791_UNSTIM_VS_NEWCATSLE_VIRUS_DC_10H_DN	GSE18791_UNSTIM_VS_NEWCATSLE_VIRUS_DC_6H_DN	GSE13485_PRE_VS_POST_YF17D_VACCINATION_PBMC_DN	GSE19888_ADENOSINE_A3R_INH_PRETREAT_AND_ACT_BY_A3R_VS_TCELL_MEMBRANES_ACT_MAST_CELL_UP	GSE19888_ADENOSINE_A3R_INH_VS_ACT_WITH_INHIBITOR_PRETREATMENT_IN_MAST_CELL_UP	GSE42021_CD24HI_VS_CD24INT_TREG_THYMUS_DN	GSE42021_TREG_PLN_VS_TREG_PRECURSORS_THYMUS_DN	GSE13484_UNSTIM_VS_YF17D_VACCINE_STIM_PBMC_DN		GSE37533_PPARG1_FOXP3_VS_FOXP3_TRANSDUCED_CD4_TCELL_DN	GSE42021_TREG_VS_TCONV_PLN_UP	GSE21546_WT_VS_SAP1A_KO_DP_THYMOCYTES_UP	GSE13485_CTRL_VS_DAY3_YF17D_VACCINE_PBMC_DN	GSE13485_DAY1_VS_DAY7_YF17D_VACCINE_PBMC_DN		GSE34006_WT_VS_A2AR_KO_TREG_DN	GSE18791_CTRL_VS_NEWCASTLE_VIRUS_DC_6H_DN		GSE22886_CTRL_VS_LPS_24H_DC_DN	GSE37534_UNTREATED_VS_PIOGLITAZONE_TREATED_CD4_TCELL_PPARG1_AND_FOXP3_TRASDUCED_DN	GSE42021_TREG_PLN_VS_CD24INT_TREG_THYMUS_DN	GO_IMMUNE_SYSTEM_PROCESS	GSE10325_CD4_TCELL_VS_LUPUS_CD4_TCELL_DN	GSE18791_CTRL_VS_NEWCASTLE_VIRUS_DC_4H_DN	GSE34006_A2AR_KO_VS_A2AR_AGONIST_TREATED_TREG_UP	GSE37533_PPARG2_FOXP3_VS_FOXP3_TRANSDUCED_CD4_TCELL_DN	GSE38681_WT_VS_LYL1_KO_LYMPHOID_PRIMED_MULTIPOTENT_PROGENITOR_DN	GSE42021_TREG_PLN_VS_CD24LO_TREG_THYMUS_DN	GO_DEFENSE_RESPONSE		GSE36527_CD69_NEG_VS_POS_TREG_CD62L_LOS_KLRG1_NEG_UP	GSE41978_ID2_KO_VS_BIM_KO_KLRG1_LOW_EFFECTOR_CD8_TCELL_UP	GO_IMMUNE_RESPONSE	GSE19888_ADENOSINE_A3R_INH_VS_TCELL_MEMBRANES_ACT_MAST_CELL_UP					GSE1432_CTRL_VS_IFNG_24H_MICROGLIA_DN			GSE42021_CD24HI_VS_CD24LOW_TCONV_THYMUS_DN
91543	RSAD2	radical S-adenosyl methionine domain containing 2	GSE13485_DAY3_VS_DAY7_YF17D_VACCINE_PBMC_DN	GSE42724_NAIVE_BCELL_VS_PLASMABLAST_UP	GSE13485_CTRL_VS_DAY7_YF17D_VACCINE_PBMC_DN	GSE18791_CTRL_VS_NEWCASTLE_VIRUS_DC_8H_DN	GSE18791_UNSTIM_VS_NEWCATSLE_VIRUS_DC_10H_DN	GSE18791_UNSTIM_VS_NEWCATSLE_VIRUS_DC_6H_DN	GSE13485_PRE_VS_POST_YF17D_VACCINATION_PBMC_DN	GSE19888_ADENOSINE_A3R_INH_PRETREAT_AND_ACT_BY_A3R_VS_TCELL_MEMBRANES_ACT_MAST_CELL_UP	GSE19888_ADENOSINE_A3R_INH_VS_ACT_WITH_INHIBITOR_PRETREATMENT_IN_MAST_CELL_UP		GSE42021_TREG_PLN_VS_TREG_PRECURSORS_THYMUS_DN	GSE13484_UNSTIM_VS_YF17D_VACCINE_STIM_PBMC_DN		GSE37533_PPARG1_FOXP3_VS_FOXP3_TRANSDUCED_CD4_TCELL_DN	GSE42021_TREG_VS_TCONV_PLN_UP	GSE21546_WT_VS_SAP1A_KO_DP_THYMOCYTES_UP	GSE13485_CTRL_VS_DAY3_YF17D_VACCINE_PBMC_DN	GSE13485_DAY1_VS_DAY7_YF17D_VACCINE_PBMC_DN	GSE14000_UNSTIM_VS_4H_LPS_DC_TRANSLATED_RNA_DN	GSE34006_WT_VS_A2AR_KO_TREG_DN	GSE18791_CTRL_VS_NEWCASTLE_VIRUS_DC_6H_DN	GSE21927_SPLEEN_C57BL6_VS_4T1_TUMOR_BALBC_MONOCYTES_DN	GSE22886_CTRL_VS_LPS_24H_DC_DN	GSE37534_UNTREATED_VS_PIOGLITAZONE_TREATED_CD4_TCELL_PPARG1_AND_FOXP3_TRASDUCED_DN		GO_IMMUNE_SYSTEM_PROCESS	GSE10325_CD4_TCELL_VS_LUPUS_CD4_TCELL_DN	GSE18791_CTRL_VS_NEWCASTLE_VIRUS_DC_4H_DN	GSE34006_A2AR_KO_VS_A2AR_AGONIST_TREATED_TREG_UP	GSE37533_PPARG2_FOXP3_VS_FOXP3_TRANSDUCED_CD4_TCELL_DN	GSE38681_WT_VS_LYL1_KO_LYMPHOID_PRIMED_MULTIPOTENT_PROGENITOR_DN		GO_DEFENSE_RESPONSE	GSE26030_TH1_VS_TH17_DAY5_POST_POLARIZATION_UP	GSE36527_CD69_NEG_VS_POS_TREG_CD62L_LOS_KLRG1_NEG_UP		GO_IMMUNE_RESPONSE	GSE19888_ADENOSINE_A3R_INH_VS_TCELL_MEMBRANES_ACT_MAST_CELL_UP	GSE21546_ELK1_KO_VS_SAP1A_KO_AND_ELK1_KO_DP_THYMOCYTES_UP	GSE33424_CD161_INT_VS_NEG_CD8_TCELL_UP	GSE42021_CD24HI_VS_CD24LOW_TREG_THYMUS_DN		GSE1432_CTRL_VS_IFNG_24H_MICROGLIA_DN		GSE37533_PPARG1_FOXP3_VS_FOXP3_TRANSDUCED_CD4_TCELL_PIOGLITAZONE_TREATED_UP		GSE42021_CD24INT_VS_CD24LOW_TREG_THYMUS_DN
6373	CXCL11	chemokine (C-X-C motif) ligand 11	GSE13485_DAY3_VS_DAY7_YF17D_VACCINE_PBMC_DN	GSE42724_NAIVE_BCELL_VS_PLASMABLAST_UP	GSE13485_CTRL_VS_DAY7_YF17D_VACCINE_PBMC_DN	GSE18791_CTRL_VS_NEWCASTLE_VIRUS_DC_8H_DN	GSE18791_UNSTIM_VS_NEWCATSLE_VIRUS_DC_10H_DN	GSE18791_UNSTIM_VS_NEWCATSLE_VIRUS_DC_6H_DN	GSE13485_PRE_VS_POST_YF17D_VACCINATION_PBMC_DN	GSE19888_ADENOSINE_A3R_INH_PRETREAT_AND_ACT_BY_A3R_VS_TCELL_MEMBRANES_ACT_MAST_CELL_UP	GSE19888_ADENOSINE_A3R_INH_VS_ACT_WITH_INHIBITOR_PRETREATMENT_IN_MAST_CELL_UP				GSE14000_UNSTIM_VS_4H_LPS_DC_DN	GSE37533_PPARG1_FOXP3_VS_FOXP3_TRANSDUCED_CD4_TCELL_DN	GSE42021_TREG_VS_TCONV_PLN_UP	GSE21546_WT_VS_SAP1A_KO_DP_THYMOCYTES_UP	GSE13485_CTRL_VS_DAY3_YF17D_VACCINE_PBMC_DN		GSE14000_UNSTIM_VS_4H_LPS_DC_TRANSLATED_RNA_DN		GSE18791_CTRL_VS_NEWCASTLE_VIRUS_DC_6H_DN					GO_IMMUNE_SYSTEM_PROCESS		GSE18791_CTRL_VS_NEWCASTLE_VIRUS_DC_4H_DN		GSE37533_PPARG2_FOXP3_VS_FOXP3_TRANSDUCED_CD4_TCELL_DN			GO_DEFENSE_RESPONSE			GSE41978_ID2_KO_VS_BIM_KO_KLRG1_LOW_EFFECTOR_CD8_TCELL_UP	GO_IMMUNE_RESPONSE	GSE19888_ADENOSINE_A3R_INH_VS_TCELL_MEMBRANES_ACT_MAST_CELL_UP			GSE42021_CD24HI_VS_CD24LOW_TREG_THYMUS_DN	GSE2770_TGFB_AND_IL4_ACT_VS_ACT_CD4_TCELL_2H_DN	GSE1432_CTRL_VS_IFNG_24H_MICROGLIA_DN	GSE2706_UNSTIM_VS_8H_R848_DC_DN		GSE42021_CD24HI_VS_CD24LOW_TCONV_THYMUS_DN	GSE42021_CD24INT_VS_CD24LOW_TREG_THYMUS_DN
129607	CMPK2	cytidine monophosphate (UMP-CMP) kinase 2, mitochondrial	GSE13485_DAY3_VS_DAY7_YF17D_VACCINE_PBMC_DN	GSE42724_NAIVE_BCELL_VS_PLASMABLAST_UP	GSE13485_CTRL_VS_DAY7_YF17D_VACCINE_PBMC_DN	GSE18791_CTRL_VS_NEWCASTLE_VIRUS_DC_8H_DN	GSE18791_UNSTIM_VS_NEWCATSLE_VIRUS_DC_10H_DN	GSE18791_UNSTIM_VS_NEWCATSLE_VIRUS_DC_6H_DN	GSE13485_PRE_VS_POST_YF17D_VACCINATION_PBMC_DN	GSE19888_ADENOSINE_A3R_INH_PRETREAT_AND_ACT_BY_A3R_VS_TCELL_MEMBRANES_ACT_MAST_CELL_UP	GSE19888_ADENOSINE_A3R_INH_VS_ACT_WITH_INHIBITOR_PRETREATMENT_IN_MAST_CELL_UP				GSE14000_UNSTIM_VS_4H_LPS_DC_DN			GSE21546_WT_VS_SAP1A_KO_DP_THYMOCYTES_UP	GSE13485_CTRL_VS_DAY3_YF17D_VACCINE_PBMC_DN	GSE13485_DAY1_VS_DAY7_YF17D_VACCINE_PBMC_DN	GSE14000_UNSTIM_VS_4H_LPS_DC_TRANSLATED_RNA_DN	GSE34006_WT_VS_A2AR_KO_TREG_DN	GSE18791_CTRL_VS_NEWCASTLE_VIRUS_DC_6H_DN							GSE18791_CTRL_VS_NEWCASTLE_VIRUS_DC_4H_DN	GSE34006_A2AR_KO_VS_A2AR_AGONIST_TREATED_TREG_UP		GSE38681_WT_VS_LYL1_KO_LYMPHOID_PRIMED_MULTIPOTENT_PROGENITOR_DN			GSE26030_TH1_VS_TH17_DAY5_POST_POLARIZATION_UP	GSE36527_CD69_NEG_VS_POS_TREG_CD62L_LOS_KLRG1_NEG_UP			GSE19888_ADENOSINE_A3R_INH_VS_TCELL_MEMBRANES_ACT_MAST_CELL_UP	GSE21546_ELK1_KO_VS_SAP1A_KO_AND_ELK1_KO_DP_THYMOCYTES_UP	GSE33424_CD161_INT_VS_NEG_CD8_TCELL_UP				GSE2706_UNSTIM_VS_8H_R848_DC_DN
54625	PARP14	poly (ADP-ribose) polymerase family, member 14	GSE13485_DAY3_VS_DAY7_YF17D_VACCINE_PBMC_DN	GSE42724_NAIVE_BCELL_VS_PLASMABLAST_UP	GSE13485_CTRL_VS_DAY7_YF17D_VACCINE_PBMC_DN	GSE18791_CTRL_VS_NEWCASTLE_VIRUS_DC_8H_DN	GSE18791_UNSTIM_VS_NEWCATSLE_VIRUS_DC_10H_DN	GSE18791_UNSTIM_VS_NEWCATSLE_VIRUS_DC_6H_DN	GSE13485_PRE_VS_POST_YF17D_VACCINATION_PBMC_DN	GSE19888_ADENOSINE_A3R_INH_PRETREAT_AND_ACT_BY_A3R_VS_TCELL_MEMBRANES_ACT_MAST_CELL_UP	GSE19888_ADENOSINE_A3R_INH_VS_ACT_WITH_INHIBITOR_PRETREATMENT_IN_MAST_CELL_UP				GSE14000_UNSTIM_VS_4H_LPS_DC_DN			GSE21546_WT_VS_SAP1A_KO_DP_THYMOCYTES_UP	GSE13485_CTRL_VS_DAY3_YF17D_VACCINE_PBMC_DN	GSE13485_DAY1_VS_DAY7_YF17D_VACCINE_PBMC_DN		GSE34006_WT_VS_A2AR_KO_TREG_DN	GSE18791_CTRL_VS_NEWCASTLE_VIRUS_DC_6H_DN							GSE18791_CTRL_VS_NEWCASTLE_VIRUS_DC_4H_DN	GSE34006_A2AR_KO_VS_A2AR_AGONIST_TREATED_TREG_UP		GSE38681_WT_VS_LYL1_KO_LYMPHOID_PRIMED_MULTIPOTENT_PROGENITOR_DN			GSE26030_TH1_VS_TH17_DAY5_POST_POLARIZATION_UP	GSE36527_CD69_NEG_VS_POS_TREG_CD62L_LOS_KLRG1_NEG_UP			GSE19888_ADENOSINE_A3R_INH_VS_TCELL_MEMBRANES_ACT_MAST_CELL_UP	GSE21546_ELK1_KO_VS_SAP1A_KO_AND_ELK1_KO_DP_THYMOCYTES_UP	GSE33424_CD161_INT_VS_NEG_CD8_TCELL_UP				GSE2706_UNSTIM_VS_8H_R848_DC_DN
3627	CXCL10	chemokine (C-X-C motif) ligand 10	GSE13485_DAY3_VS_DAY7_YF17D_VACCINE_PBMC_DN	GSE42724_NAIVE_BCELL_VS_PLASMABLAST_UP	GSE13485_CTRL_VS_DAY7_YF17D_VACCINE_PBMC_DN	GSE18791_CTRL_VS_NEWCASTLE_VIRUS_DC_8H_DN	GSE18791_UNSTIM_VS_NEWCATSLE_VIRUS_DC_10H_DN	GSE18791_UNSTIM_VS_NEWCATSLE_VIRUS_DC_6H_DN	GSE13485_PRE_VS_POST_YF17D_VACCINATION_PBMC_DN	GSE19888_ADENOSINE_A3R_INH_PRETREAT_AND_ACT_BY_A3R_VS_TCELL_MEMBRANES_ACT_MAST_CELL_UP	GSE19888_ADENOSINE_A3R_INH_VS_ACT_WITH_INHIBITOR_PRETREATMENT_IN_MAST_CELL_UP					GSE37533_PPARG1_FOXP3_VS_FOXP3_TRANSDUCED_CD4_TCELL_DN	GSE42021_TREG_VS_TCONV_PLN_UP	GSE21546_WT_VS_SAP1A_KO_DP_THYMOCYTES_UP	GSE13485_CTRL_VS_DAY3_YF17D_VACCINE_PBMC_DN	GSE13485_DAY1_VS_DAY7_YF17D_VACCINE_PBMC_DN		GSE34006_WT_VS_A2AR_KO_TREG_DN	GSE18791_CTRL_VS_NEWCASTLE_VIRUS_DC_6H_DN			GSE37534_UNTREATED_VS_PIOGLITAZONE_TREATED_CD4_TCELL_PPARG1_AND_FOXP3_TRASDUCED_DN		GO_IMMUNE_SYSTEM_PROCESS		GSE18791_CTRL_VS_NEWCASTLE_VIRUS_DC_4H_DN	GSE34006_A2AR_KO_VS_A2AR_AGONIST_TREATED_TREG_UP	GSE37533_PPARG2_FOXP3_VS_FOXP3_TRANSDUCED_CD4_TCELL_DN	GSE38681_WT_VS_LYL1_KO_LYMPHOID_PRIMED_MULTIPOTENT_PROGENITOR_DN		GO_DEFENSE_RESPONSE	GSE26030_TH1_VS_TH17_DAY5_POST_POLARIZATION_UP	GSE36527_CD69_NEG_VS_POS_TREG_CD62L_LOS_KLRG1_NEG_UP	GSE41978_ID2_KO_VS_BIM_KO_KLRG1_LOW_EFFECTOR_CD8_TCELL_UP	GO_IMMUNE_RESPONSE	GSE19888_ADENOSINE_A3R_INH_VS_TCELL_MEMBRANES_ACT_MAST_CELL_UP		GSE33424_CD161_INT_VS_NEG_CD8_TCELL_UP	GSE42021_CD24HI_VS_CD24LOW_TREG_THYMUS_DN	GSE2770_TGFB_AND_IL4_ACT_VS_ACT_CD4_TCELL_2H_DN	GSE1432_CTRL_VS_IFNG_24H_MICROGLIA_DN	GSE2706_UNSTIM_VS_8H_R848_DC_DN		GSE42021_CD24HI_VS_CD24LOW_TCONV_THYMUS_DN	GSE42021_CD24INT_VS_CD24LOW_TREG_THYMUS_DN
94240	EPSTI1	epithelial stromal interaction 1 (breast)	GSE13485_DAY3_VS_DAY7_YF17D_VACCINE_PBMC_DN	GSE42724_NAIVE_BCELL_VS_PLASMABLAST_UP	GSE13485_CTRL_VS_DAY7_YF17D_VACCINE_PBMC_DN	GSE18791_CTRL_VS_NEWCASTLE_VIRUS_DC_8H_DN	GSE18791_UNSTIM_VS_NEWCATSLE_VIRUS_DC_10H_DN	GSE18791_UNSTIM_VS_NEWCATSLE_VIRUS_DC_6H_DN	GSE13485_PRE_VS_POST_YF17D_VACCINATION_PBMC_DN	GSE19888_ADENOSINE_A3R_INH_PRETREAT_AND_ACT_BY_A3R_VS_TCELL_MEMBRANES_ACT_MAST_CELL_UP					GSE14000_UNSTIM_VS_4H_LPS_DC_DN				GSE13485_CTRL_VS_DAY3_YF17D_VACCINE_PBMC_DN	GSE13485_DAY1_VS_DAY7_YF17D_VACCINE_PBMC_DN	GSE14000_UNSTIM_VS_4H_LPS_DC_TRANSLATED_RNA_DN		GSE18791_CTRL_VS_NEWCASTLE_VIRUS_DC_6H_DN							GSE18791_CTRL_VS_NEWCASTLE_VIRUS_DC_4H_DN						GSE26030_TH1_VS_TH17_DAY5_POST_POLARIZATION_UP	GSE36527_CD69_NEG_VS_POS_TREG_CD62L_LOS_KLRG1_NEG_UP					GSE33424_CD161_INT_VS_NEG_CD8_TCELL_UP		GSE2770_TGFB_AND_IL4_ACT_VS_ACT_CD4_TCELL_2H_DN		GSE2706_UNSTIM_VS_8H_R848_DC_DN
3959	LGALS3BP	lectin, galactoside-binding, soluble, 3 binding protein	GSE13485_DAY3_VS_DAY7_YF17D_VACCINE_PBMC_DN	GSE42724_NAIVE_BCELL_VS_PLASMABLAST_UP	GSE13485_CTRL_VS_DAY7_YF17D_VACCINE_PBMC_DN	GSE18791_CTRL_VS_NEWCASTLE_VIRUS_DC_8H_DN	GSE18791_UNSTIM_VS_NEWCATSLE_VIRUS_DC_10H_DN	GSE18791_UNSTIM_VS_NEWCATSLE_VIRUS_DC_6H_DN	GSE13485_PRE_VS_POST_YF17D_VACCINATION_PBMC_DN			GSE42021_CD24HI_VS_CD24INT_TREG_THYMUS_DN	GSE42021_TREG_PLN_VS_TREG_PRECURSORS_THYMUS_DN	GSE13484_UNSTIM_VS_YF17D_VACCINE_STIM_PBMC_DN			GSE42021_TREG_VS_TCONV_PLN_UP	GSE21546_WT_VS_SAP1A_KO_DP_THYMOCYTES_UP		GSE13485_DAY1_VS_DAY7_YF17D_VACCINE_PBMC_DN				GSE21927_SPLEEN_C57BL6_VS_4T1_TUMOR_BALBC_MONOCYTES_DN	GSE22886_CTRL_VS_LPS_24H_DC_DN		GSE42021_TREG_PLN_VS_CD24INT_TREG_THYMUS_DN		GSE10325_CD4_TCELL_VS_LUPUS_CD4_TCELL_DN		GSE34006_A2AR_KO_VS_A2AR_AGONIST_TREATED_TREG_UP		GSE38681_WT_VS_LYL1_KO_LYMPHOID_PRIMED_MULTIPOTENT_PROGENITOR_DN	GSE42021_TREG_PLN_VS_CD24LO_TREG_THYMUS_DN	GO_DEFENSE_RESPONSE	GSE26030_TH1_VS_TH17_DAY5_POST_POLARIZATION_UP	GSE36527_CD69_NEG_VS_POS_TREG_CD62L_LOS_KLRG1_NEG_UP	GSE41978_ID2_KO_VS_BIM_KO_KLRG1_LOW_EFFECTOR_CD8_TCELL_UP			GSE21546_ELK1_KO_VS_SAP1A_KO_AND_ELK1_KO_DP_THYMOCYTES_UP	GSE33424_CD161_INT_VS_NEG_CD8_TCELL_UP			GSE1432_CTRL_VS_IFNG_24H_MICROGLIA_DN
2633	GBP1	guanylate binding protein 1, interferon-inducible	GSE13485_DAY3_VS_DAY7_YF17D_VACCINE_PBMC_DN	GSE42724_NAIVE_BCELL_VS_PLASMABLAST_UP	GSE13485_CTRL_VS_DAY7_YF17D_VACCINE_PBMC_DN	GSE18791_CTRL_VS_NEWCASTLE_VIRUS_DC_8H_DN		GSE18791_UNSTIM_VS_NEWCATSLE_VIRUS_DC_6H_DN	GSE13485_PRE_VS_POST_YF17D_VACCINATION_PBMC_DN			GSE42021_CD24HI_VS_CD24INT_TREG_THYMUS_DN	GSE42021_TREG_PLN_VS_TREG_PRECURSORS_THYMUS_DN	GSE13484_UNSTIM_VS_YF17D_VACCINE_STIM_PBMC_DN	GSE14000_UNSTIM_VS_4H_LPS_DC_DN	GSE37533_PPARG1_FOXP3_VS_FOXP3_TRANSDUCED_CD4_TCELL_DN	GSE42021_TREG_VS_TCONV_PLN_UP	GSE21546_WT_VS_SAP1A_KO_DP_THYMOCYTES_UP	GSE13485_CTRL_VS_DAY3_YF17D_VACCINE_PBMC_DN	GSE13485_DAY1_VS_DAY7_YF17D_VACCINE_PBMC_DN	GSE14000_UNSTIM_VS_4H_LPS_DC_TRANSLATED_RNA_DN		GSE18791_CTRL_VS_NEWCASTLE_VIRUS_DC_6H_DN	GSE21927_SPLEEN_C57BL6_VS_4T1_TUMOR_BALBC_MONOCYTES_DN	GSE22886_CTRL_VS_LPS_24H_DC_DN	GSE37534_UNTREATED_VS_PIOGLITAZONE_TREATED_CD4_TCELL_PPARG1_AND_FOXP3_TRASDUCED_DN	GSE42021_TREG_PLN_VS_CD24INT_TREG_THYMUS_DN	GO_IMMUNE_SYSTEM_PROCESS	GSE10325_CD4_TCELL_VS_LUPUS_CD4_TCELL_DN			GSE37533_PPARG2_FOXP3_VS_FOXP3_TRANSDUCED_CD4_TCELL_DN		GSE42021_TREG_PLN_VS_CD24LO_TREG_THYMUS_DN	GO_DEFENSE_RESPONSE			GSE41978_ID2_KO_VS_BIM_KO_KLRG1_LOW_EFFECTOR_CD8_TCELL_UP	GO_IMMUNE_RESPONSE						GSE1432_CTRL_VS_IFNG_24H_MICROGLIA_DN	GSE2706_UNSTIM_VS_8H_R848_DC_DN		GSE42021_CD24HI_VS_CD24LOW_TCONV_THYMUS_DN
4061	LY6E	lymphocyte antigen 6 complex, locus E	GSE13485_DAY3_VS_DAY7_YF17D_VACCINE_PBMC_DN	GSE42724_NAIVE_BCELL_VS_PLASMABLAST_UP	GSE13485_CTRL_VS_DAY7_YF17D_VACCINE_PBMC_DN				GSE13485_PRE_VS_POST_YF17D_VACCINATION_PBMC_DN	GSE19888_ADENOSINE_A3R_INH_PRETREAT_AND_ACT_BY_A3R_VS_TCELL_MEMBRANES_ACT_MAST_CELL_UP	GSE19888_ADENOSINE_A3R_INH_VS_ACT_WITH_INHIBITOR_PRETREATMENT_IN_MAST_CELL_UP	GSE42021_CD24HI_VS_CD24INT_TREG_THYMUS_DN	GSE42021_TREG_PLN_VS_TREG_PRECURSORS_THYMUS_DN	GSE13484_UNSTIM_VS_YF17D_VACCINE_STIM_PBMC_DN		GSE37533_PPARG1_FOXP3_VS_FOXP3_TRANSDUCED_CD4_TCELL_DN			GSE13485_CTRL_VS_DAY3_YF17D_VACCINE_PBMC_DN					GSE21927_SPLEEN_C57BL6_VS_4T1_TUMOR_BALBC_MONOCYTES_DN		GSE37534_UNTREATED_VS_PIOGLITAZONE_TREATED_CD4_TCELL_PPARG1_AND_FOXP3_TRASDUCED_DN	GSE42021_TREG_PLN_VS_CD24INT_TREG_THYMUS_DN					GSE37533_PPARG2_FOXP3_VS_FOXP3_TRANSDUCED_CD4_TCELL_DN		GSE42021_TREG_PLN_VS_CD24LO_TREG_THYMUS_DN							GSE21546_ELK1_KO_VS_SAP1A_KO_AND_ELK1_KO_DP_THYMOCYTES_UP			GSE2770_TGFB_AND_IL4_ACT_VS_ACT_CD4_TCELL_2H_DN	GSE1432_CTRL_VS_IFNG_24H_MICROGLIA_DN		GSE37533_PPARG1_FOXP3_VS_FOXP3_TRANSDUCED_CD4_TCELL_PIOGLITAZONE_TREATED_UP		GSE42021_CD24INT_VS_CD24LOW_TREG_THYMUS_DN
85441	PRIC285	peroxisomal proliferator-activated receptor A interacting complex 285	GSE13485_DAY3_VS_DAY7_YF17D_VACCINE_PBMC_DN	GSE42724_NAIVE_BCELL_VS_PLASMABLAST_UP		GSE18791_CTRL_VS_NEWCASTLE_VIRUS_DC_8H_DN	GSE18791_UNSTIM_VS_NEWCATSLE_VIRUS_DC_10H_DN	GSE18791_UNSTIM_VS_NEWCATSLE_VIRUS_DC_6H_DN			GSE19888_ADENOSINE_A3R_INH_VS_ACT_WITH_INHIBITOR_PRETREATMENT_IN_MAST_CELL_UP							GSE21546_WT_VS_SAP1A_KO_DP_THYMOCYTES_UP				GSE34006_WT_VS_A2AR_KO_TREG_DN	GSE18791_CTRL_VS_NEWCASTLE_VIRUS_DC_6H_DN							GSE18791_CTRL_VS_NEWCASTLE_VIRUS_DC_4H_DN	GSE34006_A2AR_KO_VS_A2AR_AGONIST_TREATED_TREG_UP		GSE38681_WT_VS_LYL1_KO_LYMPHOID_PRIMED_MULTIPOTENT_PROGENITOR_DN			GSE26030_TH1_VS_TH17_DAY5_POST_POLARIZATION_UP	GSE36527_CD69_NEG_VS_POS_TREG_CD62L_LOS_KLRG1_NEG_UP			GSE19888_ADENOSINE_A3R_INH_VS_TCELL_MEMBRANES_ACT_MAST_CELL_UP	GSE21546_ELK1_KO_VS_SAP1A_KO_AND_ELK1_KO_DP_THYMOCYTES_UP			GSE2770_TGFB_AND_IL4_ACT_VS_ACT_CD4_TCELL_2H_DN
2537	IFI6	interferon, alpha-inducible protein 6	GSE13485_DAY3_VS_DAY7_YF17D_VACCINE_PBMC_DN		GSE13485_CTRL_VS_DAY7_YF17D_VACCINE_PBMC_DN	GSE18791_CTRL_VS_NEWCASTLE_VIRUS_DC_8H_DN	GSE18791_UNSTIM_VS_NEWCATSLE_VIRUS_DC_10H_DN	GSE18791_UNSTIM_VS_NEWCATSLE_VIRUS_DC_6H_DN	GSE13485_PRE_VS_POST_YF17D_VACCINATION_PBMC_DN			GSE42021_CD24HI_VS_CD24INT_TREG_THYMUS_DN	GSE42021_TREG_PLN_VS_TREG_PRECURSORS_THYMUS_DN	GSE13484_UNSTIM_VS_YF17D_VACCINE_STIM_PBMC_DN	GSE14000_UNSTIM_VS_4H_LPS_DC_DN	GSE37533_PPARG1_FOXP3_VS_FOXP3_TRANSDUCED_CD4_TCELL_DN			GSE13485_CTRL_VS_DAY3_YF17D_VACCINE_PBMC_DN	GSE13485_DAY1_VS_DAY7_YF17D_VACCINE_PBMC_DN			GSE18791_CTRL_VS_NEWCASTLE_VIRUS_DC_6H_DN	GSE21927_SPLEEN_C57BL6_VS_4T1_TUMOR_BALBC_MONOCYTES_DN	GSE22886_CTRL_VS_LPS_24H_DC_DN	GSE37534_UNTREATED_VS_PIOGLITAZONE_TREATED_CD4_TCELL_PPARG1_AND_FOXP3_TRASDUCED_DN		GO_IMMUNE_SYSTEM_PROCESS	GSE10325_CD4_TCELL_VS_LUPUS_CD4_TCELL_DN	GSE18791_CTRL_VS_NEWCASTLE_VIRUS_DC_4H_DN		GSE37533_PPARG2_FOXP3_VS_FOXP3_TRANSDUCED_CD4_TCELL_DN		GSE42021_TREG_PLN_VS_CD24LO_TREG_THYMUS_DN	GO_DEFENSE_RESPONSE			GSE41978_ID2_KO_VS_BIM_KO_KLRG1_LOW_EFFECTOR_CD8_TCELL_UP	GO_IMMUNE_RESPONSE		GSE21546_ELK1_KO_VS_SAP1A_KO_AND_ELK1_KO_DP_THYMOCYTES_UP		GSE42021_CD24HI_VS_CD24LOW_TREG_THYMUS_DN			GSE2706_UNSTIM_VS_8H_R848_DC_DN	GSE37533_PPARG1_FOXP3_VS_FOXP3_TRANSDUCED_CD4_TCELL_PIOGLITAZONE_TREATED_UP		GSE42021_CD24INT_VS_CD24LOW_TREG_THYMUS_DN
27074	LAMP3	lysosomal-associated membrane protein 3	GSE13485_DAY3_VS_DAY7_YF17D_VACCINE_PBMC_DN		GSE13485_CTRL_VS_DAY7_YF17D_VACCINE_PBMC_DN				GSE13485_PRE_VS_POST_YF17D_VACCINATION_PBMC_DN			GSE42021_CD24HI_VS_CD24INT_TREG_THYMUS_DN	GSE42021_TREG_PLN_VS_TREG_PRECURSORS_THYMUS_DN	GSE13484_UNSTIM_VS_YF17D_VACCINE_STIM_PBMC_DN			GSE42021_TREG_VS_TCONV_PLN_UP		GSE13485_CTRL_VS_DAY3_YF17D_VACCINE_PBMC_DN	GSE13485_DAY1_VS_DAY7_YF17D_VACCINE_PBMC_DN				GSE21927_SPLEEN_C57BL6_VS_4T1_TUMOR_BALBC_MONOCYTES_DN	GSE22886_CTRL_VS_LPS_24H_DC_DN		GSE42021_TREG_PLN_VS_CD24INT_TREG_THYMUS_DN	GO_IMMUNE_SYSTEM_PROCESS	GSE10325_CD4_TCELL_VS_LUPUS_CD4_TCELL_DN					GSE42021_TREG_PLN_VS_CD24LO_TREG_THYMUS_DN					GO_IMMUNE_RESPONSE				GSE42021_CD24HI_VS_CD24LOW_TREG_THYMUS_DN	GSE2770_TGFB_AND_IL4_ACT_VS_ACT_CD4_TCELL_2H_DN				GSE42021_CD24HI_VS_CD24LOW_TCONV_THYMUS_DN	GSE42021_CD24INT_VS_CD24LOW_TREG_THYMUS_DN
51510	CHMP5	charged multivesicular body protein 5	GSE13485_DAY3_VS_DAY7_YF17D_VACCINE_PBMC_DN		GSE13485_CTRL_VS_DAY7_YF17D_VACCINE_PBMC_DN								GSE42021_TREG_PLN_VS_TREG_PRECURSORS_THYMUS_DN	GSE13484_UNSTIM_VS_YF17D_VACCINE_STIM_PBMC_DN						GSE13485_DAY1_VS_DAY7_YF17D_VACCINE_PBMC_DN				GSE21927_SPLEEN_C57BL6_VS_4T1_TUMOR_BALBC_MONOCYTES_DN	GSE22886_CTRL_VS_LPS_24H_DC_DN								GSE38681_WT_VS_LYL1_KO_LYMPHOID_PRIMED_MULTIPOTENT_PROGENITOR_DN										GSE42021_CD24HI_VS_CD24LOW_TREG_THYMUS_DN	GSE2770_TGFB_AND_IL4_ACT_VS_ACT_CD4_TCELL_2H_DN					GSE42021_CD24INT_VS_CD24LOW_TREG_THYMUS_DN
7453	WARS	tryptophanyl-tRNA synthetase	GSE13485_DAY3_VS_DAY7_YF17D_VACCINE_PBMC_DN			GSE18791_CTRL_VS_NEWCASTLE_VIRUS_DC_8H_DN	GSE18791_UNSTIM_VS_NEWCATSLE_VIRUS_DC_10H_DN	GSE18791_UNSTIM_VS_NEWCATSLE_VIRUS_DC_6H_DN		GSE19888_ADENOSINE_A3R_INH_PRETREAT_AND_ACT_BY_A3R_VS_TCELL_MEMBRANES_ACT_MAST_CELL_UP	GSE19888_ADENOSINE_A3R_INH_VS_ACT_WITH_INHIBITOR_PRETREATMENT_IN_MAST_CELL_UP	GSE42021_CD24HI_VS_CD24INT_TREG_THYMUS_DN			GSE14000_UNSTIM_VS_4H_LPS_DC_DN	GSE37533_PPARG1_FOXP3_VS_FOXP3_TRANSDUCED_CD4_TCELL_DN	GSE42021_TREG_VS_TCONV_PLN_UP			GSE13485_DAY1_VS_DAY7_YF17D_VACCINE_PBMC_DN	GSE14000_UNSTIM_VS_4H_LPS_DC_TRANSLATED_RNA_DN				GSE22886_CTRL_VS_LPS_24H_DC_DN	GSE37534_UNTREATED_VS_PIOGLITAZONE_TREATED_CD4_TCELL_PPARG1_AND_FOXP3_TRASDUCED_DN	GSE42021_TREG_PLN_VS_CD24INT_TREG_THYMUS_DN		GSE10325_CD4_TCELL_VS_LUPUS_CD4_TCELL_DN			GSE37533_PPARG2_FOXP3_VS_FOXP3_TRANSDUCED_CD4_TCELL_DN						GSE41978_ID2_KO_VS_BIM_KO_KLRG1_LOW_EFFECTOR_CD8_TCELL_UP							GSE1432_CTRL_VS_IFNG_24H_MICROGLIA_DN	GSE2706_UNSTIM_VS_8H_R848_DC_DN		GSE42021_CD24HI_VS_CD24LOW_TCONV_THYMUS_DN
2358	FPR2	formyl peptide receptor 2	GSE13485_DAY3_VS_DAY7_YF17D_VACCINE_PBMC_DN								GSE19888_ADENOSINE_A3R_INH_VS_ACT_WITH_INHIBITOR_PRETREATMENT_IN_MAST_CELL_UP																								GO_DEFENSE_RESPONSE
11004	KIF2C	kinesin family member 2C	GSE13485_DAY3_VS_DAY7_YF17D_VACCINE_PBMC_DN																									GO_IMMUNE_SYSTEM_PROCESS
162417	NAGS	N-acetylglutamate synthase	GSE13485_DAY3_VS_DAY7_YF17D_VACCINE_PBMC_DN
116071	BATF2	basic leucine zipper transcription factor, ATF-like 2		GSE42724_NAIVE_BCELL_VS_PLASMABLAST_UP	GSE13485_CTRL_VS_DAY7_YF17D_VACCINE_PBMC_DN	GSE18791_CTRL_VS_NEWCASTLE_VIRUS_DC_8H_DN	GSE18791_UNSTIM_VS_NEWCATSLE_VIRUS_DC_10H_DN	GSE18791_UNSTIM_VS_NEWCATSLE_VIRUS_DC_6H_DN	GSE13485_PRE_VS_POST_YF17D_VACCINATION_PBMC_DN	GSE19888_ADENOSINE_A3R_INH_PRETREAT_AND_ACT_BY_A3R_VS_TCELL_MEMBRANES_ACT_MAST_CELL_UP	GSE19888_ADENOSINE_A3R_INH_VS_ACT_WITH_INHIBITOR_PRETREATMENT_IN_MAST_CELL_UP				GSE14000_UNSTIM_VS_4H_LPS_DC_DN			GSE21546_WT_VS_SAP1A_KO_DP_THYMOCYTES_UP	GSE13485_CTRL_VS_DAY3_YF17D_VACCINE_PBMC_DN		GSE14000_UNSTIM_VS_4H_LPS_DC_TRANSLATED_RNA_DN		GSE18791_CTRL_VS_NEWCASTLE_VIRUS_DC_6H_DN					GO_IMMUNE_SYSTEM_PROCESS		GSE18791_CTRL_VS_NEWCASTLE_VIRUS_DC_4H_DN					GO_DEFENSE_RESPONSE					GSE19888_ADENOSINE_A3R_INH_VS_TCELL_MEMBRANES_ACT_MAST_CELL_UP
9447	AIM2	absent in melanoma 2		GSE42724_NAIVE_BCELL_VS_PLASMABLAST_UP	GSE13485_CTRL_VS_DAY7_YF17D_VACCINE_PBMC_DN	GSE18791_CTRL_VS_NEWCASTLE_VIRUS_DC_8H_DN	GSE18791_UNSTIM_VS_NEWCATSLE_VIRUS_DC_10H_DN	GSE18791_UNSTIM_VS_NEWCATSLE_VIRUS_DC_6H_DN	GSE13485_PRE_VS_POST_YF17D_VACCINATION_PBMC_DN					GSE13484_UNSTIM_VS_YF17D_VACCINE_STIM_PBMC_DN					GSE13485_CTRL_VS_DAY3_YF17D_VACCINE_PBMC_DN	GSE13485_DAY1_VS_DAY7_YF17D_VACCINE_PBMC_DN	GSE14000_UNSTIM_VS_4H_LPS_DC_TRANSLATED_RNA_DN							GO_IMMUNE_SYSTEM_PROCESS	GSE10325_CD4_TCELL_VS_LUPUS_CD4_TCELL_DN						GO_DEFENSE_RESPONSE				GO_IMMUNE_RESPONSE						GSE1432_CTRL_VS_IFNG_24H_MICROGLIA_DN
3430	IFI35	interferon-induced protein 35		GSE42724_NAIVE_BCELL_VS_PLASMABLAST_UP	GSE13485_CTRL_VS_DAY7_YF17D_VACCINE_PBMC_DN				GSE13485_PRE_VS_POST_YF17D_VACCINATION_PBMC_DN	GSE19888_ADENOSINE_A3R_INH_PRETREAT_AND_ACT_BY_A3R_VS_TCELL_MEMBRANES_ACT_MAST_CELL_UP	GSE19888_ADENOSINE_A3R_INH_VS_ACT_WITH_INHIBITOR_PRETREATMENT_IN_MAST_CELL_UP	GSE42021_CD24HI_VS_CD24INT_TREG_THYMUS_DN	GSE42021_TREG_PLN_VS_TREG_PRECURSORS_THYMUS_DN	GSE13484_UNSTIM_VS_YF17D_VACCINE_STIM_PBMC_DN	GSE14000_UNSTIM_VS_4H_LPS_DC_DN	GSE37533_PPARG1_FOXP3_VS_FOXP3_TRANSDUCED_CD4_TCELL_DN	GSE42021_TREG_VS_TCONV_PLN_UP	GSE21546_WT_VS_SAP1A_KO_DP_THYMOCYTES_UP				GSE34006_WT_VS_A2AR_KO_TREG_DN		GSE21927_SPLEEN_C57BL6_VS_4T1_TUMOR_BALBC_MONOCYTES_DN	GSE22886_CTRL_VS_LPS_24H_DC_DN	GSE37534_UNTREATED_VS_PIOGLITAZONE_TREATED_CD4_TCELL_PPARG1_AND_FOXP3_TRASDUCED_DN	GSE42021_TREG_PLN_VS_CD24INT_TREG_THYMUS_DN	GO_IMMUNE_SYSTEM_PROCESS	GSE10325_CD4_TCELL_VS_LUPUS_CD4_TCELL_DN	GSE18791_CTRL_VS_NEWCASTLE_VIRUS_DC_4H_DN	GSE34006_A2AR_KO_VS_A2AR_AGONIST_TREATED_TREG_UP	GSE37533_PPARG2_FOXP3_VS_FOXP3_TRANSDUCED_CD4_TCELL_DN	GSE38681_WT_VS_LYL1_KO_LYMPHOID_PRIMED_MULTIPOTENT_PROGENITOR_DN	GSE42021_TREG_PLN_VS_CD24LO_TREG_THYMUS_DN	GO_DEFENSE_RESPONSE	GSE26030_TH1_VS_TH17_DAY5_POST_POLARIZATION_UP	GSE36527_CD69_NEG_VS_POS_TREG_CD62L_LOS_KLRG1_NEG_UP	GSE41978_ID2_KO_VS_BIM_KO_KLRG1_LOW_EFFECTOR_CD8_TCELL_UP	GO_IMMUNE_RESPONSE	GSE19888_ADENOSINE_A3R_INH_VS_TCELL_MEMBRANES_ACT_MAST_CELL_UP	GSE21546_ELK1_KO_VS_SAP1A_KO_AND_ELK1_KO_DP_THYMOCYTES_UP	GSE33424_CD161_INT_VS_NEG_CD8_TCELL_UP	GSE42021_CD24HI_VS_CD24LOW_TREG_THYMUS_DN	GSE2770_TGFB_AND_IL4_ACT_VS_ACT_CD4_TCELL_2H_DN	GSE1432_CTRL_VS_IFNG_24H_MICROGLIA_DN	GSE2706_UNSTIM_VS_8H_R848_DC_DN	GSE37533_PPARG1_FOXP3_VS_FOXP3_TRANSDUCED_CD4_TCELL_PIOGLITAZONE_TREATED_UP	GSE42021_CD24HI_VS_CD24LOW_TCONV_THYMUS_DN
684	BST2	bone marrow stromal cell antigen 2		GSE42724_NAIVE_BCELL_VS_PLASMABLAST_UP	GSE13485_CTRL_VS_DAY7_YF17D_VACCINE_PBMC_DN				GSE13485_PRE_VS_POST_YF17D_VACCINATION_PBMC_DN	GSE19888_ADENOSINE_A3R_INH_PRETREAT_AND_ACT_BY_A3R_VS_TCELL_MEMBRANES_ACT_MAST_CELL_UP		GSE42021_CD24HI_VS_CD24INT_TREG_THYMUS_DN	GSE42021_TREG_PLN_VS_TREG_PRECURSORS_THYMUS_DN	GSE13484_UNSTIM_VS_YF17D_VACCINE_STIM_PBMC_DN	GSE14000_UNSTIM_VS_4H_LPS_DC_DN	GSE37533_PPARG1_FOXP3_VS_FOXP3_TRANSDUCED_CD4_TCELL_DN	GSE42021_TREG_VS_TCONV_PLN_UP	GSE21546_WT_VS_SAP1A_KO_DP_THYMOCYTES_UP	GSE13485_CTRL_VS_DAY3_YF17D_VACCINE_PBMC_DN			GSE34006_WT_VS_A2AR_KO_TREG_DN		GSE21927_SPLEEN_C57BL6_VS_4T1_TUMOR_BALBC_MONOCYTES_DN	GSE22886_CTRL_VS_LPS_24H_DC_DN	GSE37534_UNTREATED_VS_PIOGLITAZONE_TREATED_CD4_TCELL_PPARG1_AND_FOXP3_TRASDUCED_DN	GSE42021_TREG_PLN_VS_CD24INT_TREG_THYMUS_DN	GO_IMMUNE_SYSTEM_PROCESS			GSE34006_A2AR_KO_VS_A2AR_AGONIST_TREATED_TREG_UP			GSE42021_TREG_PLN_VS_CD24LO_TREG_THYMUS_DN	GO_DEFENSE_RESPONSE	GSE26030_TH1_VS_TH17_DAY5_POST_POLARIZATION_UP		GSE41978_ID2_KO_VS_BIM_KO_KLRG1_LOW_EFFECTOR_CD8_TCELL_UP	GO_IMMUNE_RESPONSE		GSE21546_ELK1_KO_VS_SAP1A_KO_AND_ELK1_KO_DP_THYMOCYTES_UP		GSE42021_CD24HI_VS_CD24LOW_TREG_THYMUS_DN	GSE2770_TGFB_AND_IL4_ACT_VS_ACT_CD4_TCELL_2H_DN			GSE37533_PPARG1_FOXP3_VS_FOXP3_TRANSDUCED_CD4_TCELL_PIOGLITAZONE_TREATED_UP	GSE42021_CD24HI_VS_CD24LOW_TCONV_THYMUS_DN	GSE42021_CD24INT_VS_CD24LOW_TREG_THYMUS_DN
5698	PSMB9	proteasome (prosome, macropain) subunit, beta type, 9 (large multifunctional peptidase 2)		GSE42724_NAIVE_BCELL_VS_PLASMABLAST_UP	GSE13485_CTRL_VS_DAY7_YF17D_VACCINE_PBMC_DN					GSE19888_ADENOSINE_A3R_INH_PRETREAT_AND_ACT_BY_A3R_VS_TCELL_MEMBRANES_ACT_MAST_CELL_UP	GSE19888_ADENOSINE_A3R_INH_VS_ACT_WITH_INHIBITOR_PRETREATMENT_IN_MAST_CELL_UP	GSE42021_CD24HI_VS_CD24INT_TREG_THYMUS_DN	GSE42021_TREG_PLN_VS_TREG_PRECURSORS_THYMUS_DN	GSE13484_UNSTIM_VS_YF17D_VACCINE_STIM_PBMC_DN	GSE14000_UNSTIM_VS_4H_LPS_DC_DN	GSE37533_PPARG1_FOXP3_VS_FOXP3_TRANSDUCED_CD4_TCELL_DN	GSE42021_TREG_VS_TCONV_PLN_UP	GSE21546_WT_VS_SAP1A_KO_DP_THYMOCYTES_UP		GSE13485_DAY1_VS_DAY7_YF17D_VACCINE_PBMC_DN		GSE34006_WT_VS_A2AR_KO_TREG_DN			GSE22886_CTRL_VS_LPS_24H_DC_DN	GSE37534_UNTREATED_VS_PIOGLITAZONE_TREATED_CD4_TCELL_PPARG1_AND_FOXP3_TRASDUCED_DN	GSE42021_TREG_PLN_VS_CD24INT_TREG_THYMUS_DN	GO_IMMUNE_SYSTEM_PROCESS	GSE10325_CD4_TCELL_VS_LUPUS_CD4_TCELL_DN		GSE34006_A2AR_KO_VS_A2AR_AGONIST_TREATED_TREG_UP	GSE37533_PPARG2_FOXP3_VS_FOXP3_TRANSDUCED_CD4_TCELL_DN	GSE38681_WT_VS_LYL1_KO_LYMPHOID_PRIMED_MULTIPOTENT_PROGENITOR_DN	GSE42021_TREG_PLN_VS_CD24LO_TREG_THYMUS_DN			GSE36527_CD69_NEG_VS_POS_TREG_CD62L_LOS_KLRG1_NEG_UP	GSE41978_ID2_KO_VS_BIM_KO_KLRG1_LOW_EFFECTOR_CD8_TCELL_UP		GSE19888_ADENOSINE_A3R_INH_VS_TCELL_MEMBRANES_ACT_MAST_CELL_UP					GSE1432_CTRL_VS_IFNG_24H_MICROGLIA_DN		GSE37533_PPARG1_FOXP3_VS_FOXP3_TRANSDUCED_CD4_TCELL_PIOGLITAZONE_TREATED_UP	GSE42021_CD24HI_VS_CD24LOW_TCONV_THYMUS_DN
3669	ISG20	interferon stimulated exonuclease gene 20kDa		GSE42724_NAIVE_BCELL_VS_PLASMABLAST_UP		GSE18791_CTRL_VS_NEWCASTLE_VIRUS_DC_8H_DN	GSE18791_UNSTIM_VS_NEWCATSLE_VIRUS_DC_10H_DN	GSE18791_UNSTIM_VS_NEWCATSLE_VIRUS_DC_6H_DN		GSE19888_ADENOSINE_A3R_INH_PRETREAT_AND_ACT_BY_A3R_VS_TCELL_MEMBRANES_ACT_MAST_CELL_UP	GSE19888_ADENOSINE_A3R_INH_VS_ACT_WITH_INHIBITOR_PRETREATMENT_IN_MAST_CELL_UP	GSE42021_CD24HI_VS_CD24INT_TREG_THYMUS_DN	GSE42021_TREG_PLN_VS_TREG_PRECURSORS_THYMUS_DN	GSE13484_UNSTIM_VS_YF17D_VACCINE_STIM_PBMC_DN	GSE14000_UNSTIM_VS_4H_LPS_DC_DN	GSE37533_PPARG1_FOXP3_VS_FOXP3_TRANSDUCED_CD4_TCELL_DN	GSE42021_TREG_VS_TCONV_PLN_UP				GSE14000_UNSTIM_VS_4H_LPS_DC_TRANSLATED_RNA_DN	GSE34006_WT_VS_A2AR_KO_TREG_DN	GSE18791_CTRL_VS_NEWCASTLE_VIRUS_DC_6H_DN	GSE21927_SPLEEN_C57BL6_VS_4T1_TUMOR_BALBC_MONOCYTES_DN	GSE22886_CTRL_VS_LPS_24H_DC_DN	GSE37534_UNTREATED_VS_PIOGLITAZONE_TREATED_CD4_TCELL_PPARG1_AND_FOXP3_TRASDUCED_DN	GSE42021_TREG_PLN_VS_CD24INT_TREG_THYMUS_DN	GO_IMMUNE_SYSTEM_PROCESS	GSE10325_CD4_TCELL_VS_LUPUS_CD4_TCELL_DN	GSE18791_CTRL_VS_NEWCASTLE_VIRUS_DC_4H_DN	GSE34006_A2AR_KO_VS_A2AR_AGONIST_TREATED_TREG_UP	GSE37533_PPARG2_FOXP3_VS_FOXP3_TRANSDUCED_CD4_TCELL_DN	GSE38681_WT_VS_LYL1_KO_LYMPHOID_PRIMED_MULTIPOTENT_PROGENITOR_DN	GSE42021_TREG_PLN_VS_CD24LO_TREG_THYMUS_DN	GO_DEFENSE_RESPONSE	GSE26030_TH1_VS_TH17_DAY5_POST_POLARIZATION_UP	GSE36527_CD69_NEG_VS_POS_TREG_CD62L_LOS_KLRG1_NEG_UP	GSE41978_ID2_KO_VS_BIM_KO_KLRG1_LOW_EFFECTOR_CD8_TCELL_UP	GO_IMMUNE_RESPONSE			GSE33424_CD161_INT_VS_NEG_CD8_TCELL_UP	GSE42021_CD24HI_VS_CD24LOW_TREG_THYMUS_DN	GSE2770_TGFB_AND_IL4_ACT_VS_ACT_CD4_TCELL_2H_DN	GSE1432_CTRL_VS_IFNG_24H_MICROGLIA_DN	GSE2706_UNSTIM_VS_8H_R848_DC_DN	GSE37533_PPARG1_FOXP3_VS_FOXP3_TRANSDUCED_CD4_TCELL_PIOGLITAZONE_TREATED_UP	GSE42021_CD24HI_VS_CD24LOW_TCONV_THYMUS_DN	GSE42021_CD24INT_VS_CD24LOW_TREG_THYMUS_DN
115362	GBP5	guanylate binding protein 5		GSE42724_NAIVE_BCELL_VS_PLASMABLAST_UP		GSE18791_CTRL_VS_NEWCASTLE_VIRUS_DC_8H_DN	GSE18791_UNSTIM_VS_NEWCATSLE_VIRUS_DC_10H_DN	GSE18791_UNSTIM_VS_NEWCATSLE_VIRUS_DC_6H_DN							GSE14000_UNSTIM_VS_4H_LPS_DC_DN						GSE14000_UNSTIM_VS_4H_LPS_DC_TRANSLATED_RNA_DN		GSE18791_CTRL_VS_NEWCASTLE_VIRUS_DC_6H_DN					GO_IMMUNE_SYSTEM_PROCESS							GO_DEFENSE_RESPONSE				GO_IMMUNE_RESPONSE
3456	IFNB1	interferon, beta 1, fibroblast				GSE18791_CTRL_VS_NEWCASTLE_VIRUS_DC_8H_DN	GSE18791_UNSTIM_VS_NEWCATSLE_VIRUS_DC_10H_DN																					GO_IMMUNE_SYSTEM_PROCESS							GO_DEFENSE_RESPONSE				GO_IMMUNE_RESPONSE
2015	EMR1	egf-like module containing, mucin-like, hormone receptor-like 1					GSE18791_UNSTIM_VS_NEWCATSLE_VIRUS_DC_10H_DN					GSE42021_CD24HI_VS_CD24INT_TREG_THYMUS_DN	GSE42021_TREG_PLN_VS_TREG_PRECURSORS_THYMUS_DN														GSE42021_TREG_PLN_VS_CD24INT_TREG_THYMUS_DN	GO_IMMUNE_SYSTEM_PROCESS						GSE42021_TREG_PLN_VS_CD24LO_TREG_THYMUS_DN					GO_IMMUNE_RESPONSE
4277	MICB	MHC class I polypeptide-related sequence B						GSE18791_UNSTIM_VS_NEWCATSLE_VIRUS_DC_6H_DN							GSE14000_UNSTIM_VS_4H_LPS_DC_DN						GSE14000_UNSTIM_VS_4H_LPS_DC_TRANSLATED_RNA_DN			GSE21927_SPLEEN_C57BL6_VS_4T1_TUMOR_BALBC_MONOCYTES_DN				GO_IMMUNE_SYSTEM_PROCESS							GO_DEFENSE_RESPONSE				GO_IMMUNE_RESPONSE					GSE2770_TGFB_AND_IL4_ACT_VS_ACT_CD4_TCELL_2H_DN
345611	IRGM	immunity-related GTPase family, M								GSE19888_ADENOSINE_A3R_INH_PRETREAT_AND_ACT_BY_A3R_VS_TCELL_MEMBRANES_ACT_MAST_CELL_UP	GSE19888_ADENOSINE_A3R_INH_VS_ACT_WITH_INHIBITOR_PRETREATMENT_IN_MAST_CELL_UP											GSE34006_WT_VS_A2AR_KO_TREG_DN						GO_IMMUNE_SYSTEM_PROCESS			GSE34006_A2AR_KO_VS_A2AR_AGONIST_TREATED_TREG_UP		GSE38681_WT_VS_LYL1_KO_LYMPHOID_PRIMED_MULTIPOTENT_PROGENITOR_DN		GO_DEFENSE_RESPONSE	GSE26030_TH1_VS_TH17_DAY5_POST_POLARIZATION_UP	GSE36527_CD69_NEG_VS_POS_TREG_CD62L_LOS_KLRG1_NEG_UP		GO_IMMUNE_RESPONSE	GSE19888_ADENOSINE_A3R_INH_VS_TCELL_MEMBRANES_ACT_MAST_CELL_UP		GSE33424_CD161_INT_VS_NEG_CD8_TCELL_UP
388646	GBP7	guanylate binding protein 7								GSE19888_ADENOSINE_A3R_INH_PRETREAT_AND_ACT_BY_A3R_VS_TCELL_MEMBRANES_ACT_MAST_CELL_UP	GSE19888_ADENOSINE_A3R_INH_VS_ACT_WITH_INHIBITOR_PRETREATMENT_IN_MAST_CELL_UP											GSE34006_WT_VS_A2AR_KO_TREG_DN									GSE34006_A2AR_KO_VS_A2AR_AGONIST_TREATED_TREG_UP		GSE38681_WT_VS_LYL1_KO_LYMPHOID_PRIMED_MULTIPOTENT_PROGENITOR_DN			GSE26030_TH1_VS_TH17_DAY5_POST_POLARIZATION_UP	GSE36527_CD69_NEG_VS_POS_TREG_CD62L_LOS_KLRG1_NEG_UP			GSE19888_ADENOSINE_A3R_INH_VS_TCELL_MEMBRANES_ACT_MAST_CELL_UP		GSE33424_CD161_INT_VS_NEG_CD8_TCELL_UP
10616	RBCK1	RanBP-type and C3HC4-type zinc finger containing 1										GSE42021_CD24HI_VS_CD24INT_TREG_THYMUS_DN	GSE42021_TREG_PLN_VS_TREG_PRECURSORS_THYMUS_DN	GSE13484_UNSTIM_VS_YF17D_VACCINE_STIM_PBMC_DN		GSE37533_PPARG1_FOXP3_VS_FOXP3_TRANSDUCED_CD4_TCELL_DN	GSE42021_TREG_VS_TCONV_PLN_UP	GSE21546_WT_VS_SAP1A_KO_DP_THYMOCYTES_UP						GSE21927_SPLEEN_C57BL6_VS_4T1_TUMOR_BALBC_MONOCYTES_DN		GSE37534_UNTREATED_VS_PIOGLITAZONE_TREATED_CD4_TCELL_PPARG1_AND_FOXP3_TRASDUCED_DN	GSE42021_TREG_PLN_VS_CD24INT_TREG_THYMUS_DN	GO_IMMUNE_SYSTEM_PROCESS	GSE10325_CD4_TCELL_VS_LUPUS_CD4_TCELL_DN									GSE41978_ID2_KO_VS_BIM_KO_KLRG1_LOW_EFFECTOR_CD8_TCELL_UP			GSE21546_ELK1_KO_VS_SAP1A_KO_AND_ELK1_KO_DP_THYMOCYTES_UP		GSE42021_CD24HI_VS_CD24LOW_TREG_THYMUS_DN		GSE1432_CTRL_VS_IFNG_24H_MICROGLIA_DN		GSE37533_PPARG1_FOXP3_VS_FOXP3_TRANSDUCED_CD4_TCELL_PIOGLITAZONE_TREATED_UP	GSE42021_CD24HI_VS_CD24LOW_TCONV_THYMUS_DN
9567	GTPBP1	GTP binding protein 1										GSE42021_CD24HI_VS_CD24INT_TREG_THYMUS_DN	GSE42021_TREG_PLN_VS_TREG_PRECURSORS_THYMUS_DN			GSE37533_PPARG1_FOXP3_VS_FOXP3_TRANSDUCED_CD4_TCELL_DN	GSE42021_TREG_VS_TCONV_PLN_UP				GSE14000_UNSTIM_VS_4H_LPS_DC_TRANSLATED_RNA_DN			GSE21927_SPLEEN_C57BL6_VS_4T1_TUMOR_BALBC_MONOCYTES_DN	GSE22886_CTRL_VS_LPS_24H_DC_DN			GO_IMMUNE_SYSTEM_PROCESS											GO_IMMUNE_RESPONSE		GSE21546_ELK1_KO_VS_SAP1A_KO_AND_ELK1_KO_DP_THYMOCYTES_UP			GSE2770_TGFB_AND_IL4_ACT_VS_ACT_CD4_TCELL_2H_DN
3137	HLA-J	major histocompatibility complex, class I, J (pseudogene)										GSE42021_CD24HI_VS_CD24INT_TREG_THYMUS_DN	GSE42021_TREG_PLN_VS_TREG_PRECURSORS_THYMUS_DN			GSE37533_PPARG1_FOXP3_VS_FOXP3_TRANSDUCED_CD4_TCELL_DN	GSE42021_TREG_VS_TCONV_PLN_UP								GSE22886_CTRL_VS_LPS_24H_DC_DN	GSE37534_UNTREATED_VS_PIOGLITAZONE_TREATED_CD4_TCELL_PPARG1_AND_FOXP3_TRASDUCED_DN	GSE42021_TREG_PLN_VS_CD24INT_TREG_THYMUS_DN					GSE37533_PPARG2_FOXP3_VS_FOXP3_TRANSDUCED_CD4_TCELL_DN		GSE42021_TREG_PLN_VS_CD24LO_TREG_THYMUS_DN				GSE41978_ID2_KO_VS_BIM_KO_KLRG1_LOW_EFFECTOR_CD8_TCELL_UP									GSE37533_PPARG1_FOXP3_VS_FOXP3_TRANSDUCED_CD4_TCELL_PIOGLITAZONE_TREATED_UP
79751	SLC25A22	solute carrier family 25 (mitochondrial carrier: glutamate), member 22										GSE42021_CD24HI_VS_CD24INT_TREG_THYMUS_DN										GSE34006_WT_VS_A2AR_KO_TREG_DN					GSE42021_TREG_PLN_VS_CD24INT_TREG_THYMUS_DN						GSE38681_WT_VS_LYL1_KO_LYMPHOID_PRIMED_MULTIPOTENT_PROGENITOR_DN															GSE42021_CD24HI_VS_CD24LOW_TCONV_THYMUS_DN
3595	IL12RB2	interleukin 12 receptor, beta 2												GSE13484_UNSTIM_VS_YF17D_VACCINE_STIM_PBMC_DN															GSE10325_CD4_TCELL_VS_LUPUS_CD4_TCELL_DN
3553	IL1B	interleukin 1, beta													GSE14000_UNSTIM_VS_4H_LPS_DC_DN						GSE14000_UNSTIM_VS_4H_LPS_DC_TRANSLATED_RNA_DN							GO_IMMUNE_SYSTEM_PROCESS							GO_DEFENSE_RESPONSE				GO_IMMUNE_RESPONSE							GSE2706_UNSTIM_VS_8H_R848_DC_DN
9833	MELK	maternal embryonic leucine zipper kinase													GSE14000_UNSTIM_VS_4H_LPS_DC_DN						GSE14000_UNSTIM_VS_4H_LPS_DC_TRANSLATED_RNA_DN							GO_IMMUNE_SYSTEM_PROCESS
11026	LILRA3	leukocyte immunoglobulin-like receptor, subfamily A (without TM domain), member 3																			GSE14000_UNSTIM_VS_4H_LPS_DC_TRANSLATED_RNA_DN							GO_IMMUNE_SYSTEM_PROCESS							GO_DEFENSE_RESPONSE				GO_IMMUNE_RESPONSE							GSE2706_UNSTIM_VS_8H_R848_DC_DN
5822	PWP2	PWP2 periodic tryptophan protein homolog (yeast)																				GSE34006_WT_VS_A2AR_KO_TREG_DN
4507	MTAP	methylthioadenosine phosphorylase																				GSE34006_WT_VS_A2AR_KO_TREG_DN
80380	PDCD1LG2	programmed cell death 1 ligand 2																								GSE37534_UNTREATED_VS_PIOGLITAZONE_TREATED_CD4_TCELL_PPARG1_AND_FOXP3_TRASDUCED_DN		GO_IMMUNE_SYSTEM_PROCESS											GO_IMMUNE_RESPONSE
4486	MST1R	macrophage stimulating 1 receptor (c-met-related tyrosine kinase)																										GO_IMMUNE_SYSTEM_PROCESS							GO_DEFENSE_RESPONSE				GO_IMMUNE_RESPONSE
54210	TREM1	triggering receptor expressed on myeloid cells 1																										GO_IMMUNE_SYSTEM_PROCESS							GO_DEFENSE_RESPONSE				GO_IMMUNE_RESPONSE
3809	KIR2DS4	killer cell immunoglobulin-like receptor, two domains, short cytoplasmic tail, 4																										GO_IMMUNE_SYSTEM_PROCESS							GO_DEFENSE_RESPONSE				GO_IMMUNE_RESPONSE
5970	RELA	v-rel reticuloendotheliosis viral oncogene homolog A (avian)																										GO_IMMUNE_SYSTEM_PROCESS							GO_DEFENSE_RESPONSE
3577	CXCR1	chemokine (C-X-C motif) receptor 1																										GO_IMMUNE_SYSTEM_PROCESS							GO_DEFENSE_RESPONSE
101	ADAM8	ADAM metallopeptidase domain 8																										GO_IMMUNE_SYSTEM_PROCESS							GO_DEFENSE_RESPONSE
2683	B4GALT1	UDP-Gal:betaGlcNAc beta 1,4- galactosyltransferase, polypeptide 1																										GO_IMMUNE_SYSTEM_PROCESS							GO_DEFENSE_RESPONSE
5896	RAG1	recombination activating gene 1																										GO_IMMUNE_SYSTEM_PROCESS											GO_IMMUNE_RESPONSE
30968	STOML2	stomatin (EPB72)-like 2																										GO_IMMUNE_SYSTEM_PROCESS
10578	GNLY	granulysin																																	GO_DEFENSE_RESPONSE
284756	C20orf197	chromosome 20 open reading frame 197																																							GSE21546_ELK1_KO_VS_SAP1A_KO_AND_ELK1_KO_DP_THYMOCYTES_UP
54840	APTX	aprataxin
991	CDC20	cell division cycle 20 homolog (S. cerevisiae)
29882	ANAPC2	anaphase promoting complex subunit 2
24147	FJX1	four jointed box 1 (Drosophila)
5496	PPM1G	protein phosphatase, Mg2+/Mn2+ dependent, 1G
9810	RNF40	ring finger protein 40
94235	GNG8	guanine nucleotide binding protein (G protein), gamma 8
10280	SIGMAR1	sigma non-opioid intracellular receptor 1
84885	ZDHHC12	zinc finger, DHHC-type containing 12
9328	GTF3C5	general transcription factor IIIC, polypeptide 5, 63kDa
115353	LRRC42	leucine rich repeat containing 42
7083	TK1	thymidine kinase 1, soluble
5347	PLK1	polo-like kinase 1
7415	VCP	valosin containing protein
63967	CLSPN	claspin
3904	LAIR2	leukocyte-associated immunoglobulin-like receptor 2
54707	GPN2	GPN-loop GTPase 2
10992	SF3B2	splicing factor 3b, subunit 2, 145kDa
5424	POLD1	polymerase (DNA directed), delta 1, catalytic subunit 125kDa
63922	CHTF18	CTF18, chromosome transmission fidelity factor 18 homolog (S. cerevisiae)
6949	TCOF1	Treacher Collins-Franceschetti syndrome 1
5195	PEX14	peroxisomal biogenesis factor 14
79171	RBM42	RNA binding motif protein 42
112939	NACC1	nucleus accumbens associated 1, BEN and BTB (POZ) domain containing
199713	NLRP7	NLR family, pyrin domain containing 7
26574	AATF	apoptosis antagonizing transcription factor
81876	RAB1B	RAB1B, member RAS oncogene family
113000	RPUSD1	RNA pseudouridylate synthase domain containing 1
84948	TIGD5	tigger transposable element derived 5
55234	SMU1	smu-1 suppressor of mec-8 and unc-52 homolog (C. elegans)
2189	FANCG	Fanconi anemia, complementation group G
65083	NOL6	nucleolar protein family 6 (RNA-associated)
6499	SKIV2L	superkiller viralicidic activity 2-like (S. cerevisiae)
1826	DSCAM	Down syndrome cell adhesion molecule
23144	ZC3H3	zinc finger CCCH-type containing 3
9088	PKMYT1	protein kinase, membrane associated tyrosine/threonine 1
55362	TMEM63B	transmembrane protein 63B
56926	NCLN	nicalin
58506	SCAF1	SR-related CTD-associated factor 1
24140	FTSJ1	FtsJ homolog 1 (E. coli)
55226	NAT10	N-acetyltransferase 10 (GCN5-related)
26499	PLEK2	pleckstrin 2
54921	CHTF8	CTF8, chromosome transmission fidelity factor 8 homolog (S. cerevisiae)
57647	DHX37	DEAH (Asp-Glu-Ala-His) box polypeptide 37
2863	GPR39	G protein-coupled receptor 39
84630	TTBK1	tau tubulin kinase 1
26246	OR2L2	olfactory receptor, family 2, subfamily L, member 2
653166	OR1D4	olfactory receptor, family 1, subfamily D, member 4 (gene/pseudogene)
155184	SLC2A7	solute carrier family 2 (facilitated glucose transporter), member 7
400696	LGALS17A	Charcot-Leyden crystal protein pseudogene
[truncated: 53 more columns]
