# Supplementary material for: Histoepigenetic analysis of HPV- and tobacco-associated head and neck cancer identifies both subtype-specific and common therapeutic targets despite divergent microenvironments
Source: Oncogene. 2019 Jan 17;38(19):3551–68. doi: 10.1038/s41388-018-0659-4 (PMC6756123; doi:10.1038/s41388-018-0659-4)
Supplement: Supplementary file 14 — Supplementary Table 4c [file 41388_2018_659_MOESM14_ESM.xlsx]

## Sheet: immune_both
Overlapping genes
Up-regulated genes overlapping between HPV+ and HPV- immune cells
Overlap Results
Collection(s):	BP, C7, CP:REACTOME
# overlaps shown:	100
# genesets in collections:	9982
# genes in comparison (n):	48
# genes in universe (N):	45956
Gene Set Name	# Genes in Gene Set (K)	Description	# Genes in Overlap (k)	k/K	p-value	FDR q-value
GO_IMMUNE_SYSTEM_PROCESS	1984	Any process involved in the development or functioning of the immune system, an organismal system for calibrated responses to potential internal or invasive threats.	22	0.0111	7.81e-18	7.8e-14
GO_REGULATION_OF_IMMUNE_SYSTEM_PROCESS	1403	Any process that modulates the frequency, rate, or extent of an immune system process.	19	0.0135	7.16e-17	3.57e-13
GSE45739_UNSTIM_VS_ACD3_ACD28_STIM_NRAS_KO_CD4_TCELL_DN	200	Genes down-regulated in CD4 [GeneID=920] T cells with NRAS [GeneID=4893] knockout: unstimulated versus activated.	10	0.05	1.1e-14	3.66e-11
GO_REGULATION_OF_IMMUNE_RESPONSE	858	Any process that modulates the frequency, rate or extent of the immune response, the immunological reaction of an organism to an immunogenic stimulus.	14	0.0163	1.51e-13	3.47e-10
GO_POSITIVE_REGULATION_OF_IMMUNE_SYSTEM_PROCESS	867	Any process that activates or increases the frequency, rate, or extent of an immune system process.	14	0.0161	1.74e-13	3.47e-10
GO_POSITIVE_REGULATION_OF_RESPONSE_TO_STIMULUS	1929	Any process that activates, maintains or increases the rate of a response to a stimulus. Response to stimulus is a change in state or activity of a cell or an organism (in terms of movement, secretion, enzyme production, gene expression, etc.) as a result of a stimulus.	18	0.0093	3.32e-13	5.53e-10
GSE3039_NKT_CELL_VS_ALPHAALPHA_CD8_TCELL_DN	200	Genes down-regulated in NKT cells versus CD8A [GeneID=925] T cells.	9	0.045	6.77e-13	9.65e-10
GO_IMMUNE_RESPONSE	1100	Any immune system process that functions in the calibrated response of an organism to a potential internal or invasive threat.	14	0.0127	4.23e-12	5.27e-09
GSE10325_CD4_TCELL_VS_BCELL_DN	200	Genes down-regulated in comparison of healthy CD4 [GeneID=920] T cells versus healthy CD19 [GeneID=920] B cells.	8	0.04	3.63e-11	3.02e-08
GSE10325_LUPUS_CD4_TCELL_VS_LUPUS_BCELL_DN	200	Genes down-regulated in comparison of systemic lupus erythematosus CD4 [GeneID=920] T cells versus systemic lupus erythematosus B cells.	8	0.04	3.63e-11	3.02e-08
GSE29618_BCELL_VS_MDC_DAY7_FLU_VACCINE_UP	200	Genes up-regulated in comparison of B cells from influenza vaccinee at day 7 post-vaccination versus myeloid dendritic cells (mDC) at day 7 post-vaccination.	8	0.04	3.63e-11	3.02e-08
GSE29618_BCELL_VS_MDC_UP	200	Genes up-regulated in comparison of B cells versus myeloid dendritic cells (mDC).	8	0.04	3.63e-11	3.02e-08
GO_REGULATION_OF_CELL_CELL_ADHESION	380	Any process that modulates the frequency, rate or extent of attachment of a cell to another cell.	9	0.0237	2.07e-10	1.59e-07
GSE7218_UNSTIM_VS_ANTIGEN_STIM_THROUGH_IGG_BCELL_DN	166	Genes down-regulated in B lymphocytes: expressing IgM BCR [GeneID=613] fusion and untreated versus expressing IgMG BCR [GeneID=613] fusion and treated by anti-HEL.	7	0.0422	4.59e-10	3.27e-07
GSE7218_IGM_VS_IGG_SIGNAL_THGOUGH_ANTIGEN_BCELL_DN	170	Genes down-regulated in B lymphocytes treated by anti-HEL and expressing BCR [GeneID=613] fusions with: IgM versus IgMG.	7	0.0412	5.42e-10	3.61e-07
GO_REGULATION_OF_HOMOTYPIC_CELL_CELL_ADHESION	307	Any process that modulates the frequency, rate, or extent of homotypic cell-cell adhesion.	8	0.0261	1.08e-09	6.76e-07
GSE10325_BCELL_VS_MYELOID_UP	200	Genes up-regulated in comparison of healthy B cells versus healthy myeloid cells.	7	0.035	1.68e-09	6.89e-07
GSE10325_LUPUS_BCELL_VS_LUPUS_MYELOID_UP	200	Genes up-regulated in comparison of systemic lupus erythematosus B cells versus systemic lupus erythromatosus myeloid cells.	7	0.035	1.68e-09	6.89e-07
GSE22886_NAIVE_BCELL_VS_MONOCYTE_UP	200	Genes up-regulated in comparison of naive B cells versus day 0 monocytes.	7	0.035	1.68e-09	6.89e-07
GSE26495_NAIVE_VS_PD1HIGH_CD8_TCELL_DN	200	Genes down-regulated in comparison of naive CD8 T cells versus PD-1 high CD8 T cells.	7	0.035	1.68e-09	6.89e-07
GSE26495_NAIVE_VS_PD1LOW_CD8_TCELL_DN	200	Genes down-regulated in comparison of naive CD8 T cells versus PD-1 low CD8 T cells.	7	0.035	1.68e-09	6.89e-07
GSE29618_BCELL_VS_MONOCYTE_DAY7_FLU_VACCINE_UP	200	Genes up-regulated in comparison of B cells from influenza vaccinee at day 7 versus monocytes from influenza vaccinee at day 7.	7	0.035	1.68e-09	6.89e-07
GSE29618_BCELL_VS_MONOCYTE_UP	200	Genes up-regulated in comparison of B cells versus monocytes.	7	0.035	1.68e-09	6.89e-07
GSE4984_UNTREATED_VS_GALECTIN1_TREATED_DC_DN	200	Genes down-regulated in monocyte-derived dendritic cells: control versus treated with LGALS1 [GeneID=3956].	7	0.035	1.68e-09	6.89e-07
GO_REGULATION_OF_CELL_ACTIVATION	484	Any process that modulates the frequency, rate or extent of cell activation, the change in the morphology or behavior of a cell resulting from exposure to an activating factor such as a cellular or soluble ligand.	9	0.0186	1.73e-09	6.89e-07
GO_POSITIVE_REGULATION_OF_IMMUNE_RESPONSE	563	Any process that activates or increases the frequency, rate or extent of the immune response, the immunological reaction of an organism to an immunogenic stimulus.	9	0.016	6.4e-09	2.4e-06
GO_POSITIVE_REGULATION_OF_CELL_CELL_ADHESION	243	Any process that activates or increases the rate or extent of cell adhesion to another cell.	7	0.0288	6.49e-09	2.4e-06
GO_REGULATION_OF_CELL_ADHESION	629	Any process that modulates the frequency, rate or extent of attachment of a cell to another cell or to the extracellular matrix.	9	0.0143	1.66e-08	5.92e-06
GSE32901_NAIVE_VS_TH1_CD4_TCELL_DN	164	Genes down-regulated in CD4 [GeneID=920] T cells: naïve versus Th1.	6	0.0366	2.04e-08	7.03e-06
GSE40274_CTRL_VS_FOXP3_AND_LEF1_TRANSDUCED_ACTIVATED_CD4_TCELL_UP	165	Genes up-regulated in CD4 T conv: control versus over-expression of LEF1 and FOXP3 [GeneID=51176;50943].	6	0.0364	2.12e-08	7.05e-06
GSE7509_UNSTIM_VS_FCGRIIB_STIM_DC_DN	171	Genes down-regulated in dendritic cells: untreated versus anti-FcgRIIB.	6	0.0351	2.62e-08	8.44e-06
GSE37301_HEMATOPOIETIC_STEM_CELL_VS_CD4_TCELL_UP	172	Genes up-regulated in hematopoietic stem cells versus CD4 [GeneID=920] T cells.	6	0.0349	2.71e-08	8.46e-06
GSE15330_LYMPHOID_MULTIPOTENT_VS_MEGAKARYOCYTE_ERYTHROID_PROGENITOR_IKAROS_KO_DN	177	Genes down-regulated in IKZF1 [GeneID=10320] knockout: lymphoid-primed multipotent progenitors versus megakaryo-erythrocyte progenitors.	6	0.0339	3.22e-08	9.73e-06
GO_POSITIVE_REGULATION_OF_CELL_ACTIVATION	311	Any process that activates or increases the frequency, rate or extent of activation.	7	0.0225	3.53e-08	1.04e-05
GO_POSITIVE_REGULATION_OF_CELL_COMMUNICATION	1532	Any process that increases the frequency, rate or extent of cell communication. Cell communication is the process that mediates interactions between a cell and its surroundings. Encompasses interactions such as signaling or attachment between one cell and another cell, between a cell and an extracellular matrix, or between a cell and any other aspect of its environment.	12	0.0078	4.14e-08	1.18e-05
GO_DEFENSE_RESPONSE	1231	Reactions, triggered in response to the presence of a foreign body or the occurrence of an injury, which result in restriction of damage to the organism attacked or prevention/recovery from the infection caused by the attack.	11	0.0089	4.44e-08	1.23e-05
GSE7219_UNSTIM_VS_LPS_AND_ANTI_CD40_STIM_NIK_NFKB2_KO_DC_DN	188	Genes down-regulated in dendritic cell NIK NFkB2-KO versus dendritic cell NIK NFkB2-KO LPS and anti-CD40 stimulated.	6	0.0319	4.6e-08	1.24e-05
GSE22886_NAIVE_CD8_TCELL_VS_MONOCYTE_UP	200	Genes up-regulated in comparison of naive CD8 T cells versus day 0 monocytes.	6	0.03	6.64e-08	1.51e-05
GSE22886_TCELL_VS_BCELL_NAIVE_DN	200	Genes down-regulated in comparison of naive CD4 [GeneID=920] CD8 T cells versus naive B cells.	6	0.03	6.64e-08	1.51e-05
GSE24634_TEFF_VS_TCONV_DAY7_IN_CULTURE_UP	200	Genes up-regulated in comparison of untreated CD25+ T effector cells at day 7 versus untreated CD25- T cells at day 7.	6	0.03	6.64e-08	1.51e-05
GSE45881_CXCR6HI_VS_CXCR1LO_COLONIC_LAMINA_PROPRIA_DN	200	Genes down-regulated in colonic lamina propria cells sorted by CXCR6 [GeneID=10663]: high versus low.	6	0.03	6.64e-08	1.51e-05
GSE4748_CYANOBACTERIUM_LPSLIKE_VS_LPS_AND_CYANOBACTERIUM_LPSLIKE_STIM_DC_3H_UP	200	Genes up-regulated in monocyte-derived dendritic cells: LPS like antigen from O. planktothrix (3h) versus LPS and LPS like antigen from O. planktothrix (3h).	6	0.03	6.64e-08	1.51e-05
GSE9650_NAIVE_VS_EFF_CD8_TCELL_DN	200	Genes down-regulated in comparison of naive CD8 T cells versus effector CD8 T cells.	6	0.03	6.64e-08	1.51e-05
KAECH_NAIVE_VS_DAY8_EFF_CD8_TCELL_DN	200	Genes down-regulated in comparison of naive versus effector CD8 T cells at the peak expansion phase (day8 after LCMV-Armstrong infection).	6	0.03	6.64e-08	1.51e-05
REACTOME_ADAPTIVE_IMMUNE_SYSTEM	539	Genes involved in Adaptive Immune System	8	0.0148	8.5e-08	1.89e-05
GO_POSITIVE_REGULATION_OF_CELL_ADHESION	376	Any process that activates or increases the frequency, rate or extent of cell adhesion.	7	0.0186	1.28e-07	2.78e-05
GO_B_CELL_RECEPTOR_SIGNALING_PATHWAY	54	A series of molecular signals initiated by the cross-linking of an antigen receptor on a B cell.	4	0.0741	3.19e-07	6.77e-05
REACTOME_IMMUNE_SYSTEM	933	Genes involved in Immune System	9	0.0096	4.65e-07	9.67e-05
GO_ADAPTIVE_IMMUNE_RESPONSE	288	An immune response based on directed amplification of specific receptors for antigen produced through a somatic diversification process, and allowing for enhanced response to subsequent exposures to the same antigen (immunological memory).	6	0.0208	5.66e-07	0.000115
GO_RESPONSE_TO_MOLECULE_OF_BACTERIAL_ORIGIN	321	Any process that results in a change in state or activity of an organism (in terms of movement, secretion, enzyme production, gene expression, etc.) as a result of a stimulus by molecules of bacterial origin such as peptides derived from bacterial flagellin.	6	0.0187	1.06e-06	0.000212
GO_IMMUNE_RESPONSE_REGULATING_CELL_SURFACE_RECEPTOR_SIGNALING_PATHWAY	323	A series of molecular signals initiated by the binding of an extracellular ligand to a receptor on the surface of the target cell capable of activating, perpetuating, or inhibiting an immune response.	6	0.0186	1.1e-06	0.000216
GO_ANTIGEN_RECEPTOR_MEDIATED_SIGNALING_PATHWAY	195	A series of molecular signals initiated by the cross-linking of an antigen receptor on a B or T cell.	5	0.0256	1.93e-06	0.000291
GSE25123_WT_VS_PPARG_KO_MACROPHAGE_ROSIGLITAZONE_STIM_DN	195	Genes down-regulated in bone marrow-derived macrophages treated with rosiglitazone [PubChem=77999]: wildtype versus PPARG [GeneID=5468].	5	0.0256	1.93e-06	0.000291
REACTOME_G_ALPHA_I_SIGNALLING_EVENTS	195	Genes involved in G alpha (i) signalling events	5	0.0256	1.93e-06	0.000291
GSE21670_UNTREATED_VS_TGFB_TREATED_STAT3_KO_CD4_TCELL_DN	197	Genes down-regulated in CD4 [GeneID=920] T cells with STAT3 [GeneID=6774] knockout: medium versus TGF beta.	5	0.0254	2.03e-06	0.000291
GSE11057_EFF_MEM_VS_CENT_MEM_CD4_TCELL_DN	199	Genes down-regulated in comparison of effector memory T cells versus central memory T cells from peripheral blood mononuclear cells (PBMC).	5	0.0251	2.13e-06	0.000291
GSE33425_CD161_HIGH_VS_INT_CD8_TCELL_DN	199	Genes down-regulated in CD8 T cells: KLRB1 high [GeneID=3820] versus KLRB1 int [GeneID=3820].	5	0.0251	2.13e-06	0.000291
KAECH_DAY15_EFF_VS_MEMORY_CD8_TCELL_UP	199	Genes up-regulated in comparison of effector CD8 T cells at the peak expansion phase (day8) versus those at contraction (day 15) after LCMV-Armstrong infection in mice.	5	0.0251	2.13e-06	0.000291
GSE10325_CD4_TCELL_VS_BCELL_UP	200	Genes up-regulated in comparison of healthy CD4 [GeneID=920] T cells versus healthy CD19 [GeneID=920] B cells.	5	0.025	2.18e-06	0.000291
GSE18281_SUBCAPSULAR_CORTICAL_REGION_VS_WHOLE_MEDULLA_THYMUS_DN	200	Genes down-regulated in thymus subcapsular cortical region versus the whole medulla.	5	0.025	2.18e-06	0.000291
GSE19888_CTRL_VS_TCELL_MEMBRANES_ACT_MAST_CELL_PRETREAT_A3R_INH_DN	200	Genes down-regulated in HMC-1 (mast leukemia) cells: untreated versus incubated with the peptide ALL1 followed by stimulation with T cell membranes.	5	0.025	2.18e-06	0.000291
GSE22589_SIV_VS_HIV_AND_SIV_INFECTED_DC_UP	200	Genes up-regulated in monocyte-derived dendritic cells infected by: SIV versus HIV and SIV.	5	0.025	2.18e-06	0.000291
GSE2770_IL12_AND_TGFB_ACT_VS_ACT_CD4_TCELL_6H_DN	200	Genes down-regulated in CD4 [GeneID=920] T cells activated by anti-CD3 and anti-CD28: TGFB1 [GeneID=7040] and IL-12 (6h) versus untreated (6h).	5	0.025	2.18e-06	0.000291
GSE29618_BCELL_VS_PDC_DAY7_FLU_VACCINE_UP	200	Genes up-regulated in comparison of B cells from influenza vaccinee at day 7 post-vaccination versus plasmacytoid dendritic cells (pDC) at day 7 post-vaccination.	5	0.025	2.18e-06	0.000291
GSE29618_BCELL_VS_PDC_UP	200	Genes up-regulated in comparison of B cells versus plasmacytoid dendritic cells (pDC) .	5	0.025	2.18e-06	0.000291
GSE32164_RESTING_DIFFERENTIATED_VS_CMYC_INHIBITED_MACROPHAGE_DN	200	Genes down-regulated in macrophages: resting differentiated versus MYC [GeneID=4609] inhibited.	5	0.025	2.18e-06	0.000291
GSE32423_IL7_VS_IL7_IL4_MEMORY_CD8_TCELL_DN	200	Genes down-regulated in comparison of memory CD8 T cells treated with IL7 [GeneID=3574] versus those treated with IL4 [GeneID=3565] and IL7 [GeneID=3574].	5	0.025	2.18e-06	0.000291
GSE39110_DAY3_VS_DAY6_POST_IMMUNIZATION_CD8_TCELL_DN	200	Genes down-regulated in CD8 T cells after immunization: day 3 versus day 6.	5	0.025	2.18e-06	0.000291
GSE45739_UNSTIM_VS_ACD3_ACD28_STIM_WT_CD4_TCELL_DN	200	Genes down-regulated in CD4 [GeneID=920] T cells: unstimulated versus activated.	5	0.025	2.18e-06	0.000291
GSE46606_DAY1_VS_DAY3_CD40L_IL2_IL5_STIMULATED_IRF4MID_BCELL_UP	200	Genes up-regulated in CD40L and IL-2 IL-4 IL-5 stimulated at day 1 B cell IRF4intermediate versus CD40L and IL-2 IL-4 IL-5 stimulated at day 3 B cell IRF4intermediate.	5	0.025	2.18e-06	0.000291
GSE7460_CD8_TCELL_VS_CD4_TCELL_ACT_UP	200	Genes up-regulated in comparsion of ActCD8 versus ActCD4 (see Fig. 1 in the paper for details).	5	0.025	2.18e-06	0.000291
GSE8835_CD4_VS_CD8_TCELL_CLL_PATIENT_UP	200	Genes up-regulated in T cells from CLL (chronic lymphocytic leukemia) patients: CD4 [GeneID=920] versus CD8.	5	0.025	2.18e-06	0.000291
GSE9650_NAIVE_VS_MEMORY_CD8_TCELL_DN	200	Genes down-regulated in comparison of naive CD8 T cells versus memory CD8 T cells.	5	0.025	2.18e-06	0.000291
KAECH_NAIVE_VS_DAY15_EFF_CD8_TCELL_DN	200	Genes down-regulated in comparison of naive versus memory CD8 T cells (day 40+ after LCMV-Armstrong infection).	5	0.025	2.18e-06	0.000291
KAECH_NAIVE_VS_MEMORY_CD8_TCELL_DN	200	Genes down-regulated in comparison of naive versus effector CD8 T cells at contraction (day 15 after LCMV-Armstrong infection).	5	0.025	2.18e-06	0.000291
GO_REGULATION_OF_CELL_PROLIFERATION	1496	Any process that modulates the frequency, rate or extent of cell proliferation.	10	0.0067	2.75e-06	0.000361
GO_NEGATIVE_REGULATION_OF_LYMPHOCYTE_APOPTOTIC_PROCESS	27	Any process that stops, prevents, or reduces the frequency, rate or extent of lymphocyte death by apoptotic process.	3	0.1111	3.07e-06	0.000398
GO_CELL_CELL_ADHESION	608	The attachment of one cell to another cell via adhesion molecules.	7	0.0115	3.15e-06	0.000404
REACTOME_ANTIGEN_ACTIVATES_B_CELL_RECEPTOR_LEADING_TO_GENERATION_OF_SECOND_MESSENGERS	29	Genes involved in Antigen Activates B Cell Receptor Leading to Generation of Second Messengers	3	0.1034	3.83e-06	0.000484
GO_REGULATION_OF_LEUKOCYTE_DIFFERENTIATION	232	Any process that modulates the frequency, rate or extent of leukocyte differentiation.	5	0.0216	4.5e-06	0.000562
GO_LEUKOCYTE_ACTIVATION	414	A change in morphology and behavior of a leukocyte resulting from exposure to a specific antigen, mitogen, cytokine, cellular ligand, or soluble factor.	6	0.0145	4.59e-06	0.000566
GO_ACTIVATION_OF_IMMUNE_RESPONSE	427	Any process that initiates an immune response.	6	0.0141	5.48e-06	0.000667
GO_LEUKOCYTE_CELL_CELL_ADHESION	255	The attachment of a leukocyte to another cell via adhesion molecules.	5	0.0196	7.13e-06	0.000857
GO_SINGLE_ORGANISM_CELL_ADHESION	459	The attachment, via cell adhesion molecules, of a cell to either another cell of the same organism, or to an underlying substrate of the same organism such as the extracellular matrix.	6	0.0131	8.27e-06	0.000982
GO_BIOLOGICAL_ADHESION	1032	The attachment of a cell or organism to a substrate, another cell, or other organism. Biological adhesion includes intracellular attachment between membrane regions.	8	0.0078	1.07e-05	0.00126
GO_POSITIVE_REGULATION_OF_LEUKOCYTE_DIFFERENTIATION	131	Any process that activates or increases the frequency, rate or extent of leukocyte differentiation.	4	0.0305	1.11e-05	0.00129
GO_REGULATION_OF_LYMPHOCYTE_DIFFERENTIATION	132	Any process that modulates the frequency, rate or extent of lymphocyte differentiation.	4	0.0303	1.15e-05	0.00132
GO_NEGATIVE_REGULATION_OF_LEUKOCYTE_APOPTOTIC_PROCESS	43	Any process that stops, prevents, or reduces the frequency, rate or extent of leukocyte apoptotic process.	3	0.0698	1.28e-05	0.00145
GSE40274_CTRL_VS_FOXP3_AND_GATA1_TRANSDUCED_ACTIVATED_CD4_TCELL_UP	138	Genes up-regulated in CD4 T conv: control versus over-expression of GATA1 and FOXP3 [GeneID=2623;50943].	4	0.029	1.37e-05	0.00153
REACTOME_CLASS_A1_RHODOPSIN_LIKE_RECEPTORS	305	Genes involved in Class A/1 (Rhodopsin-like receptors)	5	0.0164	1.69e-05	0.00187
GO_REGULATION_OF_INTERLEUKIN_2_PRODUCTION	48	Any process that modulates the frequency, rate, or extent of interleukin-2 production.	3	0.0625	1.79e-05	0.00196
GO_RESPONSE_TO_BACTERIUM	528	Any process that results in a change in state or activity of a cell or an organism (in terms of movement, secretion, enzyme production, gene expression, etc.) as a result of a stimulus from a bacterium.	6	0.0114	1.82e-05	0.00198
GO_REGULATION_OF_CELL_DEATH	1472	Any process that modulates the rate or frequency of cell death. Cell death is the specific activation or halting of processes within a cell so that its vital functions markedly cease, rather than simply deteriorating gradually over time, which culminates in cell death.	9	0.0061	1.88e-05	0.00202
GO_REGULATION_OF_HEMOPOIESIS	314	Any process that modulates the frequency, rate or extent of hemopoiesis.	5	0.0159	1.94e-05	0.00206
GO_REGULATION_OF_LYMPHOCYTE_APOPTOTIC_PROCESS	54	Any process that modulates the occurrence or rate of lymphocyte death by apoptotic process.	3	0.0556	2.55e-05	0.00268
GO_POSITIVE_REGULATION_OF_HEMOPOIESIS	163	Any process that activates or increases the frequency, rate or extent of hemopoiesis.	4	0.0245	2.63e-05	0.00273
GSE3920_IFNA_VS_IFNB_TREATED_ENDOTHELIAL_CELL_DN	164	Genes down-regulated in endothelial cells: interferon alpha versus interferon beta.	4	0.0244	2.69e-05	0.00277
GO_CELL_ACTIVATION	568	A change in the morphology or behavior of a cell resulting from exposure to an activating factor such as a cellular or soluble ligand.	6	0.0106	2.74e-05	0.00279
GSE32901_NAIVE_VS_TH17_NEG_CD4_TCELL_UP	167	Genes up-regulated in CD4 [GeneID=920] T cells: naïve versus Th17 negative.	4	0.024	2.89e-05	0.00288
GSE6259_FLT3L_INDUCED_DEC205_POS_DC_VS_CD8_TCELL_DN	167	Genes down-regulated in cells from Flt3L Melanom injected mice: splenic DEC205+ dendritic cells versus CD8 T cells.	4	0.024	2.89e-05	0.00288
Gene/Gene Set Overlap Matrix
Entrez Gene Id	Gene Symbol	Gene Description	GO_IMMUNE_SYSTEM_PROCESS	GO_REGULATION_OF_IMMUNE_SYSTEM_PROCESS	GSE45739_UNSTIM_VS_ACD3_ACD28_STIM_NRAS_KO_CD4_TCELL_DN	GO_REGULATION_OF_IMMUNE_RESPONSE	GO_POSITIVE_REGULATION_OF_IMMUNE_SYSTEM_PROCESS	GO_POSITIVE_REGULATION_OF_RESPONSE_TO_STIMULUS	GSE3039_NKT_CELL_VS_ALPHAALPHA_CD8_TCELL_DN	GO_IMMUNE_RESPONSE	GSE10325_CD4_TCELL_VS_BCELL_DN	GSE10325_LUPUS_CD4_TCELL_VS_LUPUS_BCELL_DN	GSE29618_BCELL_VS_MDC_DAY7_FLU_VACCINE_UP	GSE29618_BCELL_VS_MDC_UP	GO_REGULATION_OF_CELL_CELL_ADHESION	GSE7218_UNSTIM_VS_ANTIGEN_STIM_THROUGH_IGG_BCELL_DN	GSE7218_IGM_VS_IGG_SIGNAL_THGOUGH_ANTIGEN_BCELL_DN	GO_REGULATION_OF_HOMOTYPIC_CELL_CELL_ADHESION	GSE10325_BCELL_VS_MYELOID_UP	GSE10325_LUPUS_BCELL_VS_LUPUS_MYELOID_UP	GSE22886_NAIVE_BCELL_VS_MONOCYTE_UP	GSE26495_NAIVE_VS_PD1HIGH_CD8_TCELL_DN	GSE26495_NAIVE_VS_PD1LOW_CD8_TCELL_DN	GSE29618_BCELL_VS_MONOCYTE_DAY7_FLU_VACCINE_UP	GSE29618_BCELL_VS_MONOCYTE_UP	GSE4984_UNTREATED_VS_GALECTIN1_TREATED_DC_DN	GO_REGULATION_OF_CELL_ACTIVATION	GO_POSITIVE_REGULATION_OF_IMMUNE_RESPONSE	GO_POSITIVE_REGULATION_OF_CELL_CELL_ADHESION	GO_REGULATION_OF_CELL_ADHESION	GSE32901_NAIVE_VS_TH1_CD4_TCELL_DN	GSE40274_CTRL_VS_FOXP3_AND_LEF1_TRANSDUCED_ACTIVATED_CD4_TCELL_UP	GSE7509_UNSTIM_VS_FCGRIIB_STIM_DC_DN	GSE37301_HEMATOPOIETIC_STEM_CELL_VS_CD4_TCELL_UP	GSE15330_LYMPHOID_MULTIPOTENT_VS_MEGAKARYOCYTE_ERYTHROID_PROGENITOR_IKAROS_KO_DN	GO_POSITIVE_REGULATION_OF_CELL_ACTIVATION	GO_POSITIVE_REGULATION_OF_CELL_COMMUNICATION	GO_DEFENSE_RESPONSE	GSE7219_UNSTIM_VS_LPS_AND_ANTI_CD40_STIM_NIK_NFKB2_KO_DC_DN	GSE22886_NAIVE_CD8_TCELL_VS_MONOCYTE_UP	GSE22886_TCELL_VS_BCELL_NAIVE_DN	GSE24634_TEFF_VS_TCONV_DAY7_IN_CULTURE_UP	GSE45881_CXCR6HI_VS_CXCR1LO_COLONIC_LAMINA_PROPRIA_DN	GSE4748_CYANOBACTERIUM_LPSLIKE_VS_LPS_AND_CYANOBACTERIUM_LPSLIKE_STIM_DC_3H_UP	GSE9650_NAIVE_VS_EFF_CD8_TCELL_DN	KAECH_NAIVE_VS_DAY8_EFF_CD8_TCELL_DN	REACTOME_ADAPTIVE_IMMUNE_SYSTEM	GO_POSITIVE_REGULATION_OF_CELL_ADHESION	GO_B_CELL_RECEPTOR_SIGNALING_PATHWAY
6352	CCL5	chemokine (C-C motif) ligand 5	GO_IMMUNE_SYSTEM_PROCESS	GO_REGULATION_OF_IMMUNE_SYSTEM_PROCESS	GSE45739_UNSTIM_VS_ACD3_ACD28_STIM_NRAS_KO_CD4_TCELL_DN	GO_REGULATION_OF_IMMUNE_RESPONSE	GO_POSITIVE_REGULATION_OF_IMMUNE_SYSTEM_PROCESS	GO_POSITIVE_REGULATION_OF_RESPONSE_TO_STIMULUS	GSE3039_NKT_CELL_VS_ALPHAALPHA_CD8_TCELL_DN	GO_IMMUNE_RESPONSE					GO_REGULATION_OF_CELL_CELL_ADHESION		GSE7218_IGM_VS_IGG_SIGNAL_THGOUGH_ANTIGEN_BCELL_DN	GO_REGULATION_OF_HOMOTYPIC_CELL_CELL_ADHESION				GSE26495_NAIVE_VS_PD1HIGH_CD8_TCELL_DN	GSE26495_NAIVE_VS_PD1LOW_CD8_TCELL_DN				GO_REGULATION_OF_CELL_ACTIVATION	GO_POSITIVE_REGULATION_OF_IMMUNE_RESPONSE	GO_POSITIVE_REGULATION_OF_CELL_CELL_ADHESION	GO_REGULATION_OF_CELL_ADHESION		GSE40274_CTRL_VS_FOXP3_AND_LEF1_TRANSDUCED_ACTIVATED_CD4_TCELL_UP	GSE7509_UNSTIM_VS_FCGRIIB_STIM_DC_DN	GSE37301_HEMATOPOIETIC_STEM_CELL_VS_CD4_TCELL_UP	GSE15330_LYMPHOID_MULTIPOTENT_VS_MEGAKARYOCYTE_ERYTHROID_PROGENITOR_IKAROS_KO_DN	GO_POSITIVE_REGULATION_OF_CELL_ACTIVATION	GO_POSITIVE_REGULATION_OF_CELL_COMMUNICATION	GO_DEFENSE_RESPONSE							GSE9650_NAIVE_VS_EFF_CD8_TCELL_DN	KAECH_NAIVE_VS_DAY8_EFF_CD8_TCELL_DN		GO_POSITIVE_REGULATION_OF_CELL_ADHESION
973	CD79A	CD79a molecule, immunoglobulin-associated alpha	GO_IMMUNE_SYSTEM_PROCESS	GO_REGULATION_OF_IMMUNE_SYSTEM_PROCESS	GSE45739_UNSTIM_VS_ACD3_ACD28_STIM_NRAS_KO_CD4_TCELL_DN	GO_REGULATION_OF_IMMUNE_RESPONSE	GO_POSITIVE_REGULATION_OF_IMMUNE_SYSTEM_PROCESS	GO_POSITIVE_REGULATION_OF_RESPONSE_TO_STIMULUS		GO_IMMUNE_RESPONSE	GSE10325_CD4_TCELL_VS_BCELL_DN	GSE10325_LUPUS_CD4_TCELL_VS_LUPUS_BCELL_DN	GSE29618_BCELL_VS_MDC_DAY7_FLU_VACCINE_UP	GSE29618_BCELL_VS_MDC_UP					GSE10325_BCELL_VS_MYELOID_UP	GSE10325_LUPUS_BCELL_VS_LUPUS_MYELOID_UP	GSE22886_NAIVE_BCELL_VS_MONOCYTE_UP			GSE29618_BCELL_VS_MONOCYTE_DAY7_FLU_VACCINE_UP	GSE29618_BCELL_VS_MONOCYTE_UP	GSE4984_UNTREATED_VS_GALECTIN1_TREATED_DC_DN		GO_POSITIVE_REGULATION_OF_IMMUNE_RESPONSE			GSE32901_NAIVE_VS_TH1_CD4_TCELL_DN										GSE22886_TCELL_VS_BCELL_NAIVE_DN		GSE45881_CXCR6HI_VS_CXCR1LO_COLONIC_LAMINA_PROPRIA_DN	GSE4748_CYANOBACTERIUM_LPSLIKE_VS_LPS_AND_CYANOBACTERIUM_LPSLIKE_STIM_DC_3H_UP			REACTOME_ADAPTIVE_IMMUNE_SYSTEM		GO_B_CELL_RECEPTOR_SIGNALING_PATHWAY
930	CD19	CD19 molecule	GO_IMMUNE_SYSTEM_PROCESS	GO_REGULATION_OF_IMMUNE_SYSTEM_PROCESS	GSE45739_UNSTIM_VS_ACD3_ACD28_STIM_NRAS_KO_CD4_TCELL_DN	GO_REGULATION_OF_IMMUNE_RESPONSE	GO_POSITIVE_REGULATION_OF_IMMUNE_SYSTEM_PROCESS	GO_POSITIVE_REGULATION_OF_RESPONSE_TO_STIMULUS			GSE10325_CD4_TCELL_VS_BCELL_DN	GSE10325_LUPUS_CD4_TCELL_VS_LUPUS_BCELL_DN	GSE29618_BCELL_VS_MDC_DAY7_FLU_VACCINE_UP	GSE29618_BCELL_VS_MDC_UP					GSE10325_BCELL_VS_MYELOID_UP	GSE10325_LUPUS_BCELL_VS_LUPUS_MYELOID_UP	GSE22886_NAIVE_BCELL_VS_MONOCYTE_UP			GSE29618_BCELL_VS_MONOCYTE_DAY7_FLU_VACCINE_UP	GSE29618_BCELL_VS_MONOCYTE_UP	GSE4984_UNTREATED_VS_GALECTIN1_TREATED_DC_DN		GO_POSITIVE_REGULATION_OF_IMMUNE_RESPONSE			GSE32901_NAIVE_VS_TH1_CD4_TCELL_DN							GO_DEFENSE_RESPONSE			GSE22886_TCELL_VS_BCELL_NAIVE_DN		GSE45881_CXCR6HI_VS_CXCR1LO_COLONIC_LAMINA_PROPRIA_DN				REACTOME_ADAPTIVE_IMMUNE_SYSTEM		GO_B_CELL_RECEPTOR_SIGNALING_PATHWAY
2672	GFI1	growth factor independent 1 transcription repressor	GO_IMMUNE_SYSTEM_PROCESS	GO_REGULATION_OF_IMMUNE_SYSTEM_PROCESS	GSE45739_UNSTIM_VS_ACD3_ACD28_STIM_NRAS_KO_CD4_TCELL_DN	GO_REGULATION_OF_IMMUNE_RESPONSE		GO_POSITIVE_REGULATION_OF_RESPONSE_TO_STIMULUS														GSE26495_NAIVE_VS_PD1HIGH_CD8_TCELL_DN															GO_POSITIVE_REGULATION_OF_CELL_COMMUNICATION		GSE7219_UNSTIM_VS_LPS_AND_ANTI_CD40_STIM_NIK_NFKB2_KO_DC_DN
1493	CTLA4	cytotoxic T-lymphocyte-associated protein 4	GO_IMMUNE_SYSTEM_PROCESS	GO_REGULATION_OF_IMMUNE_SYSTEM_PROCESS		GO_REGULATION_OF_IMMUNE_RESPONSE	GO_POSITIVE_REGULATION_OF_IMMUNE_SYSTEM_PROCESS	GO_POSITIVE_REGULATION_OF_RESPONSE_TO_STIMULUS	GSE3039_NKT_CELL_VS_ALPHAALPHA_CD8_TCELL_DN	GO_IMMUNE_RESPONSE					GO_REGULATION_OF_CELL_CELL_ADHESION			GO_REGULATION_OF_HOMOTYPIC_CELL_CELL_ADHESION									GO_REGULATION_OF_CELL_ACTIVATION	GO_POSITIVE_REGULATION_OF_IMMUNE_RESPONSE	GO_POSITIVE_REGULATION_OF_CELL_CELL_ADHESION	GO_REGULATION_OF_CELL_ADHESION		GSE40274_CTRL_VS_FOXP3_AND_LEF1_TRANSDUCED_ACTIVATED_CD4_TCELL_UP				GO_POSITIVE_REGULATION_OF_CELL_ACTIVATION			GSE7219_UNSTIM_VS_LPS_AND_ANTI_CD40_STIM_NIK_NFKB2_KO_DC_DN			GSE24634_TEFF_VS_TCONV_DAY7_IN_CULTURE_UP			GSE9650_NAIVE_VS_EFF_CD8_TCELL_DN	KAECH_NAIVE_VS_DAY8_EFF_CD8_TCELL_DN	REACTOME_ADAPTIVE_IMMUNE_SYSTEM	GO_POSITIVE_REGULATION_OF_CELL_ADHESION	GO_B_CELL_RECEPTOR_SIGNALING_PATHWAY
640	BLK	B lymphoid tyrosine kinase	GO_IMMUNE_SYSTEM_PROCESS	GO_REGULATION_OF_IMMUNE_SYSTEM_PROCESS		GO_REGULATION_OF_IMMUNE_RESPONSE	GO_POSITIVE_REGULATION_OF_IMMUNE_SYSTEM_PROCESS	GO_POSITIVE_REGULATION_OF_RESPONSE_TO_STIMULUS		GO_IMMUNE_RESPONSE	GSE10325_CD4_TCELL_VS_BCELL_DN	GSE10325_LUPUS_CD4_TCELL_VS_LUPUS_BCELL_DN	GSE29618_BCELL_VS_MDC_DAY7_FLU_VACCINE_UP	GSE29618_BCELL_VS_MDC_UP										GSE29618_BCELL_VS_MONOCYTE_DAY7_FLU_VACCINE_UP				GO_POSITIVE_REGULATION_OF_IMMUNE_RESPONSE			GSE32901_NAIVE_VS_TH1_CD4_TCELL_DN						GO_POSITIVE_REGULATION_OF_CELL_COMMUNICATION	GO_DEFENSE_RESPONSE						GSE4748_CYANOBACTERIUM_LPSLIKE_VS_LPS_AND_CYANOBACTERIUM_LPSLIKE_STIM_DC_3H_UP			REACTOME_ADAPTIVE_IMMUNE_SYSTEM		GO_B_CELL_RECEPTOR_SIGNALING_PATHWAY
10563	CXCL13	chemokine (C-X-C motif) ligand 13	GO_IMMUNE_SYSTEM_PROCESS	GO_REGULATION_OF_IMMUNE_SYSTEM_PROCESS		GO_REGULATION_OF_IMMUNE_RESPONSE	GO_POSITIVE_REGULATION_OF_IMMUNE_SYSTEM_PROCESS	GO_POSITIVE_REGULATION_OF_RESPONSE_TO_STIMULUS		GO_IMMUNE_RESPONSE					GO_REGULATION_OF_CELL_CELL_ADHESION														GO_POSITIVE_REGULATION_OF_CELL_CELL_ADHESION	GO_REGULATION_OF_CELL_ADHESION								GO_DEFENSE_RESPONSE										GO_POSITIVE_REGULATION_OF_CELL_ADHESION
93978	CLEC6A	C-type lectin domain family 6, member A	GO_IMMUNE_SYSTEM_PROCESS	GO_REGULATION_OF_IMMUNE_SYSTEM_PROCESS		GO_REGULATION_OF_IMMUNE_RESPONSE	GO_POSITIVE_REGULATION_OF_IMMUNE_SYSTEM_PROCESS	GO_POSITIVE_REGULATION_OF_RESPONSE_TO_STIMULUS		GO_IMMUNE_RESPONSE																		GO_POSITIVE_REGULATION_OF_IMMUNE_RESPONSE									GO_POSITIVE_REGULATION_OF_CELL_COMMUNICATION	GO_DEFENSE_RESPONSE
941	CD80	CD80 molecule	GO_IMMUNE_SYSTEM_PROCESS	GO_REGULATION_OF_IMMUNE_SYSTEM_PROCESS		GO_REGULATION_OF_IMMUNE_RESPONSE	GO_POSITIVE_REGULATION_OF_IMMUNE_SYSTEM_PROCESS	GO_POSITIVE_REGULATION_OF_RESPONSE_TO_STIMULUS							GO_REGULATION_OF_CELL_CELL_ADHESION			GO_REGULATION_OF_HOMOTYPIC_CELL_CELL_ADHESION									GO_REGULATION_OF_CELL_ACTIVATION	GO_POSITIVE_REGULATION_OF_IMMUNE_RESPONSE	GO_POSITIVE_REGULATION_OF_CELL_CELL_ADHESION	GO_REGULATION_OF_CELL_ADHESION	GSE32901_NAIVE_VS_TH1_CD4_TCELL_DN			GSE37301_HEMATOPOIETIC_STEM_CELL_VS_CD4_TCELL_UP	GSE15330_LYMPHOID_MULTIPOTENT_VS_MEGAKARYOCYTE_ERYTHROID_PROGENITOR_IKAROS_KO_DN	GO_POSITIVE_REGULATION_OF_CELL_ACTIVATION	GO_POSITIVE_REGULATION_OF_CELL_COMMUNICATION				GSE22886_TCELL_VS_BCELL_NAIVE_DN						REACTOME_ADAPTIVE_IMMUNE_SYSTEM	GO_POSITIVE_REGULATION_OF_CELL_ADHESION
146206	RLTPR	RGD motif, leucine rich repeats, tropomodulin domain and proline-rich containing	GO_IMMUNE_SYSTEM_PROCESS	GO_REGULATION_OF_IMMUNE_SYSTEM_PROCESS		GO_REGULATION_OF_IMMUNE_RESPONSE	GO_POSITIVE_REGULATION_OF_IMMUNE_SYSTEM_PROCESS	GO_POSITIVE_REGULATION_OF_RESPONSE_TO_STIMULUS							GO_REGULATION_OF_CELL_CELL_ADHESION			GO_REGULATION_OF_HOMOTYPIC_CELL_CELL_ADHESION									GO_REGULATION_OF_CELL_ACTIVATION	GO_POSITIVE_REGULATION_OF_IMMUNE_RESPONSE	GO_POSITIVE_REGULATION_OF_CELL_CELL_ADHESION	GO_REGULATION_OF_CELL_ADHESION						GO_POSITIVE_REGULATION_OF_CELL_ACTIVATION												GO_POSITIVE_REGULATION_OF_CELL_ADHESION
79865	TREML2	triggering receptor expressed on myeloid cells-like 2	GO_IMMUNE_SYSTEM_PROCESS	GO_REGULATION_OF_IMMUNE_SYSTEM_PROCESS		GO_REGULATION_OF_IMMUNE_RESPONSE										GSE7218_UNSTIM_VS_ANTIGEN_STIM_THROUGH_IGG_BCELL_DN	GSE7218_IGM_VS_IGG_SIGNAL_THGOUGH_ANTIGEN_BCELL_DN																								GSE22886_TCELL_VS_BCELL_NAIVE_DN		GSE45881_CXCR6HI_VS_CXCR1LO_COLONIC_LAMINA_PROPRIA_DN
939	CD27	CD27 molecule	GO_IMMUNE_SYSTEM_PROCESS	GO_REGULATION_OF_IMMUNE_SYSTEM_PROCESS			GO_POSITIVE_REGULATION_OF_IMMUNE_SYSTEM_PROCESS	GO_POSITIVE_REGULATION_OF_RESPONSE_TO_STIMULUS	GSE3039_NKT_CELL_VS_ALPHAALPHA_CD8_TCELL_DN	GO_IMMUNE_RESPONSE							GSE7218_IGM_VS_IGG_SIGNAL_THGOUGH_ANTIGEN_BCELL_DN		GSE10325_BCELL_VS_MYELOID_UP							GSE4984_UNTREATED_VS_GALECTIN1_TREATED_DC_DN	GO_REGULATION_OF_CELL_ACTIVATION					GSE40274_CTRL_VS_FOXP3_AND_LEF1_TRANSDUCED_ACTIVATED_CD4_TCELL_UP				GO_POSITIVE_REGULATION_OF_CELL_ACTIVATION	GO_POSITIVE_REGULATION_OF_CELL_COMMUNICATION	GO_DEFENSE_RESPONSE		GSE22886_NAIVE_CD8_TCELL_VS_MONOCYTE_UP
4283	CXCL9	chemokine (C-X-C motif) ligand 9	GO_IMMUNE_SYSTEM_PROCESS	GO_REGULATION_OF_IMMUNE_SYSTEM_PROCESS			GO_POSITIVE_REGULATION_OF_IMMUNE_SYSTEM_PROCESS	GO_POSITIVE_REGULATION_OF_RESPONSE_TO_STIMULUS		GO_IMMUNE_RESPONSE																								GSE37301_HEMATOPOIETIC_STEM_CELL_VS_CD4_TCELL_UP			GO_POSITIVE_REGULATION_OF_CELL_COMMUNICATION	GO_DEFENSE_RESPONSE
29851	ICOS	inducible T-cell co-stimulator	GO_IMMUNE_SYSTEM_PROCESS	GO_REGULATION_OF_IMMUNE_SYSTEM_PROCESS			GO_POSITIVE_REGULATION_OF_IMMUNE_SYSTEM_PROCESS			GO_IMMUNE_RESPONSE					GO_REGULATION_OF_CELL_CELL_ADHESION	GSE7218_UNSTIM_VS_ANTIGEN_STIM_THROUGH_IGG_BCELL_DN	GSE7218_IGM_VS_IGG_SIGNAL_THGOUGH_ANTIGEN_BCELL_DN	GO_REGULATION_OF_HOMOTYPIC_CELL_CELL_ADHESION								GSE4984_UNTREATED_VS_GALECTIN1_TREATED_DC_DN	GO_REGULATION_OF_CELL_ACTIVATION		GO_POSITIVE_REGULATION_OF_CELL_CELL_ADHESION	GO_REGULATION_OF_CELL_ADHESION			GSE7509_UNSTIM_VS_FCGRIIB_STIM_DC_DN			GO_POSITIVE_REGULATION_OF_CELL_ACTIVATION			GSE7219_UNSTIM_VS_LPS_AND_ANTI_CD40_STIM_NIK_NFKB2_KO_DC_DN			GSE24634_TEFF_VS_TCONV_DAY7_IN_CULTURE_UP					REACTOME_ADAPTIVE_IMMUNE_SYSTEM	GO_POSITIVE_REGULATION_OF_CELL_ADHESION
55423	SIRPG	signal-regulatory protein gamma	GO_IMMUNE_SYSTEM_PROCESS	GO_REGULATION_OF_IMMUNE_SYSTEM_PROCESS			GO_POSITIVE_REGULATION_OF_IMMUNE_SYSTEM_PROCESS								GO_REGULATION_OF_CELL_CELL_ADHESION			GO_REGULATION_OF_HOMOTYPIC_CELL_CELL_ADHESION									GO_REGULATION_OF_CELL_ACTIVATION		GO_POSITIVE_REGULATION_OF_CELL_CELL_ADHESION	GO_REGULATION_OF_CELL_ADHESION						GO_POSITIVE_REGULATION_OF_CELL_ACTIVATION				GSE22886_NAIVE_CD8_TCELL_VS_MONOCYTE_UP		GSE24634_TEFF_VS_TCONV_DAY7_IN_CULTURE_UP						GO_POSITIVE_REGULATION_OF_CELL_ADHESION
3002	GZMB	granzyme B (granzyme 2, cytotoxic T-lymphocyte-associated serine esterase 1)	GO_IMMUNE_SYSTEM_PROCESS		GSE45739_UNSTIM_VS_ACD3_ACD28_STIM_NRAS_KO_CD4_TCELL_DN			GO_POSITIVE_REGULATION_OF_RESPONSE_TO_STIMULUS	GSE3039_NKT_CELL_VS_ALPHAALPHA_CD8_TCELL_DN	GO_IMMUNE_RESPONSE													GSE26495_NAIVE_VS_PD1LOW_CD8_TCELL_DN									GSE40274_CTRL_VS_FOXP3_AND_LEF1_TRANSDUCED_ACTIVATED_CD4_TCELL_UP	GSE7509_UNSTIM_VS_FCGRIIB_STIM_DC_DN	GSE37301_HEMATOPOIETIC_STEM_CELL_VS_CD4_TCELL_UP	GSE15330_LYMPHOID_MULTIPOTENT_VS_MEGAKARYOCYTE_ERYTHROID_PROGENITOR_IKAROS_KO_DN		GO_POSITIVE_REGULATION_OF_CELL_COMMUNICATION	GO_DEFENSE_RESPONSE		GSE22886_NAIVE_CD8_TCELL_VS_MONOCYTE_UP				GSE4748_CYANOBACTERIUM_LPSLIKE_VS_LPS_AND_CYANOBACTERIUM_LPSLIKE_STIM_DC_3H_UP	GSE9650_NAIVE_VS_EFF_CD8_TCELL_DN	KAECH_NAIVE_VS_DAY8_EFF_CD8_TCELL_DN
3001	GZMA	granzyme A (granzyme 1, cytotoxic T-lymphocyte-associated serine esterase 3)	GO_IMMUNE_SYSTEM_PROCESS		GSE45739_UNSTIM_VS_ACD3_ACD28_STIM_NRAS_KO_CD4_TCELL_DN				GSE3039_NKT_CELL_VS_ALPHAALPHA_CD8_TCELL_DN	GO_IMMUNE_RESPONSE												GSE26495_NAIVE_VS_PD1HIGH_CD8_TCELL_DN	GSE26495_NAIVE_VS_PD1LOW_CD8_TCELL_DN										GSE7509_UNSTIM_VS_FCGRIIB_STIM_DC_DN	GSE37301_HEMATOPOIETIC_STEM_CELL_VS_CD4_TCELL_UP	GSE15330_LYMPHOID_MULTIPOTENT_VS_MEGAKARYOCYTE_ERYTHROID_PROGENITOR_IKAROS_KO_DN					GSE22886_NAIVE_CD8_TCELL_VS_MONOCYTE_UP		GSE24634_TEFF_VS_TCONV_DAY7_IN_CULTURE_UP			GSE9650_NAIVE_VS_EFF_CD8_TCELL_DN	KAECH_NAIVE_VS_DAY8_EFF_CD8_TCELL_DN
5079	PAX5	paired box 5	GO_IMMUNE_SYSTEM_PROCESS		GSE45739_UNSTIM_VS_ACD3_ACD28_STIM_NRAS_KO_CD4_TCELL_DN					GO_IMMUNE_RESPONSE	GSE10325_CD4_TCELL_VS_BCELL_DN	GSE10325_LUPUS_CD4_TCELL_VS_LUPUS_BCELL_DN	GSE29618_BCELL_VS_MDC_DAY7_FLU_VACCINE_UP	GSE29618_BCELL_VS_MDC_UP					GSE10325_BCELL_VS_MYELOID_UP	GSE10325_LUPUS_BCELL_VS_LUPUS_MYELOID_UP	GSE22886_NAIVE_BCELL_VS_MONOCYTE_UP			GSE29618_BCELL_VS_MONOCYTE_DAY7_FLU_VACCINE_UP	GSE29618_BCELL_VS_MONOCYTE_UP						GSE32901_NAIVE_VS_TH1_CD4_TCELL_DN												GSE45881_CXCR6HI_VS_CXCR1LO_COLONIC_LAMINA_PROPRIA_DN	GSE4748_CYANOBACTERIUM_LPSLIKE_VS_LPS_AND_CYANOBACTERIUM_LPSLIKE_STIM_DC_3H_UP
84941	HSH2D	hematopoietic SH2 domain containing	GO_IMMUNE_SYSTEM_PROCESS					GO_POSITIVE_REGULATION_OF_RESPONSE_TO_STIMULUS									GSE7218_IGM_VS_IGG_SIGNAL_THGOUGH_ANTIGEN_BCELL_DN																				GO_POSITIVE_REGULATION_OF_CELL_COMMUNICATION
10332	CLEC4M	C-type lectin domain family 4, member M	GO_IMMUNE_SYSTEM_PROCESS							GO_IMMUNE_RESPONSE																												GO_DEFENSE_RESPONSE
8698	S1PR4	sphingosine-1-phosphate receptor 4	GO_IMMUNE_SYSTEM_PROCESS							GO_IMMUNE_RESPONSE
50615	IL21R	interleukin 21 receptor	GO_IMMUNE_SYSTEM_PROCESS													GSE7218_UNSTIM_VS_ANTIGEN_STIM_THROUGH_IGG_BCELL_DN					GSE22886_NAIVE_BCELL_VS_MONOCYTE_UP										GSE32901_NAIVE_VS_TH1_CD4_TCELL_DN								GSE7219_UNSTIM_VS_LPS_AND_ANTI_CD40_STIM_NIK_NFKB2_KO_DC_DN	GSE22886_NAIVE_CD8_TCELL_VS_MONOCYTE_UP
3902	LAG3	lymphocyte-activation gene 3		GO_REGULATION_OF_IMMUNE_SYSTEM_PROCESS	GSE45739_UNSTIM_VS_ACD3_ACD28_STIM_NRAS_KO_CD4_TCELL_DN	GO_REGULATION_OF_IMMUNE_RESPONSE	GO_POSITIVE_REGULATION_OF_IMMUNE_SYSTEM_PROCESS	GO_POSITIVE_REGULATION_OF_RESPONSE_TO_STIMULUS	GSE3039_NKT_CELL_VS_ALPHAALPHA_CD8_TCELL_DN						GO_REGULATION_OF_CELL_CELL_ADHESION			GO_REGULATION_OF_HOMOTYPIC_CELL_CELL_ADHESION				GSE26495_NAIVE_VS_PD1HIGH_CD8_TCELL_DN	GSE26495_NAIVE_VS_PD1LOW_CD8_TCELL_DN				GO_REGULATION_OF_CELL_ACTIVATION	GO_POSITIVE_REGULATION_OF_IMMUNE_RESPONSE		GO_REGULATION_OF_CELL_ADHESION		GSE40274_CTRL_VS_FOXP3_AND_LEF1_TRANSDUCED_ACTIVATED_CD4_TCELL_UP							GSE7219_UNSTIM_VS_LPS_AND_ANTI_CD40_STIM_NIK_NFKB2_KO_DC_DN			GSE24634_TEFF_VS_TCONV_DAY7_IN_CULTURE_UP
3805	KIR2DL4	killer cell immunoglobulin-like receptor, two domains, long cytoplasmic tail, 4		GO_REGULATION_OF_IMMUNE_SYSTEM_PROCESS	GSE45739_UNSTIM_VS_ACD3_ACD28_STIM_NRAS_KO_CD4_TCELL_DN	GO_REGULATION_OF_IMMUNE_RESPONSE																																GO_DEFENSE_RESPONSE									REACTOME_ADAPTIVE_IMMUNE_SYSTEM
3821	KLRC1	killer cell lectin-like receptor subfamily C, member 1		GO_REGULATION_OF_IMMUNE_SYSTEM_PROCESS		GO_REGULATION_OF_IMMUNE_RESPONSE			GSE3039_NKT_CELL_VS_ALPHAALPHA_CD8_TCELL_DN							GSE7218_UNSTIM_VS_ANTIGEN_STIM_THROUGH_IGG_BCELL_DN	GSE7218_IGM_VS_IGG_SIGNAL_THGOUGH_ANTIGEN_BCELL_DN																GSE7509_UNSTIM_VS_FCGRIIB_STIM_DC_DN	GSE37301_HEMATOPOIETIC_STEM_CELL_VS_CD4_TCELL_UP	GSE15330_LYMPHOID_MULTIPOTENT_VS_MEGAKARYOCYTE_ERYTHROID_PROGENITOR_IKAROS_KO_DN										GSE9650_NAIVE_VS_EFF_CD8_TCELL_DN	KAECH_NAIVE_VS_DAY8_EFF_CD8_TCELL_DN	REACTOME_ADAPTIVE_IMMUNE_SYSTEM
201633	TIGIT	T cell immunoreceptor with Ig and ITIM domains		GO_REGULATION_OF_IMMUNE_SYSTEM_PROCESS											GO_REGULATION_OF_CELL_CELL_ADHESION	GSE7218_UNSTIM_VS_ANTIGEN_STIM_THROUGH_IGG_BCELL_DN		GO_REGULATION_OF_HOMOTYPIC_CELL_CELL_ADHESION				GSE26495_NAIVE_VS_PD1HIGH_CD8_TCELL_DN	GSE26495_NAIVE_VS_PD1LOW_CD8_TCELL_DN				GO_REGULATION_OF_CELL_ACTIVATION			GO_REGULATION_OF_CELL_ADHESION		GSE40274_CTRL_VS_FOXP3_AND_LEF1_TRANSDUCED_ACTIVATED_CD4_TCELL_UP			GSE15330_LYMPHOID_MULTIPOTENT_VS_MEGAKARYOCYTE_ERYTHROID_PROGENITOR_IKAROS_KO_DN				GSE7219_UNSTIM_VS_LPS_AND_ANTI_CD40_STIM_NIK_NFKB2_KO_DC_DN
9047	SH2D2A	SH2 domain containing 2A			GSE45739_UNSTIM_VS_ACD3_ACD28_STIM_NRAS_KO_CD4_TCELL_DN			GO_POSITIVE_REGULATION_OF_RESPONSE_TO_STIMULUS	GSE3039_NKT_CELL_VS_ALPHAALPHA_CD8_TCELL_DN							GSE7218_UNSTIM_VS_ANTIGEN_STIM_THROUGH_IGG_BCELL_DN																	GSE7509_UNSTIM_VS_FCGRIIB_STIM_DC_DN				GO_POSITIVE_REGULATION_OF_CELL_COMMUNICATION							GSE4748_CYANOBACTERIUM_LPSLIKE_VS_LPS_AND_CYANOBACTERIUM_LPSLIKE_STIM_DC_3H_UP	GSE9650_NAIVE_VS_EFF_CD8_TCELL_DN	KAECH_NAIVE_VS_DAY8_EFF_CD8_TCELL_DN
9894	TELO2	TEL2, telomere maintenance 2, homolog (S. cerevisiae)						GO_POSITIVE_REGULATION_OF_RESPONSE_TO_STIMULUS																													GO_POSITIVE_REGULATION_OF_CELL_COMMUNICATION						GSE45881_CXCR6HI_VS_CXCR1LO_COLONIC_LAMINA_PROPRIA_DN
23636	NUP62	nucleoporin 62kDa						GO_POSITIVE_REGULATION_OF_RESPONSE_TO_STIMULUS																													GO_POSITIVE_REGULATION_OF_CELL_COMMUNICATION
27033	ZBTB32	zinc finger and BTB domain containing 32							GSE3039_NKT_CELL_VS_ALPHAALPHA_CD8_TCELL_DN			GSE10325_LUPUS_CD4_TCELL_VS_LUPUS_BCELL_DN				GSE7218_UNSTIM_VS_ANTIGEN_STIM_THROUGH_IGG_BCELL_DN	GSE7218_IGM_VS_IGG_SIGNAL_THGOUGH_ANTIGEN_BCELL_DN
5368	PNOC	prepronociceptin									GSE10325_CD4_TCELL_VS_BCELL_DN	GSE10325_LUPUS_CD4_TCELL_VS_LUPUS_BCELL_DN	GSE29618_BCELL_VS_MDC_DAY7_FLU_VACCINE_UP	GSE29618_BCELL_VS_MDC_UP					GSE10325_BCELL_VS_MYELOID_UP	GSE10325_LUPUS_BCELL_VS_LUPUS_MYELOID_UP	GSE22886_NAIVE_BCELL_VS_MONOCYTE_UP			GSE29618_BCELL_VS_MONOCYTE_DAY7_FLU_VACCINE_UP	GSE29618_BCELL_VS_MONOCYTE_UP	GSE4984_UNTREATED_VS_GALECTIN1_TREATED_DC_DN															GSE22886_TCELL_VS_BCELL_NAIVE_DN		GSE45881_CXCR6HI_VS_CXCR1LO_COLONIC_LAMINA_PROPRIA_DN	GSE4748_CYANOBACTERIUM_LPSLIKE_VS_LPS_AND_CYANOBACTERIUM_LPSLIKE_STIM_DC_3H_UP
96610	LOC96610	BMS1 homolog, ribosome assembly protein (yeast) pseudogene									GSE10325_CD4_TCELL_VS_BCELL_DN	GSE10325_LUPUS_CD4_TCELL_VS_LUPUS_BCELL_DN	GSE29618_BCELL_VS_MDC_DAY7_FLU_VACCINE_UP	GSE29618_BCELL_VS_MDC_UP					GSE10325_BCELL_VS_MYELOID_UP	GSE10325_LUPUS_BCELL_VS_LUPUS_MYELOID_UP				GSE29618_BCELL_VS_MONOCYTE_DAY7_FLU_VACCINE_UP	GSE29618_BCELL_VS_MONOCYTE_UP
9834	KIAA0125	KIAA0125									GSE10325_CD4_TCELL_VS_BCELL_DN	GSE10325_LUPUS_CD4_TCELL_VS_LUPUS_BCELL_DN	GSE29618_BCELL_VS_MDC_DAY7_FLU_VACCINE_UP	GSE29618_BCELL_VS_MDC_UP						GSE10325_LUPUS_BCELL_VS_LUPUS_MYELOID_UP	GSE22886_NAIVE_BCELL_VS_MONOCYTE_UP				GSE29618_BCELL_VS_MONOCYTE_UP	GSE4984_UNTREATED_VS_GALECTIN1_TREATED_DC_DN															GSE22886_TCELL_VS_BCELL_NAIVE_DN
11262	SP140	SP140 nuclear body protein									GSE10325_CD4_TCELL_VS_BCELL_DN		GSE29618_BCELL_VS_MDC_DAY7_FLU_VACCINE_UP	GSE29618_BCELL_VS_MDC_UP					GSE10325_BCELL_VS_MYELOID_UP	GSE10325_LUPUS_BCELL_VS_LUPUS_MYELOID_UP	GSE22886_NAIVE_BCELL_VS_MONOCYTE_UP	GSE26495_NAIVE_VS_PD1HIGH_CD8_TCELL_DN	GSE26495_NAIVE_VS_PD1LOW_CD8_TCELL_DN	GSE29618_BCELL_VS_MONOCYTE_DAY7_FLU_VACCINE_UP	GSE29618_BCELL_VS_MONOCYTE_UP													GO_DEFENSE_RESPONSE		GSE22886_NAIVE_CD8_TCELL_VS_MONOCYTE_UP		GSE24634_TEFF_VS_TCONV_DAY7_IN_CULTURE_UP
115352	FCRL3	Fc receptor-like 3																				GSE26495_NAIVE_VS_PD1HIGH_CD8_TCELL_DN	GSE26495_NAIVE_VS_PD1LOW_CD8_TCELL_DN
645784	ANKRD36BP2	ankyrin repeat domain 36B pseudogene 2																								GSE4984_UNTREATED_VS_GALECTIN1_TREATED_DC_DN
91523	FAM113B	family with sequence similarity 113, member B
259307	IL4I1	interleukin 4 induced 1
3766	KCNJ10	potassium inwardly-rectifying channel, subfamily J, member 10
149699	GTSF1L	gametocyte specific factor 1-like
8241	RBM10	RNA binding motif protein 10
89941	RHOT2	ras homolog gene family, member T2
90379	DCAF15	DDB1 and CUL4 associated factor 15
219432	OR4C6	olfactory receptor, family 4, subfamily C, member 6
100271849	MEF2B	myocyte enhancer factor 2B
115653	KIR3DL3	killer cell immunoglobulin-like receptor, three domains, long cytoplasmic tail, 3
342	APOC1P1	apolipoprotein C-I pseudogene 1
389197	C4orf50	chromosome 4 open reading frame 50
[truncated: 53 more columns]
