# Supplementary material for: Histoepigenetic analysis of HPV- and tobacco-associated head and neck cancer identifies both subtype-specific and common therapeutic targets despite divergent microenvironments
Source: Oncogene. 2019 Jan 17;38(19):3551–68. doi: 10.1038/s41388-018-0659-4 (PMC6756123; doi:10.1038/s41388-018-0659-4)
Supplement: Supplementary file 15 — Supplementary Table 5a [file 41388_2018_659_MOESM15_ESM.xlsx]

## Sheet: cancer_pos
HPV positive
genes	expression HPV+	expression controls	fold change HPV+/controls	p-value	fdr		expression HPV-	expression controls	fold change HPV-/controls	p-value	fdr
RNF17	4.67522	0.199129	23.4783	4.84e-09	3.31e-08		1.75453	0.199129	8.811	0.0063508	0.0128747
REM1	83.4608	15.1668	5.50285	1.21e-06	4.68e-06		3.91426	15.1668	0.25808	0.250869	0.33786
COL4A4	357.783	38.2454	9.35494	0.000180159	0.000478917		5.23723	38.2454	0.136938	0.634897	0.718309
ITGAM	370.671	70.7988	5.23556	0.000198478	0.000523748		19.2377	70.7988	0.271724	0.415499	0.511127
RHEBL1	113.229	25.4757	4.44459	8.14e-12	1.4e-10		48.2011	25.4757	1.89204	0.0028514	0.00615231
IGFBPL1	27.105	5.29971	5.11443	2.87e-18	2.69e-16		4.91618	5.29971	0.927632	0.760702	0.832562
C1orf14	36.5543	0.115683	315.988	1.97e-50	2.38e-47		0.0672589	0.115683	0.581409	0.799651	0.865821
RFX4	8.01628	0.873455	9.17767	0.000145589	0.000392404		2.72429	0.873455	3.11898	0.0218871	0.0398495
NLRP13	0.371655	0.0392468	9.46969	0.00131708	0.00303237		0.162113	0.0392468	4.1306	0.145134	0.211875
PAPLN	1447.75	267.196	5.41832	6.39e-13	1.66e-11		351.174	267.196	1.31429	0.353974	0.449612
DPYSL5	97.272	9.161	10.6181	1.45e-16	1.09e-14		16.5963	9.161	1.81163	0.0888905	0.137959
MYO3A	492.742	109.521	4.49908	7.31e-17	5.77e-15		54.0996	109.521	0.493966	0.00920655	0.0181392
ITGA2B	50.1617	8.69707	5.76766	1.82e-26	5.06e-24		17.6687	8.69707	2.03157	1.45e-05	4.56e-05
CLIC2	332.584	104.575	3.18034	0.00333046	0.00718293		105.669	104.575	1.01046	0.987262	1
MYBL1	133.824	39.832	3.35971	5.26e-14	2.02e-12		84.2519	39.832	2.11518	1.36e-06	5.15e-06
AIRE	10.1647	1.00809	10.0832	3.07e-06	1.1e-05		0.511727	1.00809	0.50762	0.710287	0.787503
PRDM9	1.11189	0.176037	6.3162	1.05e-06	4.09e-06		0.413077	0.176037	2.34653	0.0315473	0.0552428
GALR3	0.923389	0.266127	3.46974	0.00264814	0.0057966		0.392515	0.266127	1.47492	0.511757	0.602775
C16orf75	1394.45	436.425	3.19517	4.02e-16	2.75e-14		543.07	436.425	1.24436	0.0339596	0.058994
C16orf73	74.2847	3.02871	24.5269	8.92e-19	8.85e-17		10.1794	3.02871	3.36098	1.68e-11	2.2e-10
C16orf79	40.0698	7.83176	5.11632	6.68e-14	2.49e-12		15.6658	7.83176	2.00029	0.00262091	0.00569208
LOC84856	325.962	40.9493	7.96015	1.5e-19	1.68e-17		89.7122	40.9493	2.19081	3.31e-07	1.41e-06
ANKLE1	76.5773	16.9127	4.52779	7.63e-10	6.62e-09		35.3631	16.9127	2.09091	0.00549947	0.01129
ZYG11A	228.081	58.9318	3.87025	2.94e-13	8.6e-12		28.9167	58.9318	0.49068	0.0100424	0.0196203
COL19A1	139.902	17.9501	7.79393	1.02e-05	3.33e-05		9.68752	17.9501	0.539693	0.694007	0.77275
TMEM84	33.3024	5.33441	6.24294	1.14e-07	5.42e-07		6.91354	5.33441	1.29603	0.658421	0.739746
RSAD2	1438.93	434.982	3.30803	9.09e-07	3.59e-06		719.693	434.982	1.65454	0.0651519	0.104825
DAZ3	9.55913	9.41e-17	1.02e+17	5.95e-06	2.03e-05		0.651951	9.41e-17	6930000000000000	0.609105	0.69441
LOC255167	75.9194	21.3573	3.55472	1.85e-08	1.07e-07		16.9805	21.3573	0.795065	0.501132	0.593187
FAM64A	627.433	198.837	3.15552	5.77e-17	4.68e-15		327.78	198.837	1.64849	6.63e-06	2.22e-05
CCL25	15.8832	1.49626	10.6153	8.68e-14	3.06e-12		0.786899	1.49626	0.525911	0.131165	0.193979
FAM70A	185.241	33.9846	5.45074	1.63e-05	5.12e-05		35.7319	33.9846	1.05141	0.948243	0.988431
GPR128	17.3396	1.27574	13.5918	4.86e-06	1.69e-05		8.65935	1.27574	6.7877	0.0872738	0.135761
HOXB13	106.792	7.80847	13.6764	1.18e-16	8.97e-15		47.3292	7.80847	6.06126	2.15e-10	2.02e-09
CCDC150	99.8436	16.4481	6.07023	4.91e-38	2.96e-35		34.2232	16.4481	2.08068	7.98e-09	4.94e-08
CCDC155	42.9907	0.34393	124.999	1.76e-31	7.69e-29		1.38436	0.34393	4.02513	0.0066482	0.0134246
OXT	3.04104	0.526747	5.77325	4.65e-13	1.27e-11		0.329388	0.526747	0.625325	0.322251	0.41656
SYCP2	1201.4	30.7066	39.1252	1.74e-64	5.95e-61		41.8204	30.7066	1.36194	0.255379	0.342765
IL17REL	228.989	20.7791	11.0202	3.8e-23	6.85e-21		8.86877	20.7791	0.426812	0.146035	0.213085
DDX25	21.0918	4.34335	4.85611	3.85e-06	1.36e-05		0.541216	4.34335	0.124608	0.041913	0.0710432
WSCD2	126.639	39.1604	3.23386	0.000780203	0.00186881		69.6237	39.1604	1.77791	0.170592	0.243499
FAM153C	2.58274	0.417415	6.18746	0.00524619	0.0109145		0.504939	0.417415	1.20968	0.898877	0.949277
NKAIN4	16.4351	3.29135	4.99342	7.23e-07	2.92e-06		9.24549	3.29135	2.80902	0.00194602	0.00431957
IGSF9B	51.0121	8.12656	6.27721	0.00190617	0.0042797		14.0783	8.12656	1.73238	0.620597	0.705283
FRMD1	89.1563	5.14545	17.3272	1.27e-16	9.6e-15		2.55713	5.14545	0.496969	0.426584	0.52173
DSCR9	4.05736	1.06925	3.7946	1.39e-05	4.41e-05		2.28969	1.06925	2.1414	0.029318	0.0518073
DSCR6	141.754	33.464	4.23602	5.12e-19	5.2e-17		30.7966	33.464	0.920291	0.620468	0.70526
HLTF	2520.73	501.333	5.02806	2.79e-18	2.64e-16		901.502	501.333	1.79821	0.000132405	0.000355052
CEND1	89.3656	5.87174	15.2196	2.38e-10	2.4e-09		9.53654	5.87174	1.62414	0.00183187	0.00408874
FLJ43860	0.231655	6.9e-18	3.36e+16	0.00622032	0.0127869		0.077255	6.9e-18	1.12e+16	0.30401	0.397082
RHOXF1	9.12787	0.711116	12.836	1.81e-19	2e-17		0.629641	0.711116	0.885427	0.817363	0.880627
OR5C1	0.919106	0.119903	7.66542	3.41e-06	1.21e-05		0.583765	0.119903	4.86865	0.000597064	0.00144395
LOC145474	0.448958	0.109244	4.10968	0.00174254	0.00393082		0.283906	0.109244	2.59882	0.0733894	0.116463
C7orf34	1.63882	0.361987	4.52729	0.000205028	0.000539852		0.0963676	0.361987	0.266218	0.350047	0.445369
GBX1	14.1322	0.373111	37.8767	1.99e-17	1.7e-15		0.0375366	0.373111	0.100604	0.557481	0.646287
GNRH1	35.3387	11.1121	3.18019	2.67e-15	1.49e-13		15.512	11.1121	1.39595	0.0089234	0.0176253
OPALIN	0.246238	0.00872653	28.2172	0.000914791	0.00216245		0.0695552	0.00872653	7.97055	0.322785	0.417119
DNMT3L	6.67264	0.201336	33.1417	5.9e-16	3.89e-14		0.466757	0.201336	2.31829	0.0294453	0.051992
PBX4	60.1336	17.5349	3.42936	1.93e-05	5.96e-05		24.1999	17.5349	1.38009	0.389838	0.486202
ZFR2	373.485	8.51124	43.8814	1.82e-70	1.87e-66		0	8.51124	0	4.43e-05	0.000128741
NCAN	6.22121	1.68016	3.70274	2.05e-05	6.32e-05		2.75823	1.68016	1.64164	0.201028	0.280108
YBX2	467.045	55.4034	8.42989	1.71e-21	2.38e-19		50.4114	55.4034	0.909897	0.73625	0.811163
ISM2	62.4099	19.1703	3.25555	1.47e-13	4.83e-12		25.2825	19.1703	1.31883	0.0644148	0.103746
REG3G	0.121093	6.19e-18	1.96e+16	0.0327982	0.057169		0	6.19e-18	0	1	1
BIRC8	0.406465	0.00101462	400.61	3.46e-05	0.000102917		0.267364	0.00101462	263.513	8.03e-05	0.000222951
C20orf203	2.86347	0.164016	17.4585	9.11e-09	5.73e-08		1.30235	0.164016	7.94037	0.000805837	0.00190378
COL10A1	284.85	7.0051	40.6632	1.5e-12	3.41e-11		169.435	7.0051	24.1874	4.37e-07	1.82e-06
VCAM1	4133.39	169.552	24.3783	3.13e-26	8.23e-24		0	169.552	0	0.20042	0.279462
E2F1	2295	313.725	7.31532	9.1e-53	1.33e-49		575.316	313.725	1.83382	8.7e-09	5.33e-08
OLFM1	2961.37	267.085	11.0877	1.74e-15	1.02e-13		758.807	267.085	2.84107	0.00462243	0.00960748
WNT10B	91.5402	15.5843	5.87385	0.0326268	0.0569243		58.51	15.5843	3.75441	0.204509	0.284263
ACCN3	23.564	5.32733	4.42324	1.5e-07	6.98e-07		11.0187	5.32733	2.06834	0.0258907	0.0463293
C7orf13	327.531	101.549	3.22534	1.02e-10	1.18e-09		95.5088	101.549	0.940517	0.753996	0.826678
EPYC	29.2898	0.137186	213.504	1.06e-06	4.14e-06		0	0.137186	0	0.95337	0.992882
KEL	245.162	58.9315	4.16012	9.86e-19	9.69e-17		5.02315	58.9315	0.0852371	1.51e-05	4.73e-05
ACTL9	0.211586	0.00872653	24.2463	0.00383185	0.00817668		0.0703542	0.00872653	8.06211	0.3167	0.410885
ACTL8	169.223	4.64706	36.4151	1.42e-19	1.6e-17		80.2253	4.64706	17.2637	1.73e-58	1.15e-56
IFIT2	757.775	243.1	3.11713	1.74e-06	6.54e-06		479.248	243.1	1.9714	0.0068186	0.0137484
KRT38	360.949	9.63e-16	3.75e+17	1.95e-07	8.84e-07		1.8268	9.63e-16	1900000000000000	0.930575	0.975277
SOX14	45.8464	1.23993	36.975	1.48e-08	8.77e-08		1.42414	1.23993	1.14857	0.709112	0.78654
IL29	6.24408	0.24894	25.0826	3.45e-23	6.27e-21		2.82856	0.24894	11.3624	2.48e-10	2.29e-09
KIF25	12.2815	0.87135	14.0948	4.05e-19	4.2e-17		3.38549	0.87135	3.88534	0.000168508	0.000444489
RAB42	129.542	5.64158	22.962	6.01e-05	0.000171936		14.365	5.64158	2.54628	0.722248	0.7985
KCNA2	18.2221	5.63269	3.23505	3.17e-05	9.49e-05		2.10791	5.63269	0.374228	0.0940561	0.14487
BHMT	14.8084	1.79113	8.26762	3.34e-08	1.81e-07		7.76044	1.79113	4.3327	3.9e-05	0.000114673
SYCE2	132.705	6.25537	21.2146	2.39e-51	3.07e-48		8.59203	6.25537	1.37354	0.152061	0.220524
SLC16A8	59.5763	9.56007	6.23178	1.36e-20	1.77e-18		12.3196	9.56007	1.28865	0.277099	0.36714
MLNR	2.01758	0.479032	4.21179	3.34e-06	1.19e-05		0.841373	0.479032	1.7564	0.149937	0.217833
C11orf92	1513.37	484.109	3.1261	0.000538468	0.00132726		134.227	484.109	0.277267	0.169703	0.242399
LOC284749	10.5802	2.56427	4.126	2.75e-08	1.52e-07		2.10226	2.56427	0.819828	0.636733	0.720148
ZP4	3.4049	0.584805	5.82228	5.58e-05	0.000160723		1.65074	0.584805	2.82272	0.056569	0.0925462
OR9Q1	0.17457	6.19e-18	2.82e+16	0.00345186	0.0074237		0.0742952	6.19e-18	1.2e+16	0.155512	0.224804
EXD1	2.51678	0.420929	5.97912	3.99e-16	2.74e-14		0.924162	0.420929	2.19553	0.0013836	0.00315055
C22orf45	43.6324	11.2914	3.86423	0.00077181	0.00185065		2.48021	11.2914	0.219655	0.287932	0.37951
KLHL35	279.581	23.6854	11.8039	1.25e-42	9.85e-40		11.0407	23.6854	0.466137	0.0246946	0.0443862
GPR144	11.4656	1.05431	10.875	1.68e-33	8.19e-31		1.91395	1.05431	1.81536	0.00395176	0.00832867
GAGE12J	172.117	0.0985445	1746.59	1.71e-07	7.88e-07		19.3892	0.0985445	196.756	8.47e-40	4.14e-38
GAGE12D	290.993	7.17e-17	4.06e+18	4.36e-09	3.02e-08		24.6032	7.17e-17	3.43e+17	7.85e-15	2.19e-13
AACSL	47.8479	4.52641	10.5708	3e-22	4.7e-20		7.43258	4.52641	1.64205	0.158823	0.228848
POU4F1	48.5606	4.71697	10.2949	4.96e-13	1.35e-11		20.2164	4.71697	4.28589	5.44e-09	3.49e-08
CCDC144NL	3.58658	0.308962	11.6085	0.000409443	0.00103064		1.35374	0.308962	4.38159	0.184914	0.261155
DOC2A	39.1702	7.7764	5.03706	4.45e-16	3.03e-14		16.064	7.7764	2.06573	0.000610188	0.00147205
PWRN2	0.249219	0.0422529	5.89826	0.000921481	0.00217674		0.112154	0.0422529	2.65435	0.197641	0.276119
F7	20.4624	6.76288	3.02569	0.000130099	0.000353859		2.3652	6.76288	0.349732	0.116242	0.174398
UCP1	8.02425	0.806076	9.95471	1.37e-05	4.35e-05		0.999409	0.806076	1.23984	0.654338	0.736045
LOC541473	147.827	47.9408	3.08352	7.87e-07	3.15e-06		20.3541	47.9408	0.424566	0.0643389	0.103655
GABRD	24.3221	5.91121	4.11457	5.2e-11	6.6e-10		13.7578	5.91121	2.32742	0.000185959	0.000487142
MSLNL	2.92766	0.143214	20.4426	1.77e-15	1.03e-13		0.369582	0.143214	2.58063	0.243769	0.329987
APC2	65.3362	17.1485	3.81002	9.98e-20	1.16e-17		31.4241	17.1485	1.83247	1.63e-05	5.09e-05
CCDC14	999.389	314.096	3.1818	1.53e-13	4.98e-12		588.244	314.096	1.87282	6.46e-06	2.17e-05
RBM46	2.70684	0.0610561	44.3337	2.73e-13	8.08e-12		1.25538	0.0610561	20.5611	1.7e-06	6.36e-06
CLDN2	12.1139	1.86856	6.48303	1.12e-07	5.34e-07		3.98479	1.86856	2.13255	0.118086	0.176875
C3orf66	1.19346	0.00872653	136.762	3.78e-12	7.27e-11		0.0731562	0.00872653	8.3832	0.295781	0.387962
DMRTB1	4.62131	0.624764	7.3969	4.5e-05	0.000131222		0.0615643	0.624764	0.0985401	0.342922	0.438325
PRCD	13.8934	4.5785	3.03448	0.000112039	0.000307756		5.9029	4.5785	1.28926	0.497433	0.589761
TCP11	208.627	18.4968	11.2791	2.25e-16	1.62e-14		15.7682	18.4968	0.852483	0.784889	0.853303
KLKB1	7.64521	1.60066	4.77628	0.000108437	0.000298659		1.16267	1.60066	0.726369	0.727467	0.803254
PYDC1	67.0105	9.3e-16	7.21e+16	0.0251024	0.0450483		4.84138	9.3e-16	5210000000000000	0.861526	0.918335
RORB	173.087	17.6234	9.82139	1.56e-16	1.17e-14		3.23371	17.6234	0.183489	0.15573	0.22504
RNF133	0.863971	0.209692	4.12019	0.0495443	0.0822069		0.295493	0.209692	1.40917	0.785281	0.853489
ROR2	522.153	94.6964	5.51397	2.01e-09	1.54e-08		289.485	94.6964	3.05698	0.000247844	0.000637384
CRX	1.73731	0.237909	7.30244	1.07e-06	4.18e-06		1.06248	0.237909	4.4659	0.000190644	0.00049878
VSX2	1.28596	0.145902	8.81383	0.000519732	0.00128416		0.301182	0.145902	2.06428	0.573286	0.661174
HPCA	18.3853	2.92207	6.29186	1.35e-11	2.11e-10		5.99299	2.92207	2.05094	0.0271712	0.0483844
KCTD19	2.84645	0.934415	3.04624	0.000168652	0.000450134		1.72677	0.934415	1.84797	0.0674444	0.108107
CNTD1	107.218	35.0894	3.05558	7.85e-09	5.05e-08		15.9378	35.0894	0.454206	0.0255724	0.0458076
OR7C1	3.47452	0.863628	4.02317	0.000721544	0.00173947		1.54692	0.863628	1.79119	0.265092	0.353606
POM121L8P	1.61159	0.141624	11.3793	5.18e-05	0.000149876		0.952817	0.141624	6.72778	0.0074205	0.0148642
TMEM26	27.9151	5.16236	5.40743	5.31e-07	2.2e-06		4.67414	5.16236	0.905428	0.880233	0.933766
GPC2	95.0547	10.2046	9.31486	3.93e-23	7.02e-21		29.235	10.2046	2.86487	9.83e-06	3.19e-05
C2orf48	35.4643	4.73676	7.48704	5.36e-30	2e-27		13.4334	4.73676	2.83599	1.95e-08	1.1e-07
MGAT4C	11.4471	0.910734	12.5691	5.28e-16	3.56e-14		3.27466	0.910734	3.59563	0.000602786	0.0014559
FLJ12825	9.04553	0.79148	11.4286	4.29e-16	2.93e-14		5.95097	0.79148	7.51878	6.71e-10	5.52e-09
LIN28A	5.02412	0.0486603	103.249	2.64e-07	1.17e-06		1.14476	0.0486603	23.5255	4.46e-06	1.54e-05
RFPL1S	94.6076	3.34683	28.2679	7.26e-45	7.84e-42		3.06967	3.34683	0.917187	0.849661	0.908802
RDM1	40.1699	6.54668	6.13592	8.96e-20	1.05e-17		13.6242	6.54668	2.08109	0.000554504	0.00134796
CLIP3	506.658	114.495	4.42516	1.03e-05	3.34e-05		31.9547	114.495	0.279093	0.227592	0.311373
NCRNA00176	46.2488	7.03696	6.57227	3.89e-21	5.28e-19		18.7681	7.03696	2.66708	6.12e-06	2.06e-05
NPB	73.5936	7.68625	9.57471	2.35e-30	9.28e-28		16.3176	7.68625	2.12297	7.21e-09	4.51e-08
tAKR	0.912791	0.116345	7.84553	7.72e-06	2.58e-05		0.477031	0.116345	4.10013	0.00978144	0.0191488
CLGN	342.091	104.224	3.28228	3.52e-08	1.9e-07		33.0962	104.224	0.31755	0.0226338	0.0410778
CCNI2	136.938	27.6363	4.95501	6.84e-05	0.000194075		13.4705	27.6363	0.487419	0.518179	0.60922
GOLGA6L1	49.4106	14.1975	3.48025	0.0113565	0.0221266		14.2219	14.1975	1.00172	0.998415	1
GPHA2	6.1623	1.72502	3.5723	0.000326955	0.000835289		1.24058	1.72502	0.719164	0.613426	0.698327
CDH23	283.488	55.1362	5.14161	3.97e-06	1.4e-05		22.2116	55.1362	0.402849	0.374756	0.470795
ARHGAP4	1946.01	176.646	11.0164	8.96e-23	1.55e-20		254.052	176.646	1.43819	0.239447	0.325273
FAM196A	13.7446	3.15151	4.36128	8.95e-05	0.000249694		2.6282	3.15151	0.83395	0.788774	0.856483
CBLN2	212.79	3.96e-15	5.38e+16	0.00766438	0.015437		13.0729	3.96e-15	3300000000000000	0.85309	0.911804
LYPD6	268.025	53.5036	5.00948	4.95e-07	2.07e-06		94.1851	53.5036	1.76035	0.179537	0.254744
TDRD9	363.862	7.63105	47.6818	4.39e-35	2.31e-32		0	7.63105	0	0.12863	0.190657
SNORA63	0.978691	0.0370921	26.3854	1.09e-05	3.53e-05		0.313578	0.0370921	8.45403	0.0939235	0.144709
HOXC6	127.046	4.33564	29.3029	4.14e-24	8.59e-22		72.1127	4.33564	16.6326	2.41e-11	3.01e-10
TCEB3C	0.233187	6.9e-18	3.38e+16	0.00501715	0.010473		0.115467	6.9e-18	1.67e+16	0.130932	0.193663
DBX2	25.1589	2.05085	12.2675	3.09e-08	1.69e-07		7.0216	2.05085	3.42375	0.0879038	0.136696
CXCL10	2507.09	776.89	3.22708	8.5e-05	0.000237959		0	776.89	0	0.0299148	0.0527214
LOC150527	0.322418	0.0663792	4.8572	0.0208778	0.0382526		0.112825	0.0663792	1.69971	0.643571	0.726362
NCRNA00201	483.002	95.5559	5.05465	6.01e-11	7.53e-10		292.257	95.5559	3.05849	1.08e-05	3.47e-05
MEI1	705.428	36.4757	19.3396	1.18e-35	6.38e-33		0	36.4757	0	0.0599477	0.0973599
WDR87	20.584	1.02412	20.0992	3.8e-26	9.87e-24		0.969294	1.02412	0.946465	0.856764	0.915016
EMR4P	2.57054	0.220651	11.6498	0.0162749	0.0305751		1.04559	0.220651	4.73864	0.359747	0.455592
FEZF2	13.0912	3.8801	3.37394	0.00108314	0.00253007		3.56524	3.8801	0.918854	0.892794	0.943824
REXO1L1	0.745352	0.044183	16.8697	1.14e-10	1.29e-09		0.310954	0.044183	7.03787	0.000704984	0.00167924
C6orf147	22.5363	5.10555	4.41408	3.04e-16	2.14e-14		12.4998	5.10555	2.44827	7.84e-07	3.11e-06
LOC256880	3.9163	1.21091	3.23417	1.44e-06	5.47e-06		1.82262	1.21091	1.50516	0.142106	0.208047
DMBX1	52.6595	9.52841	5.52658	0.0105464	0.0206718		8.90694	9.52841	0.934777	0.967671	1
PCDHB9	197.773	46.3541	4.26656	7.46e-14	2.73e-12		122.54	46.3541	2.64356	1.73e-07	7.78e-07
CTSE	93.7366	6.30567	14.8654	3.33e-21	4.62e-19		10.6557	6.30567	1.68986	0.00451284	0.00940213
LOC283174	175.757	27.3388	6.42885	1.33e-05	4.23e-05		27.7204	27.3388	1.01396	0.988286	1
PENK	147.784	45.5866	3.24183	0.00786411	0.0158191		39.2067	45.5866	0.860049	0.850807	0.90965
COCH	341.394	44.9487	7.5952	0.000127177	0.000346508		211.206	44.9487	4.69883	0.0142607	0.0270284
IL5	0.2699	4.64e-18	5.82e+16	3.24e-05	9.67e-05		0.166253	4.64e-18	3.58e+16	0.00374331	0.00791943
BIRC3	2751.13	456.655	6.02452	1.17e-05	3.76e-05		589.72	456.655	1.29139	0.738674	0.813485
INSM1	274.663	6.86522	40.0079	2.02e-09	1.54e-08		3.59043	6.86522	0.522989	0.318533	0.41282
AKR1E2	58.8817	17.0089	3.46181	1.02e-08	6.34e-08		30.0461	17.0089	1.76649	0.00950248	0.0186542
DMC1	77.2022	19.8334	3.89253	1.06e-16	8.2e-15		26.6655	19.8334	1.34447	0.036072	0.062237
PSORS1C3	6.4221	1.81467	3.53899	8.51e-08	4.18e-07		1.74425	1.81467	0.961193	0.904073	0.953616
HIST1H2BO	17.2424	3.07855	5.6008	1.64e-16	1.22e-14		9.04028	3.07855	2.93653	3.33e-07	1.42e-06
HIST1H2BJ	271.548	85.5905	3.17264	1.66e-24	3.54e-22		118.105	85.5905	1.37989	0.000296036	0.00075274
ANKRD34C	7.21555	0.529488	13.6274	0.000180573	0.000479892		1.56228	0.529488	2.95054	0.4076	0.503734
ANKRD34B	73.282	3.42987	21.3658	2.63e-31	1.1e-28		12.1819	3.42987	3.55171	0.000769269	0.00182284
SYNGR3	526.944	36.0131	14.632	4.53e-58	1.03e-54		52.9319	36.0131	1.46979	0.0167929	0.0313702
SP9	35.9921	0.967783	37.1903	1e-27	3.17e-25		8.61271	0.967783	8.89942	7.75e-06	2.56e-05
GRIN2A	462.358	29.6189	15.6102	1.83e-22	2.93e-20		0.186291	29.6189	0.00628958	0.153496	0.222294
TDRD10	69.6848	3.59802	19.3675	2.27e-12	4.82e-11		2.34451	3.59802	0.651611	0.797827	0.864302
TSPYL6	0.326878	6.19e-18	5.28e+16	2.42e-06	8.86e-06		0.203474	6.19e-18	3.29e+16	0.000682357	0.00163006
PPEF1	12.6146	2.43491	5.18072	1.71e-16	1.27e-14		7.8721	2.43491	3.23301	1.18e-08	7e-08
NTN3	10.542	1.54745	6.81247	4.29e-15	2.27e-13		1.87403	1.54745	1.21104	0.587889	0.674983
NTN5	12.6946	2.93596	4.32383	3.44e-09	2.45e-08		6.80038	2.93596	2.31624	0.00126234	0.00289336
B4GALNT2	130.41	15.4796	8.42461	3.3e-13	9.46e-12		62.2166	15.4796	4.01927	3.92e-05	0.000115175
C21orf99	0.216009	0.044183	4.88897	0.0218642	0.0398926		0.0897163	0.044183	2.03056	0.498729	0.590956
SIM1	37.116	4.58768	8.09037	0.0327103	0.0570409		0	4.58768	0	0.745976	0.82003
PLA2G12B	0.174436	6.94e-18	2.51e+16	0.0523365	0.0863859		0.0596804	6.94e-18	8600000000000000	0.484884	0.577786
ERAS	2.04524	0.450408	4.54086	4.63e-07	1.94e-06		0.647675	0.450408	1.43797	0.382575	0.478755
AGAP7	25.8074	7.34069	3.51566	1.21e-06	4.66e-06		11.2116	7.34069	1.52732	0.169461	0.24212
TAF7L	201.294	6.12664	32.8556	4.19e-33	1.96e-30		2.43899	6.12664	0.398096	0.00270153	0.00585047
C17orf99	28.6298	8.03895	3.56138	1.72e-09	1.34e-08		14.3564	8.03895	1.78586	0.00902813	0.0178116
MGAT3	1496.71	438.45	3.41364	5.3e-11	6.71e-10		105.342	438.45	0.240259	0.0026221	0.00569406
C9orf84	122.168	24.1533	5.05804	4.01e-15	2.14e-13		31.0933	24.1533	1.28733	0.200813	0.279866
WNK3	75.6316	17.2112	4.39432	1.22e-10	1.37e-09		8.18123	17.2112	0.475343	0.0872758	0.135761
ACSBG2	1.43386	0.186121	7.7039	0.000586186	0.00143711		0.8094	0.186121	4.34879	0.0535389	0.0880944
PRRT2	33.9981	8.53496	3.9834	1.36e-05	4.33e-05		17.3535	8.53496	2.03323	0.0600136	0.0974129
UBD	5228.03	786.466	6.6475	1.67e-09	1.31e-08		393.119	786.466	0.499855	0.402591	0.499076
AMH	50.67	1.92436	26.3308	1.2e-23	2.25e-21		15.575	1.92436	8.09361	8.39e-11	8.93e-10
C1QL1	143.701	8.28044	17.3542	3.23e-34	1.62e-31		65.2865	8.28044	7.88442	3.05e-18	1.01e-16
C1QL2	11.5759	2.34539	4.93561	0.000927148	0.00218836		1.01724	2.34539	0.433717	0.533871	0.624594
PDCD1LG2	259.03	63.1373	4.10264	9.93e-07	3.89e-06		58.7566	63.1373	0.930616	0.634299	0.717711
RASD2	275.579	63.1005	4.3673	7.25e-07	2.92e-06		167.944	63.1005	2.66153	0.0026533	0.00575452
FGF17	11.0548	1.0773	10.2616	2.1e-26	5.67e-24		2.2352	1.0773	2.07482	0.00752378	0.0150505
ZGLP1	32.7534	8.9363	3.6652	1.53e-09	1.22e-08		18.2575	8.9363	2.04307	0.00127434	0.00291761
C1QTNF4	31.9918	9.91153	3.22774	1.98e-05	6.12e-05		0.505758	9.91153	0.0510272	0.0269056	0.0479532
CREB3L3	1.80544	0.288437	6.2594	0.0185853	0.0344864		0.497649	0.288437	1.72533	0.724538	0.800363
C11orf42	1.02774	0.227463	4.51829	3.55e-05	0.000105398		0.560088	0.227463	2.46232	0.0384446	0.0658435
SH2D4B	12.4467	1.4408	8.63873	2.21e-29	7.96e-27		5.1291	1.4408	3.5599	4e-09	2.67e-08
STAG3	1587.15	20.5573	77.2061	5.39e-54	1.01e-50		19.2116	20.5573	0.934538	0.826421	0.888458
RAET1K	22.4097	4.03004	5.56067	5.75e-36	3.19e-33		9.54862	4.03004	2.36936	6.44e-10	5.32e-09
COL22A1	564.145	7.42339	75.9955	3.02e-13	8.82e-12		263.862	7.42339	35.5446	9.54e-06	3.1e-05
RIPPLY1	0.525518	0.133337	3.94128	0.0250436	0.0449545		0.327801	0.133337	2.45844	0.240148	0.326031
ITPKA	175.761	34.68	5.06806	5.02e-11	6.4e-10		61.5423	34.68	1.77458	0.032324	0.0564632
MESP2	42.0253	10.4819	4.00934	1.1e-06	4.26e-06		12.9297	10.4819	1.23353	0.600507	0.686399
TAAR5	0.208166	6.19e-18	3.36e+16	0.000642774	0.00156316		0.0767711	6.19e-18	1.24e+16	0.143067	0.209274
BAI2	261.302	55.2278	4.73135	8.93e-09	5.63e-08		131.309	55.2278	2.37759	0.0035674	0.00757067
TLX2	34.5666	0.762236	45.349	1.72e-74	3.53e-70		6.73015	0.762236	8.82948	6.1e-23	2.23e-21
TLX3	126.191	0.2561	492.74	7.78e-53	1.23e-49		22.7343	0.2561	88.771	1.01e-143	1.38e-140
PSMC3IP	415.629	127.357	3.2635	9.26e-25	2.09e-22		181.284	127.357	1.42343	9.84e-06	3.19e-05
ARHGEF33	71.7995	5.15659	13.9238	5.59e-29	1.88e-26		4.81662	5.15659	0.934071	0.874146	0.928653
HERC5	793.947	119.21	6.66005	3e-11	4.14e-10		339.951	119.21	2.85169	0.000669178	0.00160175
TNFSF4	529.995	20.3365	26.0613	1.46e-14	6.71e-13		41.1231	20.3365	2.02214	0.00211367	0.00466348
PABPC1L	216.552	59.0423	3.66773	3.19e-12	6.31e-11		126.219	59.0423	2.13778	3.19e-05	9.52e-05
SLC8A2	103.609	13.6127	7.61115	3.09e-18	2.88e-16		16.1273	13.6127	1.18472	0.425673	0.520865
ESR1	365.601	85.7585	4.26315	5.6e-06	1.92e-05		47.8165	85.7585	0.557571	0.414452	0.510297
C8G	173.683	4.62879	37.5223	1.07e-20	1.42e-18		3.82122	4.62879	0.825533	0.522578	0.613269
IL28B	1.32122	4.64e-18	2.85e+17	2.33e-24	4.93e-22		0.315834	4.64e-18	6.81e+16	4.05e-06	1.41e-05
IL28A	1.90065	0.0583602	32.5676	6.72e-23	1.18e-20		0.516479	0.0583602	8.84985	4.62e-06	1.59e-05
DMRTA2	319.57	18.2871	17.4752	2.09e-28	6.93e-26		59.8579	18.2871	3.27323	0.000493799	0.0012109
RFC4	1661.93	472.338	3.51852	1.8e-38	1.12e-35		794.737	472.338	1.68256	4.05e-11	4.72e-10
FAM19A4	10.829	0.805076	13.4509	1.22e-10	1.37e-09		0.769272	0.805076	0.955527	0.959901	0.998469
SLC10A2	0.699797	9.01e-18	7.76e+16	5.93e-07	2.43e-06		0.306699	9.01e-18	3.4e+16	0.00355197	0.00754183
C14orf105	0.482568	0.0784863	6.14843	0.025647	0.0459413		0.0918854	0.0784863	1.17072	0.934774	0.978491
MT1DP	3.06168	0.932319	3.28394	0.011447	0.0222749		1.64387	0.932319	1.76321	0.357286	0.453006
FOLR4	1.12906	0.0420342	26.8604	0.000204452	0.000538403		0.049787	0.0420342	1.18444	0.97391	1
ABCA17P	248.474	3.22964	76.9354	6.35e-44	6.2e-41		3.63283	3.22964	1.12484	0.655836	0.737285
KCNH5	18.5653	1.82148	10.1924	8.52e-08	4.19e-07		1.04597	1.82148	0.574242	0.425608	0.520817
FAM71E2	38.6194	2.23774	17.2582	1.91e-26	5.23e-24		20.4985	2.23774	9.16036	1.65e-17	5.31e-16
LOC100272216	10.7591	1.55253	6.93003	0.000497675	0.00123382		0.198225	1.55253	0.127679	0.543989	0.633651
DMRTC2	1.01938	0.197107	5.17171	1.34e-06	5.14e-06		0.244236	0.197107	1.23911	0.658516	0.739813
RHBDL3	234.853	31.0367	7.56693	1.45e-21	2.05e-19		64.0308	31.0367	2.06307	0.00188355	0.00419704
SHOX2	171.311	7.72e-16	2.22e+17	2.03e-09	1.55e-08		98.737	7.72e-16	1.28e+17	1.22e-05	3.89e-05
TEX15	61.9282	5.60878	11.0413	8.34e-14	2.97e-12		26.0564	5.60878	4.64565	4.74e-11	5.46e-10
CELSR3	737.212	118.583	6.21686	4.21e-40	2.82e-37		304.071	118.583	2.56421	2.44e-11	3.04e-10
KIAA1045	133.869	32.9483	4.063	1.36e-05	4.32e-05		87.7235	32.9483	2.66246	0.00409876	0.00860756
ARHGAP33	335.094	78.5926	4.26368	5.37e-16	3.59e-14		155.676	78.5926	1.98079	2.42e-05	7.36e-05
LOC647946	65.1396	21.4128	3.04209	2.38e-10	2.4e-09		20.3901	21.4128	0.952238	0.804466	0.869548
PAX6	261.065	70.5394	3.70098	9.57e-19	9.44e-17		103.455	70.5394	1.46663	0.00515554	0.0106386
PAX1	1860.22	245.339	7.58223	4.49e-05	0.000131035		5.96046	245.339	0.0242948	0.445591	0.540309
BARHL1	0.367647	0.0879947	4.17806	1.91e-05	5.92e-05		0.140325	0.0879947	1.5947	0.305672	0.398973
FBXO43	62.7419	12.1864	5.1485	1.16e-22	1.88e-20		21.8286	12.1864	1.79122	0.000281281	0.000716908
SOCS1	523.894	74.6038	7.02235	3.85e-29	1.36e-26		269.86	74.6038	3.61725	1e-10	1.04e-09
NRIP3	543.427	55.0998	9.8626	2.25e-43	2.01e-40		151.235	55.0998	2.74474	3.53e-09	2.39e-08
PIF1	275.233	90.9317	3.02681	4.07e-18	3.68e-16		112.009	90.9317	1.23179	0.0341286	0.0592273
STRC	22.7787	6.02867	3.77839	1.53e-07	7.1e-07		9.32169	6.02867	1.54623	0.147752	0.21501
GPR137C	87.7622	10.0994	8.6898	4.84e-20	5.84e-18		15.8381	10.0994	1.56821	0.10181	0.155563
FAM153A	18.3283	5.70524	3.21254	0.000139737	0.000377961		5.05094	5.70524	0.885316	0.807582	0.872284
LOC100130238	58.107	12.159	4.77892	1.86e-10	1.94e-09		11.0548	12.159	0.909183	0.805986	0.870889
FSD1	31.2958	6.68017	4.68488	6.28e-19	6.32e-17		17.5647	6.68017	2.62938	8.78e-12	1.26e-10
C3orf47	46.3256	12.6157	3.67207	1.9e-14	8.37e-13		17.74	12.6157	1.40618	0.0374145	0.0642886
FLJ36000	26.9278	0.044183	609.461	4.14e-08	2.2e-07		2.30424	0.044183	52.1522	8.38e-41	4.18e-39
CDKN2C	2365.85	592.364	3.99392	1e-25	2.45e-23		400.451	592.364	0.676023	0.00158509	0.00357369
CDKN2A	4297.58	423.227	10.1543	2.31e-64	6.79e-61		884.587	423.227	2.0901	8.03e-10	6.43e-09
CCL7	5.37812	1.49e-16	3.62e+16	0.000769535	0.00184606		2.65258	1.49e-16	1.78e+16	0.062966	0.101651
AMDHD1	77.5928	8.81179	8.80557	1.15e-07	5.46e-07		47.9895	8.81179	5.44605	0.000279932	0.000713824
HMSD	93.0163	6.56268	14.1735	4.19e-52	5.73e-49		13.1083	6.56268	1.99741	9.2e-05	0.000252788
FAM65C	337.799	0.304422	1109.64	5.15e-07	2.14e-06		23.066	0.304422	75.7698	0.633407	0.71686
LOC100128675	1.71164	0.032096	53.3289	8.7e-10	7.42e-09		0.706397	0.032096	22.0089	0.000884745	0.00207658
SLC22A6	0.765955	0.135666	5.64591	0.000215711	0.000565659		0.177005	0.135666	1.30472	0.756043	0.828612
FAM13AOS	40.6584	10.7767	3.7728	1.12e-06	4.32e-06		20.8229	10.7767	1.93221	0.0310291	0.0544607
PON1	3.22932	0.903757	3.57322	0.000462638	0.00115336		0.658095	0.903757	0.728177	0.641101	0.72413
SLC9A10	1.719	0.406116	4.23278	0.00117233	0.00272509		0.669536	0.406116	1.64863	0.435918	0.530744
CLEC1A	124.367	22.282	5.58148	1.14e-05	3.69e-05		72.7851	22.282	3.26654	0.0101719	0.0198412
ADAM22	58.6379	8.1246	7.21733	1.25e-10	1.39e-09		12.8855	8.1246	1.58599	0.328756	0.423476
TMSB15A	166.586	8.46228	19.6857	1.13e-24	2.53e-22		14.1569	8.46228	1.67294	0.277944	0.368093
POU5F2	0.910598	0.0138083	65.9456	3.2e-05	9.57e-05		0.489159	0.0138083	35.4249	0.0095551	0.0187432
ZNF541	387.269	5.80064	66.7632	2.28e-69	1.55e-65		10.5962	5.80064	1.82674	0.139917	0.205232
C3orf27	0.253844	0.0820462	3.09391	0.0095249	0.0188533		0.0663958	0.0820462	0.809249	0.789194	0.856849
CYP26C1	4.74066	1.26918	3.73522	1.53e-06	5.78e-06		2.21766	1.26918	1.74731	0.0808801	0.12685
C9orf172	76.4311	11.2687	6.7826	4.25e-24	8.72e-22		8.73277	11.2687	0.774958	0.372221	0.468356
COL6A4P2	4.58061	0.322052	14.2232	1.08e-06	4.19e-06		1.213	0.322052	3.76646	0.165351	0.236989
BEST2	113.961	5.27234	21.6148	8.19e-27	2.34e-24		24.5194	5.27234	4.65056	4.88e-06	1.67e-05
CUZD1	20.9149	5.27419	3.96552	4.58e-07	1.93e-06		11.15	5.27419	2.11406	0.0128864	0.0246145
SERPINA4	2.31873	5.54e-17	4.18e+16	0.00334487	0.00721174		1.22368	5.54e-17	2.21e+16	0.0886513	0.137671
FOXRED2	2941.22	592.948	4.96034	4.33e-24	8.8e-22		884.917	592.948	1.4924	0.000554548	0.00134796
AMTN	571.249	44.756	12.7636	1.18e-05	3.79e-05		278.095	44.756	6.21358	0.018718	0.0346043
C8orf77	6.8468	1.76455	3.88019	7.25e-09	4.7e-08		3.78478	1.76455	2.14489	0.00166829	0.00374808
PRR23A	1.24036	0.044183	28.0733	1.34e-07	6.32e-07		0.702012	0.044183	15.8887	2.68e-09	1.87e-08
PRR23B	1.0987	0.044183	24.8671	9.88e-09	6.16e-08		0.481935	0.044183	10.9077	2.16e-06	7.89e-06
MMP12	891.141	232.506	3.83277	9.57e-06	3.13e-05		454.376	232.506	1.95426	0.0598256	0.0972
MMP19	534.83	120.761	4.42883	0.000304829	0.000782365		191.945	120.761	1.58946	0.456769	0.550967
C14orf184	1.6191	0.338926	4.77713	0.000459105	0.00114511		0.927886	0.338926	2.73772	0.0528928	0.0871322
SLC22A8	0.913223	0.149942	6.09053	8.07e-05	0.000226302		0.178459	0.149942	1.19019	0.848102	0.907466
CAMK2N2	114.611	16.8469	6.80307	1.33e-43	1.24e-40		57.829	16.8469	3.43261	3.61e-16	1.09e-14
MYBPC3	11.5906	2.73688	4.23496	2.44e-05	7.43e-05		3.80399	2.73688	1.3899	0.513958	0.604952
MCM2	9905.58	2491.09	3.9764	1.94e-25	4.62e-23		3320.67	2491.09	1.33302	0.000256256	0.000657124
ACPL2	694.049	197.418	3.51563	4.58e-10	4.24e-09		380.305	197.418	1.92639	0.00124908	0.00286617
C11orf85	33.9458	2.25518	15.0524	4.65e-26	1.19e-23		0.126193	2.25518	0.0559568	0.0761605	0.120368
SOX30	156.588	11.989	13.0609	6.22e-55	1.28e-51		6.92111	11.989	0.577287	0.000275375	0.000703166
ACSM2A	3.17871	0.709817	4.47821	0.000815714	0.00194705		0.0258072	0.709817	0.0363575	0.220211	0.302747
ACSM2B	2.36808	0.317164	7.46643	0.000701392	0.00169367		0.00471725	0.317164	0.0148732	0.482258	0.575157
SYT10	8.30552	1.06592	7.79188	3.52e-10	3.38e-09		1.39183	1.06592	1.30575	0.544209	0.633835
GAGE8	19.2974	6.19e-18	3.12e+18	8.09e-09	5.18e-08		0.413769	6.19e-18	6.69e+16	4.08e-08	2.13e-07
LEAP2	9.99833	2.8268	3.53697	1.93e-07	8.78e-07		2.72874	2.8268	0.965311	0.916996	0.963899
LOC339674	14.7044	0.781113	18.8249	1.94e-41	1.38e-38		4.59829	0.781113	5.88684	1.51e-10	1.48e-09
ZIC2	420.695	40.9995	10.261	1.14e-22	1.88e-20		225.276	40.9995	5.4946	3.24e-10	2.87e-09
TERT	27.9898	6.56019	4.26662	2.1e-23	3.84e-21		13.1825	6.56019	2.00947	5.58e-09	3.58e-08
PNMA3	40.9733	12.7831	3.20526	2.01e-06	7.43e-06		11.5413	12.7831	0.902855	0.758455	0.830635
ODF3	0.161606	6.19e-18	2.61e+16	0.00481389	0.0100898		0.0438603	6.19e-18	7090000000000000	0.393783	0.490169
SIGLEC15	5.98894	1.57402	3.80487	0.00137712	0.0031568		0.122517	1.57402	0.0778368	0.222824	0.305686
KCNB2	27.1476	2.6462	10.2591	0.0129705	0.0249517		6.53911	2.6462	2.47113	0.660725	0.741726
CCDC27	0.309375	2.72e-17	1.14e+16	0.0499108	0.0827598		0.117844	2.72e-17	4330000000000000	0.431433	0.526501
MAP7D2	618.372	52.8864	11.6925	3.39e-42	2.48e-39		90.7446	52.8864	1.71584	0.00647465	0.013105
RANBP3L	15.713	0.324866	48.3676	0.000604316	0.00147559		0.421705	0.324866	1.29809	0.978115	1
OR2B6	8.84447	0.205649	43.0077	8.89e-46	1.01e-42		2.8615	0.205649	13.9145	1.74e-44	9.09e-43
KCNQ1DN	0.462693	0.116345	3.9769	0.0142436	0.0271339		0.155628	0.116345	1.33764	0.755775	0.828362
IRAK3	647.627	205.521	3.15115	0.00723652	0.0146558		79.4956	205.521	0.3868	0.400603	0.497031
SSTR2	86.9724	4.47643	19.429	2.45e-10	2.46e-09		28.9178	4.47643	6.46001	0.000468522	0.00115333
LOC399815	27.8897	4.37112	6.38045	8.14e-27	2.34e-24		11.1916	4.37112	2.56035	3.74e-08	1.97e-07
PROP1	0.867066	0.196157	4.42027	5.6e-06	1.92e-05		0.263806	0.196157	1.34488	0.376792	0.472833
MCART3P	0.820747	0.238942	3.43492	0.0436188	0.0734389		0.473294	0.238942	1.98079	0.393605	0.489977
C6orf208	2.53331	0.427362	5.92778	0.00360131	0.00772328		0.891121	0.427362	2.08516	0.470945	0.564584
NLRP9	3.05737	0.908057	3.36694	3.33e-06	1.19e-05		1.77865	0.908057	1.95874	0.017831	0.0330925
ASCL4	25.734	3.24184	7.9381	0.000632529	0.00154061		2.59459	3.24184	0.800345	0.888984	0.941056
ATHL1	673.478	220.726	3.05119	1.87e-15	1.09e-13		440.438	220.726	1.9954	6.02e-07	2.44e-06
TMSB15B	94.6583	26.4505	3.57869	5.27e-16	3.56e-14		32.1434	26.4505	1.21523	0.212331	0.293289
FOXD3	85.0794	10.4629	8.13154	1.81e-15	1.05e-13		15.5836	10.4629	1.48941	0.281022	0.371595
KCND1	82.9885	26.6891	3.10945	1.54e-07	7.14e-07		38.8498	26.6891	1.45564	0.110277	0.166592
DEFB124	0.877768	1.28e-17	6.86e+16	3.6e-05	0.000106696		0.0767351	1.28e-17	6000000000000000	0.63089	0.714682
TCAM1P	289.45	1.82884	158.27	1.69e-58	4.33e-55		9.76494	1.82884	5.33942	5.22e-08	2.64e-07
RANBP17	137.896	40.8126	3.37877	4.58e-06	1.6e-05		21.2922	40.8126	0.521707	0.223724	0.306776
TRIM74	19.4472	4.37847	4.44154	2.5e-11	3.54e-10		4.74084	4.37847	1.08276	0.774762	0.84444
INSM2	0.858461	0.196464	4.36955	0.00252116	0.00554109		0.552933	0.196464	2.81442	0.0400525	0.0682614
SLC12A5	9.50842	1.51156	6.29048	1.19e-15	7.36e-14		2.59457	1.51156	1.71649	0.053709	0.0883388
ICAM4	234.054	30.1727	7.75716	5.15e-22	7.88e-20		74.4528	30.1727	2.46756	5.43e-06	1.85e-05
ICAM1	3194.41	578.304	5.52376	0.00523181	0.0108868		1384.93	578.304	2.39481	0.339724	0.434903
CDH18	7.58214	1.89149	4.00856	0.00158562	0.00360097		4.92534	1.89149	2.60395	0.0434834	0.0733356
HTR1F	4.59232	4.9e-17	9.37e+16	1.76e-08	1.02e-07		0.753502	4.9e-17	1.54e+16	0.176795	0.25134
PRSS45	3.45291	0.865835	3.98795	8.24e-06	2.74e-05		0.330346	0.865835	0.381535	0.230211	0.314496
CDKN2BAS	77.7677	14.8255	5.24553	2.21e-26	5.88e-24		23.0678	14.8255	1.55595	0.000306778	0.00077803
NPHS2	21.5148	6.19e-18	3.48e+18	7.73e-14	2.79e-12		0.209159	6.19e-18	3.38e+16	0.000555219	0.00134943
UBE2U	1.43747	0.0634955	22.639	0.041669	0.0706017		0.426067	0.0634955	6.71019	0.567206	0.655414
DCAF4L1	8.49306	2.2192	3.82708	3.63e-06	1.29e-05		5.5238	2.2192	2.48909	0.00323383	0.00691711
XKR5	27.4374	3.22996	8.49465	7.12e-22	1.07e-19		7.19183	3.22996	2.2266	0.00111795	0.00258289
XKR4	66.7626	5.19769	12.8447	6.43e-22	9.7e-20		1.59889	5.19769	0.307615	0.190092	0.26721
C6orf223	161.959	45.3103	3.57445	0.00288342	0.00628347		89.1741	45.3103	1.96808	0.212281	0.29326
TSGA13	0.20664	0.0422529	4.89054	0.00642737	0.0131625		0.0400308	0.0422529	0.947409	0.966534	1
CRB2	187.344	20.6595	9.06818	5.98e-20	7.13e-18		6.68669	20.6595	0.323663	0.0586256	0.0955394
PRSSL1	7.89157	0.0570204	138.399	0.000260112	0.000675108		0.223693	0.0570204	3.92305	0.701926	0.780382
C2orf53	0.929391	0.0908445	10.2306	2.22e-05	6.82e-05		0.605402	0.0908445	6.66415	2.22e-05	6.78e-05
SPINK6	307.425	62.181	4.94403	4.12e-05	0.000120865		69.0265	62.181	1.11009	0.872412	0.927411
GCK	94.7599	6.59331	14.3721	2.9e-30	1.12e-27		9.15566	6.59331	1.38863	0.275105	0.364946
NXPH2	15.435	2.48964	6.19969	2.7e-07	1.19e-06		1.32519	2.48964	0.532281	0.494364	0.5868
LAIR2	9.27918	2.77415	3.34488	7.56e-08	3.76e-07		2.53569	2.77415	0.914043	0.772547	0.842741
ADAMTS12	77.6337	1.73e-15	4.48e+16	0.00405069	0.00860164		0	1.73e-15	0	1	1
ADRB3	3.87276	0.605643	6.39445	3.16e-13	9.17e-12		0.828463	0.605643	1.36791	0.373717	0.469692
HCG27	14.9897	3.1207	4.80329	3.63e-08	1.95e-07		3.44572	3.1207	1.10415	0.818085	0.881087
RBP3	3.30941	1.08018	3.06376	3.52e-06	1.25e-05		0.818418	1.08018	0.757669	0.46471	0.558969
KREMEN2	1071.44	191.742	5.58794	6.97e-24	1.34e-21		450.639	191.742	2.35024	3.46e-07	1.47e-06
WISP1	287.674	29.5519	9.73452	1.1e-21	1.59e-19		108.955	29.5519	3.68691	1.72e-12	3.05e-11
IL22RA2	20.8926	2.40024	8.70437	0.014702	0.0279087		6.25124	2.40024	2.60442	0.560356	0.648923
SNORA76	0.405112	0.031875	12.7094	0.0115384	0.0224407		0.102869	0.031875	3.22727	0.590127	0.676991
ANO4	114.143	13.1039	8.7106	4.11e-08	2.18e-07		14.8868	13.1039	1.13606	0.883108	0.936429
APOBEC3B	2199.28	547.894	4.01407	2.2e-17	1.85e-15		657.721	547.894	1.20045	0.186224	0.262708
KLF1	3.60989	0.187694	19.2329	0.00215293	0.00479494		1.60229	0.187694	8.53671	0.157219	0.226843
KLHDC7B	1871.86	184.468	10.1473	7.59e-15	3.82e-13		358.183	184.468	1.9417	0.14387	0.210315
FAM163A	34.0967	1.685	20.2354	3.94e-19	4.15e-17		1.20437	1.685	0.71476	0.517553	0.608624
FAM24B	50.0777	12.419	4.03235	4.1e-18	3.69e-16		29.0956	12.419	2.34283	6.73e-08	3.32e-07
ZBTB8B	17.1205	1.34112	12.7658	3.72e-21	5.13e-19		0.972319	1.34112	0.725007	0.605925	0.691399
C20orf144	0.415932	0.107104	3.88343	9.21e-06	3.03e-05		0.262699	0.107104	2.45275	0.00750105	0.0150079
2018-09-12	1.6304	0.246416	6.61648	5.48e-05	0.000158138		0.657258	0.246416	2.66727	0.13978	0.20508
CYP17A1	1.60607	0.150928	10.6413	0.000733798	0.00176693		0.0528594	0.150928	0.350229	0.781466	0.850265
ZPBP2	26.2832	0.217713	120.724	1.41e-39	9.08e-37		1.07e-18	0.217713	4.93e-18	0.422791	0.517956
H2BFXP	10.83	0.722258	14.9947	2.87e-13	8.42e-12		2.05217	0.722258	2.84133	0.103321	0.157381
SALL3	64.4597	5.4215	11.8896	1.49e-24	3.26e-22		27.2422	5.4215	5.02484	2.46e-11	3.05e-10
C9orf70	106.565	4.19768	25.3867	1.47e-07	6.86e-07		1.29777	4.19768	0.309164	0.254361	0.341555
PCP2	23.1884	7.72509	3.0017	0.00359835	0.00771933		3.9876	7.72509	0.516189	0.430323	0.525303
FLJ45079	1.61225	0.00158575	1016.71	0.000106105	0.00029259		0.385307	0.00158575	242.981	0.241171	0.327074
FAM27B	5.21444	0.0879947	59.2585	7.53e-14	2.75e-12		0.332039	0.0879947	3.7734	0.000131861	0.000353638
IFNB1	0.693227	0.0525247	13.1981	4.6e-09	3.16e-08		0.178525	0.0525247	3.39888	0.090915	0.140612
LEP	20.3739	5.20031	3.91782	0.0334929	0.0581684		12.2688	5.20031	2.35925	0.249873	0.336806
PTGIR	86.8704	15.2814	5.68473	1.24e-07	5.89e-07		13.6343	15.2814	0.892219	0.860498	0.917722
INSL6	2.63947	0.210037	12.5667	1.73e-09	1.35e-08		0.696071	0.210037	3.31405	0.0498765	0.0827179
NEFH	1594.68	46.3984	34.3693	4.19e-43	3.58e-40		5.36199	46.3984	0.115564	0.0233226	0.0421898
PRRX1	2002.58	667.428	3.00044	0.0352479	0.0608816		165.857	667.428	0.248502	0.401727	0.498185
CDH7	10.0863	1.12612	8.95671	2.87e-07	1.25e-06		0.0870212	1.12612	0.0772751	0.391974	0.48845
FOXE3	28.808	1.68296	17.1175	2.18e-34	1.12e-31		4.98773	1.68296	2.96367	2.05e-08	1.15e-07
DSCR10	0.127621	4.26e-18	2.99e+16	0.0276131	0.0490777		0.0443606	4.26e-18	1.04e+16	0.407828	0.503985
ZSCAN10	1.28994	0.172578	7.4745	2.08e-08	1.19e-07		0.588488	0.172578	3.40998	0.00161762	0.00364502
PNLIPRP1	0.139015	4.26e-18	3.26e+16	0.0180735	0.0336483		0.0316846	4.26e-18	7430000000000000	0.552388	0.641287
UCN	5.90393	1.05135	5.61556	4.43e-11	5.75e-10		3.06171	1.05135	2.91217	0.000121579	0.00032782
GPR150	3.29807	0.380216	8.67421	5.76e-10	5.16e-09		0.485718	0.380216	1.27748	0.703065	0.781353
RNF212	412.671	46.1533	8.94132	1.03e-36	6.06e-34		44.8387	46.1533	0.971518	0.885253	0.938078
C14orf73	212.384	30.5883	6.9433	6.08e-26	1.52e-23		28.0931	30.5883	0.918425	0.64064	0.72373
2018-09-03	350.63	46.3991	7.55683	2.9e-10	2.85e-09		79.7268	46.3991	1.71828	0.240238	0.326102
BTNL9	859.581	79.862	10.7633	2.27e-19	2.45e-17		56.587	79.862	0.70856	0.583088	0.67037
LGI2	451.369	2.88e-15	1.57e+17	5.08e-09	3.45e-08		12.7231	2.88e-15	4420000000000000	0.799603	0.865821
KCNS1	648.358	35.3958	18.3174	2.25e-19	2.45e-17		79.2853	35.3958	2.23996	0.124673	0.185487
CYP4A22	0.447118	0.0978823	4.56792	0.00150917	0.00344258		0.0900275	0.0978823	0.919753	0.933838	0.977798
LOC285768	7.86038	1.91654	4.10134	2.64e-08	1.47e-07		2.88029	1.91654	1.50286	0.0779772	0.122906
A4GNT	1.45424	4.1e-18	3.55e+17	5.61e-08	2.87e-07		0.67511	4.1e-18	1.65e+17	0.00124038	0.00284748
MAMDC4	208.632	48.4396	4.30705	1.09e-16	8.43e-15		37.2963	48.4396	0.769953	0.27661	0.366611
LYG1	12.8991	1.93272	6.67406	2.74e-09	2.02e-08		4.92783	1.93272	2.54969	0.0158502	0.0297935
SOHLH1	192.818	0.78597	245.324	1.02e-11	1.69e-10		77.8181	0.78597	99.009	8.61e-101	1.96e-98
TAS2R4	1.89192	0.622642	3.03853	0.0174516	0.0326095		0.860964	0.622642	1.38276	0.629323	0.713261
CLDN14	39.6247	2.93433	13.5038	5.61e-22	8.53e-20		12.6974	2.93433	4.3272	1.85e-05	5.72e-05
GAD2	2.61535	0.0985445	26.5398	2.12e-13	6.58e-12		0.063355	0.0985445	0.642908	0.510387	0.601783
YJEFN3	84.2675	12.4679	6.75874	3.78e-20	4.65e-18		45.7429	12.4679	3.66885	4.54e-09	2.99e-08
GPAT2	251.971	81.6256	3.08691	1.66e-05	5.19e-05		19.1646	81.6256	0.234786	0.0416458	0.0706544
FKBP6	56.4077	15.0938	3.73715	1.39e-08	8.28e-08		7.9748	15.0938	0.52835	0.130873	0.193617
HES6	531.246	126.578	4.19699	1.17e-07	5.58e-07		110.148	126.578	0.870201	0.753071	0.825884
ARNT2	783.637	212.797	3.68255	1.24e-08	7.53e-08		280.269	212.797	1.31707	0.317266	0.411464
CBS	1354.91	277.464	4.88319	2.02e-09	1.54e-08		531.272	277.464	1.91474	0.0295153	0.0521112
GPX6	5.76032	0.176539	32.6291	7.51e-08	3.74e-07		0.0906568	0.176539	0.513523	0.232212	0.316829
ABCA3	2886.38	706.326	4.08646	2.49e-09	1.85e-08		267.959	706.326	0.37937	0.0715023	0.113873
RTP3	50.2585	1.57484	31.9133	8.69e-24	1.64e-21		10.8525	1.57484	6.89117	3.05e-05	9.13e-05
LILRA6	29.8618	2.4397	12.2399	0.0516218	0.0853161		1.96718	2.4397	0.806321	0.97156	1
C17orf47	1.47878	0.28556	5.17853	0.000892214	0.00211246		0.682553	0.28556	2.39023	0.205497	0.285385
C11orf53	95.0705	27.5735	3.44789	0.00660497	0.0134966		10.44	27.5735	0.378623	0.443213	0.538125
LOC100272228	23.4972	6.89904	3.40587	9.8e-09	6.12e-08		15.316	6.89904	2.22001	0.000178388	0.000468496
LOC440356	18.6677	4.28626	4.35523	3.96e-18	3.62e-16		9.25802	4.28626	2.15993	5.82e-06	1.97e-05
NCRNA00028	1.27794	2.23e-17	5.73e+16	3.3e-06	1.18e-05		0.145351	2.23e-17	6520000000000000	0.454536	0.548822
LOC254559	1448.15	57.6313	25.1279	3.02e-69	1.55e-65		122.591	57.6313	2.12717	3.26e-07	1.39e-06
ALDOB	14.8765	1.7522	8.49021	1.17e-08	7.14e-08		2.08973	1.7522	1.19264	0.814604	0.878306
KIAA1875	46.7631	14.2886	3.27276	3.97e-08	2.12e-07		14.6096	14.2886	1.02247	0.934869	0.978529
ENPP6	126.646	32.405	3.90821	0.00457714	0.00962892		8.86137	32.405	0.273457	0.42481	0.519963
DKKL1	8.01104	2.08862	3.83556	1.48e-06	5.63e-06		4.21187	2.08862	2.01658	0.0256881	0.0459909
AIPL1	7.75793	1.94845	3.98159	3.83e-16	2.65e-14		2.25156	1.94845	1.15556	0.42856	0.523679
DNM1	650.153	127.347	5.10537	0.00218605	0.00486289		381.479	127.347	2.99559	0.100974	0.154494
HMX1	48.4915	0.535001	90.638	6.49e-13	1.68e-11		10.5659	0.535001	19.7492	0.0152163	0.0287017
HMX3	2.64912	0.0769279	34.4364	4.77e-18	4.27e-16		0.3602	0.0769279	4.6823	0.00153054	0.00346018
HMX2	43.5073	0.723762	60.1127	2.4e-44	2.46e-41		3.31865	0.723762	4.58527	0.00101314	0.00235852
FOXD4	19.2885	5.16274	3.73609	5.62e-13	1.5e-11		6.90013	5.16274	1.33652	0.104358	0.158713
LDHC	53.6407	9.71361	5.52222	9.4e-06	3.08e-05		8.51515	9.71361	0.876621	0.872573	0.927462
