# Supplementary material for: Histoepigenetic analysis of HPV- and tobacco-associated head and neck cancer identifies both subtype-specific and common therapeutic targets despite divergent microenvironments
Source: Oncogene. 2019 Jan 17;38(19):3551–68. doi: 10.1038/s41388-018-0659-4 (PMC6756123; doi:10.1038/s41388-018-0659-4)
Supplement: Supplementary file 16 — Supplementary Table 5b [file 41388_2018_659_MOESM16_ESM.xlsx]

## Sheet: cancer_neg
HPV negative
genes	expression HPV-	expression controls	fold change HPV-/controls	p-value	fdr		expression HPV+	expression controls	fold change HPV+/controls	p-value	fdr
TSKS	75.7889	7.21273	10.5077	2.02e-11	2.57e-10		19.2295	7.21273	2.66605	0.0400381	0.0681747
RAB40A	5.31166	1.70675	3.11215	0.000178882	0.000469681		0.92556	1.70675	0.542294	0.346385	0.440377
CHST2	1851.95	114.642	16.1543	1.43e-07	6.55e-07		860.807	114.642	7.50868	0.00271446	0.00593228
ARTN	427.797	84.7641	5.04691	1.62e-14	4.38e-13		165.274	84.7641	1.94981	0.000188084	0.000498563
MGC4473	16.6448	0.943052	17.6499	1.45e-31	6.3e-30		10.2614	0.943052	10.881	3.15e-14	1.3e-12
TRPA1	36.1366	8.04507	4.49177	4.48e-34	2.03e-32		0	8.04507	0	0.380911	0.474896
IGFBP1	3.14407	0.528659	5.94726	2.1e-06	7.69e-06		0.490333	0.528659	0.927505	0.927545	0.975788
HAS2	179.485	11.5637	15.5215	0.0122604	0.0235503		40.6177	11.5637	3.51253	0.638387	0.720986
PRAMEF5	0.707385	0.080721	8.76333	3.8e-10	3.31e-09		0.047046	0.080721	0.582822	0.602864	0.688173
PRAMEF6	3.46382	0.401514	8.6269	5.19e-08	2.63e-07		0.267084	0.401514	0.665191	0.728251	0.803792
FAM71F1	7.43112	0.161445	46.0287	6.66e-64	4.94e-62		1.4203	0.161445	8.79742	7.68e-06	2.57e-05
HOXA13	25.3324	1.22896	20.6128	2.97e-45	1.57e-43		13.8215	1.22896	11.2465	4.52e-29	1.55e-26
HOXA11	42.1273	0.0929912	453.025	5.77e-23	2.12e-21		11.7528	0.0929912	126.386	0.0103723	0.0203696
KRT20	47.2856	11.8628	3.98604	1.54e-11	2.04e-10		2.575	11.8628	0.217066	0.00656515	0.0134246
ALPP	31.2835	0.60935	51.3392	3.16e-128	2.41e-125		0	0.60935	0	0.863347	0.922237
SUN3	7.77939	0.312398	24.9022	2.88e-62	2.07e-60		0.671408	0.312398	2.14921	0.0258316	0.0462195
PTGS2	2080.61	256.784	8.10258	1.06e-06	4.12e-06		1050.23	256.784	4.08993	0.00691551	0.0140625
GOLGA8G	2.7276	0.469018	5.81555	2.26e-13	4.96e-12		0.561619	0.469018	1.19744	0.624143	0.707757
GOLGA8C	5.09359	0.0955637	53.3004	1.28e-36	6.1e-35		2.45587	0.0955637	25.6987	2.35e-09	1.76e-08
CT45A1	35.4939	2.46508	14.3987	6.51e-32	2.85e-30		0	2.46508	0	0.913793	0.964831
CT45A3	9.45928	0.535505	17.6642	1.01e-17	3.28e-16		0	0.535505	0	0.973905	1
CT45A5	33.2549	0.0564311	589.301	6.58e-113	2.7e-110		0	0.0564311	0	0.996795	1
ABCG5	3.55612	0.473812	7.50533	1.31e-08	7.69e-08		1.28278	0.473812	2.70736	0.0260894	0.0466279
ABCG8	1.85496	0.276142	6.71743	5.29e-07	2.17e-06		0.0346394	0.276142	0.125441	0.277783	0.367342
KCNK9	21.0929	1.13443	18.5934	3.94e-30	1.66e-28		1.11217	1.13443	0.980386	0.97134	1
KCNK4	3.47548	0.856179	4.05929	0.0070921	0.0142536		0.980788	0.856179	1.14554	0.888235	0.943708
ADD2	184.942	13.4432	13.7573	2.23e-16	6.86e-15		0.698414	13.4432	0.0519528	0.192348	0.269182
BCAT1	1055.22	271.452	3.88733	9.43e-06	3.07e-05		124.906	271.452	0.46014	0.280322	0.37024
PIPOX	58.6093	16.7061	3.50827	2.09e-07	9.23e-07		14.5023	16.7061	0.868089	0.712319	0.789671
SPATA16	0.485016	4.26e-18	1.13785e+17	2.5e-09	1.76e-08		0	4.26e-18	0	1	1
CCDC144C	2.90838	0.561966	5.17537	5.79e-08	2.9e-07		1.54611	0.561966	2.75125	0.00325766	0.00703998
H1FNT	1.3174	0.364517	3.61409	0.00692938	0.0139526		0.509337	0.364517	1.39729	0.651239	0.732679
SYT1	175.166	20.4547	8.56361	2.36e-09	1.67e-08		64.1314	20.4547	3.1353	0.00904167	0.0179696
RHO	0.446594	0.14573	3.06453	0.0363438	0.062669		0.223426	0.14573	1.53315	0.572214	0.659568
SPZ1	1.54351	0.126753	12.1774	1.79e-08	1.02e-07		0.234339	0.126753	1.84879	0.514083	0.604094
UNC13A	39.0595	8.42879	4.63406	1.98e-07	8.81e-07		2.7208	8.42879	0.322799	0.35171	0.445881
SLC22A11	4.77295	0.673914	7.08244	2.97e-08	1.6e-07		0.906007	0.673914	1.3444	0.626836	0.710325
C4orf51	0.712052	0.214213	3.32404	0.000128065	0.000344043		0.411907	0.214213	1.92289	0.176081	0.249771
CNGB1	330.362	49.2585	6.70671	3.18e-17	1.01e-15		70.0502	49.2585	1.4221	0.206521	0.285591
CNGB3	17.3789	2.60814	6.66332	3.09e-12	5.06e-11		8.38141	2.60814	3.21356	1.03e-05	3.35e-05
PRAC	0.774159	0.231169	3.34888	0.0448794	0.0753619		0	0.231169	0	0.370537	0.464555
FOXH1	26.984	3.35927	8.03269	1.03e-20	3.59e-19		6.36163	3.35927	1.89375	0.00625731	0.0128501
NT5E	1257.01	213.938	5.87559	6.19e-05	0.000175015		387.26	213.938	1.81015	0.409	0.50277
DSCR4	1.30354	0.424026	3.0742	0.0321107	0.0561432		0.258775	0.424026	0.610282	0.667219	0.747305
DPF1	123.759	20.6277	5.99965	1.39e-16	4.31e-15		51.965	20.6277	2.51919	8.77e-07	3.48e-06
SAGE1	28.7256	0.535037	53.6891	1.82e-95	3.29e-93		0.220934	0.535037	0.412933	0.368192	0.462239
DFNA5	1015.27	298.72	3.39874	3.02e-10	2.71e-09		392.985	298.72	1.31557	0.143347	0.2094
LRRN4	23.1342	0.283867	81.4967	2.41e-09	1.7e-08		1.01928	0.283867	3.59071	0.744823	0.818499
TREML3	18.69	0.0290457	643.469	1.65e-76	1.71e-74		0.967488	0.0290457	33.3091	0.000763596	0.00183288
CNTNAP5	2.98277	0.299917	9.94532	3.35e-08	1.79e-07		0.101173	0.299917	0.337336	0.545685	0.634169
KLF14	12.2536	2.01766	6.07317	6.44e-07	2.6e-06		4.89753	2.01766	2.42733	0.0589822	0.0961035
MSI1	121.872	23.605	5.16298	4.04e-07	1.69e-06		69.2624	23.605	2.93423	0.00298823	0.00649533
KC6	16.4764	2.87816	5.72462	8.79e-18	2.87e-16		4.48683	2.87816	1.55892	0.025716	0.0460496
DPEP3	6.24225	0.807519	7.73016	2.52e-10	2.32e-09		0	0.807519	0	0.151214	0.219038
TFAP2D	0.656921	0.0571904	11.4866	8.44e-07	3.33e-06		0.107238	0.0571904	1.8751	0.568042	0.655495
VAX2	25.5384	7.82352	3.26431	0.000322338	0.000815076		8.94259	7.82352	1.14304	0.787591	0.855787
GBX2	18.77	1.74628	10.7486	5.65e-18	1.86e-16		3.79577	1.74628	2.17363	0.00603133	0.0124243
H2BFWT	2.5745	0.27033	9.52351	1.89e-06	7e-06		0.627974	0.27033	2.32299	0.311334	0.403771
SGCZ	2.10284	0.258668	8.1295	0.0116406	0.0224607		0.195855	0.258668	0.757166	0.927636	0.975834
MAEL	7.45917	2.48561	3.00095	9.35e-05	0.000256462		0	2.48561	0	0.800608	0.867452
EN1	248.7	1.5e-15	1.66339e+17	1.15e-06	4.42e-06		62.1435	1.5e-15	4.15637e+16	0.0980187	0.150634
SULT4A1	21.2121	5.99895	3.53597	0.000907734	0.00212713		11.7306	5.99895	1.95544	0.168272	0.240054
CABP1	5.85959	1.20698	4.85476	0.0195738	0.0360209		2.54405	1.20698	2.10778	0.474367	0.566097
HBE1	36.8259	4.34788	8.46986	2.66e-11	3.27e-10		0.685914	4.34788	0.157758	0.181801	0.25668
SLCO1B3	376.828	56.6338	6.65377	3.39e-16	1.03e-14		54.7575	56.6338	0.966869	0.898072	0.952002
MORC1	6.93187	0.388635	17.8364	5.36e-25	2.04e-23		0.13464	0.388635	0.346443	0.388828	0.48286
CCNA1	497.632	144.592	3.44163	2.56e-09	1.8e-08		0	144.592	0	0.000487903	0.00121208
ZNF114	146.4	12.061	12.1383	6.71e-16	2.01e-14		28.9469	12.061	2.40004	0.0109832	0.0214462
RLBP1	2.39773	0.613479	3.90842	0.00379159	0.00801248		0	0.613479	0	0.275535	0.36495
CSMD3	7.21653	0.586196	12.3108	3.41e-22	1.23e-20		3.8448	0.586196	6.5589	4.64e-08	2.42e-07
C16orf90	0.863652	0.0738857	11.689	4.19e-07	1.75e-06		0.206946	0.0738857	2.8009	0.225217	0.307386
SHH	30.4817	8.66741	3.51682	7.48e-07	2.98e-06		7.12071	8.66741	0.82155	0.637087	0.719713
TRIML1	5.46491	1.42271	3.84119	0.000527329	0.00128637		0.794871	1.42271	0.558701	0.524901	0.614379
SOST	91.5357	5.08954	17.9851	5.37e-18	1.77e-16		29.5464	5.08954	5.80531	0.000478277	0.00118975
NCRNA00162	63.5264	9.5211	6.67217	4.62e-14	1.18e-12		0	9.5211	0	0.0087838	0.0175011
KRT37	11.9101	1.24596	9.55893	5.33e-05	0.000152804		3.25023	1.24596	2.60861	0.344731	0.438686
CAV1	12745.3	2560.94	4.97681	7.18e-10	5.84e-09		2390.77	2560.94	0.933553	0.855056	0.915398
SLC22A1	61.8127	5.50095	11.2367	5.62e-94	9.3e-92		40.5264	5.50095	7.36717	1.88e-14	8.3e-13
COL4A6	1464.05	258.157	5.67116	7.88e-12	1.14e-10		67.518	258.157	0.261539	0.0345584	0.0598417
ESPNL	70.2511	15.0156	4.67855	2.99e-08	1.61e-07		25.0674	15.0156	1.66943	0.129598	0.192188
IL13RA2	94.7297	21.2881	4.44988	1.27e-06	4.85e-06		21.5783	21.2881	1.01363	0.979194	1
ADCY10	15.95	0.269385	59.209	6.43e-28	2.57e-26		2.43586	0.269385	9.04233	0.000917991	0.00216899
LOC26102	1.37722	0.183127	7.52056	1.28e-05	4.08e-05		0.673452	0.183127	3.67751	0.030564	0.0536811
FAM106C	3.94515	0.298857	13.2008	3.57e-05	0.000105753		2.33119	0.298857	7.80036	0.00791389	0.0159099
CCDC38	2.66183	0.489821	5.4343	1.74e-09	1.27e-08		1.0969	0.489821	2.23939	0.0252543	0.045301
HBBP1	0.13611	4.64e-18	2.9329e+16	0.0135634	0.025807		0.0379245	4.64e-18	8171980000000000	0.461718	0.554235
MRGPRD	0.564177	0.171534	3.289	0.0064292	0.0130233		0.204199	0.171534	1.19043	0.805997	0.87237
BCL8	8.95105	2.2862	3.91525	0.000173874	0.000457528		1.1009	2.2862	0.481541	0.419602	0.513253
CDX2	20.9691	4.31182	4.86316	9.55e-05	0.000261463		0	4.31182	0	0.219472	0.300785
NKX2-2	17.3949	2.14315	8.11653	4.04e-13	8.44e-12		0	2.14315	0	0.398593	0.492573
STC1	771.015	119.624	6.44534	0.00365855	0.00775051		158.883	119.624	1.32819	0.856609	0.916711
STC2	1252.85	57.1258	21.9315	1.32e-16	4.13e-15		478.29	57.1258	8.37257	1.22e-08	7.44e-08
HTR2C	32.9657	4.94514	6.66627	2.84e-06	1.02e-05		2.64217	4.94514	0.534295	0.597692	0.683448
GPR149	14.3187	0.604625	23.682	4.01e-70	3.47e-68		3.97853	0.604625	6.58017	9.74e-06	3.18e-05
MAGEA11	247.829	2.88543	85.8899	1.63e-177	8.36e-174		3.17105	2.88543	1.09899	0.936523	0.982715
ODZ1	56.8637	0.223078	254.905	1.25e-06	4.79e-06		0	0.223078	0	0.980195	1
GOLGA8DP	1.20139	0.331272	3.6266	0.000109751	0.000298278		0.544063	0.331272	1.64234	0.269841	0.358519
FAM75A5	0.206706	4.26e-18	4.84933e+16	0.000872561	0.00205079		0.0867553	4.26e-18	2.03528e+16	0.117279	0.176379
PTPRD	283.722	77.1491	3.67758	3.75e-05	0.000110463		40.3805	77.1491	0.523409	0.355671	0.449765
PTPRO	72.7061	23.7396	3.06265	4.43e-05	0.000128868		19.2631	23.7396	0.811435	0.639829	0.722297
LOC84740	673.562	10.9513	61.5049	7.54e-168	2.21e-164		181.676	10.9513	16.5893	1.85e-23	3.43e-21
DMP1	3.77363	0.0990424	38.1012	3.45e-16	1.05e-14		1.14849	0.0990424	11.5959	4.42e-05	0.000129228
WISP3	95.4911	17.0846	5.5893	0.00277936	0.0060095		0	17.0846	0	0.464245	0.556779
PCDHB11	128.878	37.8277	3.40698	1.08e-05	3.47e-05		50.7876	37.8277	1.3426	0.41447	0.508155
2018-12-01	5.42181	1.68259	3.2223	1.02e-11	1.43e-10		0.250647	1.68259	0.148965	8.87e-05	0.000247635
ZNF280A	8.21331	0.588835	13.9484	6.87e-14	1.71e-12		0.575328	0.588835	0.977062	0.980974	1
CLDN6	32.7118	0.499255	65.5212	4.1e-40	2.02e-38		2.35336	0.499255	4.71374	0.0264074	0.0471266
RASGEF1A	246.092	57.0876	4.31078	2.15e-05	6.59e-05		59.3316	57.0876	1.03931	0.948216	0.992246
MAGEB3	0.514794	0.0564311	9.12253	3.01e-05	9.01e-05		0.0745288	0.0564311	1.3207	0.833914	0.896818
MAGEB1	3.42482	4.26e-18	8.03464e+17	5.42e-09	3.48e-08		0.123744	4.26e-18	2.90305e+16	0.035294	0.0609392
FOXC2	54.9195	14.6582	3.74667	0.000108239	0.000294285		27.0534	14.6582	1.84561	0.157442	0.226938
MAGEB16	0.493648	0.0665989	7.41225	0.00271085	0.00586941		0.0534322	0.0665989	0.802298	0.912569	0.963885
PAEP	36.4305	2.06889	17.6087	3.28e-91	4.81e-89		3.32492	2.06889	1.6071	0.0151014	0.0285744
ZFP42	23.9669	1.6787	14.2771	3.74e-24	1.4e-22		0	1.6787	0	0.574813	0.662042
ADAMTS20	30.0117	1.93872	15.4802	1.8e-22	6.55e-21		5.46995	1.93872	2.82143	0.000122441	0.000334314
DPY19L2P1	15.3788	1.12949	13.6156	1.61e-18	5.37e-17		0.242088	1.12949	0.214333	0.439887	0.532818
BCHE	111.627	27.3012	4.08874	0.000356616	0.000895685		3.01918	27.3012	0.110588	0.22764	0.310178
GTF2A1L	5.54619	1.11273	4.98429	0.00200697	0.00444526		0	1.11273	0	0.411974	0.505579
ORM1	8.62704	0.577229	14.9456	2.33e-06	8.47e-06		0	0.577229	0	0.66631	0.746567
ORM2	1.28721	0.399643	3.22091	0.000360113	0.000904136		0	0.399643	0	0.453768	0.546449
HBQ1	2.21685	0.0674215	32.8804	5.11e-12	7.86e-11		0.552951	0.0674215	8.2014	0.707169	0.784809
MAGEB6	9.37115	0.564239	16.6085	2.14e-28	8.75e-27		0	0.564239	0	0.035431	0.0611465
GLRA3	2.97914	0.586	5.08386	3.98e-06	1.39e-05		0.579756	0.586	0.989345	0.988571	1
ZIC1	105.689	5.94e-16	1.78042e+17	2.5e-09	1.76e-08		67.209	5.94e-16	1.13219e+17	5.92e-06	2.02e-05
XAGE1D	31.992	0.289583	110.476	1.76e-28	7.21e-27		0.442515	0.289583	1.52811	0.572532	0.659822
OR51B5	5.46967	0.274238	19.945	8.47e-26	3.26e-24		0.0410407	0.274238	0.149654	0.310764	0.403184
OR51B4	4.82234	0.203121	23.7412	6.06e-28	2.43e-26		0.0249205	0.203121	0.122688	0.286091	0.376406
NTSR1	62.4378	9.36564	6.66669	2.19e-41	1.1e-39		1.78204	9.36564	0.190274	0.000140676	0.000380211
KHDC1L	200.668	50.2083	3.9967	9.23e-08	4.42e-07		42.7403	50.2083	0.851259	0.695828	0.774316
ANXA10	68.407	2.87411	23.8011	1.71e-74	1.68e-72		0.840698	2.87411	0.292507	0.00845715	0.016916
HOXC11	64.6189	8.99175	7.18646	9.34e-12	1.32e-10		31.9644	8.99175	3.55485	1.2e-05	3.85e-05
MS4A15	6.799	0.844792	8.04814	4.06e-13	8.47e-12		0	0.844792	0	0.176575	0.250386
BAG2	287.823	85.3573	3.37198	0.00424948	0.00889587		140.457	85.3573	1.64552	0.389042	0.483096
BAGE	2.09417	0.236497	8.85493	6.56e-16	1.97e-14		0.177657	0.236497	0.751199	0.652546	0.733828
NLRP10	21.8541	8.04e-16	2.71977e+16	0.00639017	0.0129481		1.55861	8.04e-16	1939710000000000	0.82913	0.892655
OR52D1	0.28728	0.0793701	3.61951	0.0571791	0.0934623		0.0602634	0.0793701	0.759271	0.854212	0.914748
TNNI3	39.2982	11.8559	3.31466	2.75e-05	8.29e-05		9.26336	11.8559	0.781331	0.615427	0.699635
PSG6	6.65967	0.148188	44.9406	5.6e-83	6.84e-81		0.043786	0.148188	0.295475	0.22393	0.305813
PSG7	1.03638	0.154544	6.70605	0.000583317	0.0014127		0.00165913	0.154544	0.0107356	0.483201	0.574646
PSG5	18.8443	1.07156	17.5859	1.26e-37	6.01e-36		11.0918	1.07156	10.3511	2.73e-09	2e-08
PSG2	0.715579	0.00606827	117.922	7.92e-06	2.62e-05		0.176564	0.00606827	29.0962	0.16506	0.236161
PSG1	2.7364	0.218505	12.5233	1.41e-11	1.89e-10		0.150967	0.218505	0.690909	0.728016	0.803644
HOXC8	69.7709	2.21043	31.5644	2.18e-17	6.96e-16		30.4404	2.21043	13.7712	3.7e-11	4.96e-10
CTRB2	2.41858	0.136392	17.7325	9.21e-16	2.74e-14		0.34499	0.136392	2.5294	0.149708	0.217243
LPPR1	41.7459	13.2601	3.14824	5.96e-06	2.01e-05		2.1841	13.2601	0.164712	0.0268782	0.0479084
CACNG2	0.924335	0.148754	6.21386	3.67e-05	0.000108236		0.266338	0.148754	1.79047	0.438274	0.531311
SUMO4	1.6471	0.392189	4.19975	8.88e-05	0.000244609		0.792949	0.392189	2.02185	0.132044	0.195215
FIBCD1	198.237	2.93339	67.5797	9.36e-62	6.63e-60		26.5486	2.93339	9.05048	7.81e-06	2.6e-05
NCRNA00052	8.21385	0.131601	62.4147	1.54e-17	4.98e-16		0.170721	0.131601	1.29726	0.934134	0.980961
ACPT	1.82656	0.247559	7.37829	2.12e-08	1.19e-07		0.48906	0.247559	1.97553	0.194799	0.272074
LOC723809	4.11546	0.253533	16.2324	4.57e-11	5.27e-10		2.29243	0.253533	9.04193	1.5e-05	4.74e-05
FLJ44054	1.25496	0.0867927	14.4593	1.81e-09	1.31e-08		0.158101	0.0867927	1.8216	0.556015	0.644005
FBN2	1626.51	212.383	7.65839	1.91e-16	5.89e-15		426.47	212.383	2.00802	0.00905578	0.0179924
SFTA1P	32.6998	1.54411	21.1771	3.29e-73	3.09e-71		0	1.54411	0	0.00125693	0.00290661
NOBOX	15.6322	0.29307	53.3395	6.98e-109	2.43e-106		2.7588	0.29307	9.41345	0.00843359	0.0168721
LOC100132354	1.95213	0.484446	4.02961	6.65e-05	0.000187184		0.260036	0.484446	0.53677	0.479294	0.570892
PRKCG	5.09604	1.0647	4.78634	4.64e-05	0.000134485		0	1.0647	0	0.404595	0.498549
TSGA10IP	7.29728	1.7396	4.1948	4.15e-05	0.000121374		1.59582	1.7396	0.917351	0.892957	0.947411
FGFR4	200.062	46.5573	4.29711	9.02e-06	2.94e-05		107.515	46.5573	2.3093	0.0287684	0.0508712
LOC646627	0.76727	0.171457	4.47501	3.29e-07	1.41e-06		1.19e-18	0.171457	6.93e-18	0.046675	0.0779563
AFF2	136.817	21.7291	6.29648	2.52e-06	9.09e-06		86.6013	21.7291	3.98549	0.00171706	0.00387761
HHIPL2	31.0125	4.22897	7.33334	5.92e-12	8.91e-11		3.1058	4.22897	0.734412	0.584122	0.670694
IMPG2	9.75668	2.27005	4.29801	4.82e-07	1.99e-06		2.1145	2.27005	0.93148	0.881934	0.938648
EPO	12.6778	4.09111	3.09886	0.000486716	0.00119496		1.88584	4.09111	0.460961	0.294118	0.384994
TRIML2	50.9858	2.37905	21.4312	2.53e-28	1.03e-26		5.07747	2.37905	2.13424	0.067961	0.109105
PTX4	19.7363	0.286807	68.814	1.85e-101	4.46e-99		6.05261	0.286807	21.1034	1.69e-11	2.55e-10
PLAC1	66.9261	8.02338	8.34138	2.83e-22	1.02e-20		35.4842	8.02338	4.4226	5.04e-09	3.42e-08
SLC5A11	10.1326	2.2867	4.43112	1.38e-09	1.03e-08		0.55269	2.2867	0.241698	0.0370605	0.0636483
NR5A1	204.086	4.91826	41.4956	2.44e-108	8.22e-106		48.1106	4.91826	9.78204	1.02e-07	4.93e-07
DLX2	77.1518	6.10348	12.6406	0.000123841	0.000333569		13.3522	6.10348	2.18763	0.630246	0.7134
HIST1H2BM	2.31937	0.490955	4.72419	3.35e-06	1.18e-05		1.19228	0.490955	2.42849	0.0244004	0.0439459
HIST1H2BN	14.5301	4.5915	3.16456	3.28e-09	2.23e-08		9.53337	4.5915	2.07631	6.74e-05	0.00019132
DCAF8L1	0.376188	0.044183	8.51431	0.000109692	0.000298156		0.0726246	0.044183	1.64372	0.673544	0.753274
BRS3	0.187178	4.26e-18	4.39121e+16	0.00203135	0.00449489		0.0415145	4.26e-18	9739320000000000	0.441207	0.534173
FLJ40504	0.326181	0.038221	8.53408	0.00139852	0.00318294		0.125018	0.038221	3.27093	0.302956	0.394851
TKTL1	674.658	3.494	193.09	5.74e-66	4.44e-64		6.53161	3.494	1.86938	0.366462	0.46063
MYH16	13.1957	2.80495	4.70443	2.17e-12	3.74e-11		2.9283	2.80495	1.04398	0.870813	0.928571
PGF	1462.67	334.581	4.37164	3.65e-10	3.2e-09		939.188	334.581	2.80706	4.82e-06	1.67e-05
C21orf90	5.68171	0.410476	13.8417	1.38e-16	4.28e-15		1.44015	0.410476	3.50848	0.00663136	0.0135438
MAGEA9B	383.007	15.9604	23.9973	3.69e-95	6.54e-93		13.6432	15.9604	0.854815	0.664305	0.744889
STRA8	2.71164	0.0732243	37.032	6.9e-07	2.77e-06		0.193016	0.0732243	2.63596	0.755882	0.828038
NRG1	1173.84	274.897	4.2701	1.39e-12	2.53e-11		257.188	274.897	0.935579	0.776765	0.846383
SIGLEC11	19.8341	2.37893	8.33741	0.00175487	0.0039327		9.08186	2.37893	3.81763	0.181405	0.256209
HCRTR2	1.58565	0.25562	6.20316	4.65e-06	1.6e-05		0.315061	0.25562	1.23253	0.788929	0.857015
VAX1	13.9415	0.486906	28.6329	8.51e-21	2.97e-19		2.27227	0.486906	4.66675	0.0219504	0.0400392
OR1J4	0.746747	0.0585589	12.7521	0.00636694	0.0129049		0.497725	0.0585589	8.49956	0.0666025	0.107142
GABRG2	19.1629	0.742247	25.8174	2.79e-25	1.07e-23		6.35865	0.742247	8.56675	1.51e-05	4.75e-05
GDPD2	406.327	75.5986	5.3748	9.35e-12	1.32e-10		66.0821	75.5986	0.874118	0.71282	0.790056
GDPD4	1.73755	0.303748	5.72034	0.000124769	0.000335847		0.261776	0.303748	0.86182	0.890065	0.94488
C17orf93	3.66875	0.719995	5.09552	4.79e-06	1.64e-05		0.73573	0.719995	1.02185	0.974707	1
HOXD4	15.5531	0.732118	21.244	0.000697612	0.00166303		8.56114	0.732118	11.6937	0.0472012	0.0787389
CHRM5	7.60097	1.28015	5.93755	1.63e-13	3.7e-12		0.496491	1.28015	0.387838	0.0721748	0.11515
HTR1D	29.3126	2.39909	12.2182	1.8e-15	5.25e-14		3.8336	2.39909	1.59794	0.28836	0.378761
PABPN1L	0.68542	0.0894096	7.66606	0.000501477	0.00122812		0.173451	0.0894096	1.93996	0.558016	0.646031
LIM2	9.14697	2.44403	3.74258	0.00251219	0.00547624		5.19388	2.44403	2.12513	0.18014	0.254667
SCUBE3	291.7	39.2537	7.43115	7.53e-19	2.56e-17		118.345	39.2537	3.01488	6.56e-06	2.23e-05
SLAMF9	81.576	9.82403	8.30372	3.72e-25	1.42e-23		28.4561	9.82403	2.89658	4.96e-07	2.07e-06
LHX5	21.6704	1.90392	11.382	8.06e-20	2.78e-18		1.87996	1.90392	0.987414	0.970272	1
LOC648691	0.703033	0.0571904	12.2929	3.38e-07	1.44e-06		0.385148	0.0571904	6.73449	0.00950112	0.0188135
LOC150185	1.23317	0.131847	9.353	1.04e-08	6.23e-08		0.458232	0.131847	3.47548	0.0222408	0.0405006
FSTL5	42.4366	2.64747	16.0291	3.79e-27	1.5e-25		0	2.64747	0	0.232526	0.315902
FSTL3	1747.1	243.44	7.17672	1.3e-15	3.84e-14		437.876	243.44	1.7987	0.0117913	0.022887
NKX6-1	10.3827	0.874683	11.8702	4.15e-08	2.16e-07		1.00953	0.874683	1.15417	0.904359	0.957332
RASL11B	109.754	17.1753	6.39022	0.000724254	0.00172313		29.6547	17.1753	1.72659	0.595339	0.68134
EPHA8	8.38075	1.84907	4.53241	2.83e-05	8.51e-05		4.566	1.84907	2.46934	0.15631	0.225496
MC3R	0.445028	1.28e-17	3.48011e+16	0.0109582	0.0212538		0.0229101	1.28e-17	1791570000000000	0.885654	0.941658
GJB7	57.0669	14.5823	3.91345	8.28e-07	3.27e-06		14.8079	14.5823	1.01547	0.970369	1
GCM2	0.186609	4.26e-18	4.37785e+16	0.00214845	0.00473513		0.0445736	4.26e-18	1.0457e+16	0.408317	0.502111
AKR1C1	13351.5	4302.81	3.10297	1.69e-12	3.01e-11		1379.63	4302.81	0.320634	0.000107884	0.000297255
AKR1C3	6010.26	1663.88	3.61219	9.01e-14	2.18e-12		611.502	1663.88	0.367515	0.00051843	0.00128125
SPDYC	35.2987	0.325964	108.29	5.59e-142	7.17e-139		2.56977	0.325964	7.88359	8.78e-07	3.48e-06
SCN9A	401.132	37.1498	10.7977	1.95e-17	6.27e-16		21.4534	37.1498	0.577483	0.339762	0.433788
SLC30A3	26.8535	5.96843	4.49925	7.94e-08	3.85e-07		13.4728	5.96843	2.25734	0.0100735	0.0198341
DKFZP434L187	1.56047	0.269847	5.78279	0.00039357	0.000981176		0	0.269847	0	0.661642	0.742431
C19orf77	10.4702	2.29509	4.562	5.79e-09	3.69e-08		3.28478	2.29509	1.43122	0.280868	0.370841
CXorf49B	29.8357	4.17852	7.14025	1.35e-06	5.12e-06		12.4848	4.17852	2.98786	0.0425728	0.0718708
CLDN20	24.1708	5.33518	4.53045	0.000190448	0.000498329		7.72236	5.33518	1.44744	0.567708	0.655182
ZNF716	0.465437	0.0831915	5.59476	0.000319743	0.000809013		0.0380019	0.0831915	0.4568	0.611072	0.695995
CT62	8.22409	1.19823	6.86356	1.05e-12	1.98e-11		0.929435	1.19823	0.775676	0.570051	0.65737
TFPI2	357.562	38.3625	9.32061	3.84e-14	9.91e-13		0	38.3625	0	0.100545	0.154043
GLI1	161.615	50.2051	3.2191	0.000232766	0.000601319		22.4912	50.2051	0.447986	0.274803	0.364098
FOLR3	104.71	0.892093	117.375	9.3e-111	3.41e-108		3.18358	0.892093	3.56866	0.0164241	0.0308328
PNMA5	127.072	8.83047	14.3901	1.34e-17	4.33e-16		2.84e-14	8.83047	3.22e-15	0.87782	0.935072
LOC285733	0.147269	4.64e-18	3.17336e+16	0.00831449	0.0165212		0.084179	4.64e-18	1.81389e+16	0.119776	0.179634
PTHLH	7066.4	1261.04	5.60361	3.19e-12	5.2e-11		1222.29	1261.04	0.969271	0.922064	0.9712
PRL	0.467296	0.00166156	281.24	0.00890975	0.0176		0	0.00166156	0	0.993882	1
ESX1	0.353712	0.080721	4.38191	0.000370967	0.000929341		0	0.080721	0	0.896397	0.950423
MDGA1	490.759	141.131	3.47733	1.68e-07	7.56e-07		143.249	141.131	1.01501	0.964227	1
FBXL21	0.574281	0.0422529	13.5915	2.2e-10	2.06e-09		0	0.0422529	0	0.938699	0.984395
TEX11	5.54628	1.32834	4.17533	0.049681	0.0824403		1.63403	1.32834	1.23012	0.88079	0.937749
SLCO1B1	3.76801	0.196157	19.2092	3.03e-30	1.28e-28		0.64457	0.196157	3.286	1.45e-05	4.57e-05
VPREB1	0.286635	0.0335106	8.55357	0.00281669	0.00608189		4.42e-18	0.0335106	1.32e-16	0.653304	0.73444
NPSR1	20.2958	1.27186	15.9575	1.93e-81	2.22e-79		6.61518	1.27186	5.20119	1.41e-13	4.64e-12
MAGEA12	213.628	4.01454	53.2136	5.22e-101	1.23e-98		21.4525	4.01454	5.3437	4.74e-06	1.65e-05
MAGEA10	63.9816	1.69621	37.7203	4.72e-95	8.21e-93		15.8536	1.69621	9.34646	6.65e-07	2.69e-06
HOTAIR	14.3366	2.19954	6.51799	1.63e-09	1.2e-08		0	2.19954	0	0.596701	0.68258
RBM44	9.40173	2.24023	4.19678	1.31e-05	4.15e-05		3.23024	2.24023	1.44193	0.433101	0.526346
LIN28B	16.5086	0.371703	44.4135	4.89e-67	3.86e-65		0	0.371703	0	0.501325	0.592419
GRK7	14.1723	1.78545	7.93768	2.17e-21	7.73e-20		5.87666	1.78545	3.29142	3.18e-08	1.73e-07
CNTD2	32.1891	6.85919	4.69285	4.77e-11	5.48e-10		11.62	6.85919	1.69407	0.0463511	0.0774846
TMEM158	342.006	90.7262	3.76965	1.5e-08	8.67e-08		0	90.7262	0	0.00365292	0.0078266
TMEM195	7.97569	1.01453	7.86144	0.000443703	0.00109789		3.51843	1.01453	3.46803	0.146334	0.213233
MPPED1	72.8642	21.535	3.38353	5.68e-07	2.31e-06		15.0874	21.535	0.7006	0.387855	0.481827
CALN1	23.6142	7.14919	3.30306	0.000618759	0.00149098		7.95544	7.14919	1.11278	0.886802	0.942587
C15orf60	0.486379	0.147802	3.29075	0.00117372	0.00270352		0.102801	0.147802	0.695536	0.620972	0.704846
PATE2	0.433159	0.0965468	4.48652	0.0352082	0.0608951		0.229185	0.0965468	2.37382	0.386034	0.479941
RAB40AL	5.39409	1.66645	3.23687	7.89e-10	6.33e-09		2.00593	1.66645	1.20371	0.35475	0.448905
TBX20	5.37601	0.360458	14.9144	6.5e-08	3.22e-07		0	0.360458	0	0.557795	0.645848
IFNK	31.49	0.0903236	348.635	6.8e-51	4.14e-49		1.5189	0.0903236	16.8162	3.98e-14	1.59e-12
FGL1	4.14834	0.896399	4.62779	0.000322916	0.000816234		0	0.896399	0	0.259268	0.346783
SPP1	6159.82	6.37e-14	9.67638e+16	0.00153274	0.00346439		2830.92	6.37e-14	4.44705e+16	0.105733	0.160983
CCBE1	45.3896	12.5833	3.60712	0.0217462	0.0396209		2.42329	12.5833	0.19258	0.448105	0.54099
FOXI3	17.187	2.96504	5.79656	5.98e-05	0.00016946		3.38058	2.96504	1.14015	0.884121	0.940414
FGFBP2	846.059	38.3705	22.0497	1.84e-17	5.93e-16		14.4502	38.3705	0.376596	0.556817	0.644824
ALPPL2	6.93704	0.265578	26.1205	2.17e-19	7.45e-18		0.157985	0.265578	0.594872	0.81763	0.882495
GSTM1	2355.32	138.368	17.0222	1.03e-08	6.22e-08		511.397	138.368	3.69593	0.134899	0.198785
GSTM2	2008.8	533.348	3.76639	2.11e-05	6.49e-05		529.12	533.348	0.992073	0.987507	1
SSX1	2.45383	0.382417	6.41663	3.79e-19	1.29e-17		0.387867	0.382417	1.01425	0.970766	1
LGSN	5.62198	1.13811	4.93976	0.000199418	0.000520674		0.438482	1.13811	0.385273	0.482288	0.573727
C9orf173	3.22416	0.290384	11.1031	6.51e-16	1.95e-14		0.797794	0.290384	2.74737	0.00827862	0.0165928
NXF5	1.50558	0.329053	4.57551	2.72e-09	1.89e-08		0.168467	0.329053	0.511975	0.205205	0.284077
NXF2	67.2354	13.1974	5.09459	7.69e-12	1.12e-10		0	13.1974	0	0.00730165	0.0147731
APLN	314.244	92.9963	3.3791	0.00117614	0.00270826		172.085	92.9963	1.85045	0.190035	0.266604
ATP8A2	16.0083	3.36628	4.75547	0.0218815	0.0398428		0	3.36628	0	0.518618	0.608135
LOC126536	0.806492	0.108318	7.44563	1.72e-09	1.26e-08		0.338072	0.108318	3.12111	0.00498029	0.0104024
OR56B4	1.52882	0.502878	3.04014	0.00274976	0.00594926		0.362992	0.502878	0.721829	0.646625	0.728647
GAST	68.6602	3.62064	18.9635	4.72e-42	2.38e-40		15.039	3.62064	4.15368	1.05e-08	6.51e-08
RNASE10	72.9854	3.59973	20.2752	1.56e-50	9.37e-49		12.839	3.59973	3.56665	9.54e-09	5.98e-08
MMP13	4039.67	159.857	25.2706	1.26e-47	7.03e-46		322.682	159.857	2.01856	0.0386783	0.0661061
FAM133A	19.9134	1.14962	17.3217	8.27e-18	2.71e-16		5.50854	1.14962	4.79163	0.00263403	0.00576941
SMCP	16.1451	0.323348	49.9311	8.11e-85	1.03e-82		0	0.323348	0	0.746027	0.819631
TINAG	1.5568	3.85e-17	4.03853e+16	7.5e-05	0.00020922		0.396054	3.85e-17	1.02741e+16	0.219921	0.3013
C1orf61	6.57313	1.74327	3.77057	3.55e-05	0.000104987		1.48679	1.74327	0.852874	0.800039	0.866973
IL31	0.571051	4.26e-18	1.33969e+17	5.16e-10	4.35e-09		0.368503	4.26e-18	8.64511e+16	0.000139915	0.000378353
VIL1	21.5436	1.20096	17.9386	5.46e-46	2.92e-44		8.18353	1.20096	6.81414	0.0188966	0.0350259
SULT1E1	107.51	25.5464	4.20844	0.000597538	0.00144493		18.0709	25.5464	0.707378	0.841557	0.903595
SLC5A12	69.6627	8.97552	7.76141	1.11e-23	4.13e-22		9.4249	8.97552	1.05007	0.778336	0.847794
AMAC1	6.71444	1.64317	4.08627	4.74e-12	7.37e-11		1.60335	1.64317	0.975764	0.932771	0.97998
GSTM2P1	17.8957	4.28148	4.1798	5.13e-07	2.1e-06		7.21393	4.28148	1.68492	0.144542	0.210951
DDX53	3.31595	0.251012	13.2103	2.97e-21	1.05e-19		0.128876	0.251012	0.513426	0.433501	0.52677
C11orf86	8.16023	0.76716	10.6369	1.76e-32	7.71e-31		0.231576	0.76716	0.301862	0.0679945	0.109142
C11orf87	65.3461	3.06825	21.2975	3.33e-28	1.34e-26		1.39e-17	3.06825	4.52e-18	0.0913082	0.141668
SSX5	0.362552	8.53e-18	4.25264e+16	0.00272663	0.00590108		0.0608828	8.53e-18	7141390000000000	0.568323	0.655745
SLMO1	74.4203	19.1972	3.87662	1.72e-12	3.05e-11		49.5215	19.1972	2.57962	1.26e-08	7.59e-08
PCDHGB1	121.456	32.9997	3.6805	4.37e-11	5.06e-10		13.9635	32.9997	0.42314	0.0134706	0.0258098
C8orf12	3.45138	0.854422	4.03944	4.02e-12	6.38e-11		0.968689	0.854422	1.13374	0.624385	0.707899
FLJ25758	0.454586	0.108318	4.19679	8.78e-05	0.00024209		0.166416	0.108318	1.53638	0.431467	0.524826
SYT14	23.5408	1.16104	20.2755	1.2e-14	3.3e-13		3.96825	1.16104	3.41783	0.0486495	0.0808987
UCHL1	1248.35	176.538	7.07128	2.16e-13	4.79e-12		279.701	176.538	1.58437	0.179899	0.254378
CSAG3	171.296	8.56368	20.0026	2.51e-64	1.88e-62		97.0009	8.56368	11.327	5.07e-24	1.01e-21
CSAG2	58.9949	0.829037	71.1608	2.15e-172	7.36e-169		33.6996	0.829037	40.6491	1.32e-26	3.72e-24
CSAG1	124.265	2.0742	59.9098	7.62e-126	5.21e-123		24.2159	2.0742	11.6748	1.2e-14	5.63e-13
PKD1L2	13.4403	1.88762	7.12024	0.00134194	0.00306111		2.11379	1.88762	1.11982	0.942202	0.987362
PROCR	899.664	175.028	5.1401	3.03e-09	2.08e-08		440.34	175.028	2.51582	0.00137603	0.00315465
SCTR	2.00188	0.529823	3.7784	7.11e-05	0.000199099		0.812128	0.529823	1.53283	0.34721	0.441212
CGB2	4.40409	0.709667	6.20586	1.07e-10	1.1e-09		1.12145	0.709667	1.58025	0.257849	0.345155
ZG16	0.759011	9.28e-18	8.1782e+16	3.02e-07	1.3e-06		0.24199	9.28e-18	2.6074e+16	0.0438582	0.0737798
AKR1CL1	0.537282	9e-18	5.96774e+16	8.04e-05	0.000223303		0.182866	9e-18	2.03115e+16	0.106346	0.161749
CSPG4PY2	0.141774	4.26e-18	3.32601e+16	0.014669	0.0277561		0	4.26e-18	0	1	1
SEZ6	28.4971	5.02967	5.66581	4.02e-08	2.1e-07		0	5.02967	0	0.00998182	0.0196648
GATA4	54.5371	5.53296	9.85676	1.91e-19	6.56e-18		0	5.53296	0	0.0421462	0.0712735
SERPINE1	10938.5	222.394	49.1853	1.72e-13	3.9e-12		1008.09	222.394	4.53288	0.22208	0.303832
IGFBP6	4187.45	1225.13	3.41797	0.00632491	0.0128247		730.354	1225.13	0.596144	0.614275	0.698601
HES7	7.78594	1.71065	4.55145	9.27e-05	0.000254702		2.45894	1.71065	1.43743	0.552514	0.6406
DCC	18.4791	3.23834	5.70635	1.05e-11	1.47e-10		1.1769	3.23834	0.363426	0.131174	0.194174
F2	5.52764	0.296401	18.6492	1.73e-48	9.83e-47		0	0.296401	0	0.0849037	0.132826
GPR158	113.316	15.109	7.49993	1.24e-08	7.28e-08		34.7346	15.109	2.29894	0.0791058	0.124763
BAALC	182.108	38.2725	4.7582	1.35e-06	5.13e-06		80.7281	38.2725	2.1093	0.0611088	0.0991907
IL1RL1	63.8874	14.7734	4.3245	0.000845629	0.00199183		6.34417	14.7734	0.429433	0.50584	0.596765
PKHD1	30.2671	2.43429	12.4336	1.24e-13	2.9e-12		2.48051	2.43429	1.01899	0.979211	1
TMPRSS15	2.69498	0.778154	3.4633	0.00114192	0.00263529		0.339235	0.778154	0.435948	0.373414	0.467309
CD70	90.852	2.97633	30.5248	2.4e-08	1.32e-07		50.9118	2.97633	17.1056	0.00251179	0.00552169
NLRP4	3.08662	1.01435	3.04295	0.0213854	0.0389912		0	1.01435	0	0.233336	0.316846
LRAT	200.897	30.4616	6.59507	1.08e-08	6.43e-08		92.1376	30.4616	3.02471	0.00369714	0.00791722
IGF2BP1	419.825	21.526	19.5032	4.36e-30	1.83e-28		58.3139	21.526	2.70901	0.00305788	0.00663128
IGF2BP2	2689.07	802.636	3.3503	1.81e-11	2.35e-10		851.384	802.636	1.06074	0.730796	0.806062
DIRC3	37.5146	2.79744	13.4103	1.6e-06	6e-06		2.7017	2.79744	0.965777	0.985246	1
CACNG8	0.397575	0.0902925	4.40319	0.00985963	0.0192834		0	0.0902925	0	0.412114	0.50569
CACNG7	1.35796	0.425233	3.19346	0.000478022	0.00117502		0	0.425233	0	0.0863793	0.134857
POU6F2	25.5196	7.6396	3.34044	6.13e-13	1.22e-11		0	7.6396	0	1.07e-06	4.17e-06
DLX6AS	25.8263	7.26007	3.5573	1.12e-09	8.57e-09		16.2365	7.26007	2.23641	4.67e-05	0.000135918
FAM22F	7.25188	1.41293	5.13252	1.04e-09	8.04e-09		4.3106	1.41293	3.05082	2.86e-05	8.62e-05
MAGEC1	151.748	14.9137	10.1751	1.25e-21	4.5e-20		0.702961	14.9137	0.0471352	0.0334788	0.0581556
MAGEC2	15.7422	0.309974	50.7855	8.42e-07	3.32e-06		1.951	0.309974	6.29408	1.5e-08	8.87e-08
SNX10	325.089	56.0985	5.79498	2.26e-06	8.23e-06		82.5647	56.0985	1.47178	0.529855	0.619128
NEUROD2	6.7099	0.594879	11.2795	1.21e-11	1.65e-10		3.62133	0.594879	6.08751	6.03e-06	2.06e-05
SPATA21	3.89681	0.0890837	43.7433	1.26e-27	5.03e-26		0.985326	0.0890837	11.0607	0.0317558	0.0555651
MCHR2	0.851691	0.08838	9.6367	1.41e-05	4.44e-05		0.319235	0.08838	3.61207	0.102571	0.156716
LOC100101938	2.39617	0.116215	20.6184	8.28e-16	2.47e-14		0.218081	0.116215	1.87653	0.357847	0.451876
SLC38A11	17.9479	1.81765	9.87427	7.2e-08	3.53e-07		2.28432	1.81765	1.25674	0.819989	0.884604
WIT1	1.4475	0.044183	32.7615	2.22e-23	8.19e-22		0.550416	0.044183	12.4576	0.100285	0.153715
CPA2	6.56762	0.537406	12.221	1.39e-10	1.38e-09		1.36759	0.537406	2.54481	0.141176	0.206729
CPA5	4.07859	0.863676	4.72235	0.00212578	0.00468717		0	0.863676	0	0.356162	0.450269
LOC340508	1.69362	0.52172	3.24623	3.22e-05	9.6e-05		0.738914	0.52172	1.4163	0.332902	0.426701
HMGA2	1237.43	104.442	11.8481	5.52e-72	4.97e-70		105.081	104.442	1.00612	0.96876	1
XKR7	1.67576	0.511712	3.27481	6.27e-06	2.11e-05		0.27098	0.511712	0.529556	0.18451	0.25995
PDIA2	69.9527	9.07603	7.70741	3.92e-07	1.65e-06		0	9.07603	0	0.300054	0.391516
RAB3B	47.3265	10.8018	4.38137	5.52e-11	6.22e-10		8.35067	10.8018	0.773084	0.441365	0.534302
OR1F1	1.85814	0.48061	3.86621	7.11e-07	2.85e-06		0.80063	0.48061	1.66586	0.123996	0.185124
LOC200726	0.416025	0.132469	3.14054	0.0374328	0.0643146		0.145939	0.132469	1.10168	0.916555	0.967001
HKDC1	179.648	25.3649	7.08254	4.94e-28	1.98e-26		20.1657	25.3649	0.795025	0.223745	0.305621
TAC3	8.10175	1.14139	7.09814	2.17e-21	7.73e-20		1.03936	1.14139	0.910611	0.784688	0.853039
GC	0.694495	0.119037	5.8343	3.96e-05	0.000116219		0.0733459	0.119037	0.616163	0.686022	0.765146
CLEC2L	40.7019	8.28408	4.91326	4.4e-12	6.89e-11		7.77532	8.28408	0.938586	0.837599	0.900215
FAM123C	1.93566	0.594163	3.2578	0.00534974	0.0110105		0.994143	0.594163	1.67318	0.335602	0.429652
FAM123A	0.728343	2.13e-18	3.41337e+17	0.0004221	0.00104785		0.184736	2.13e-18	8.65763e+16	0.306264	0.398398
CALB1	1260.03	24.6258	51.1671	1.83e-140	2.09e-137		542.427	24.6258	22.0268	1.42e-14	6.56e-13
MAGEA3	762.307	19.4031	39.2879	3.29e-41	1.64e-39		0	19.4031	0	0.115979	0.174667
MAGEA2	320.817	9.36076	34.2725	3.2e-61	2.25e-59		0.767224	9.36076	0.0819618	0.118442	0.177906
MAGEA1	119.519	0.492458	242.698	7.14e-105	2.04e-102		60.4944	0.492458	122.842	0.000281729	0.000726803
MAGEA6	1159.69	15.6818	73.9515	2.71e-141	3.27e-138		51.7473	15.6818	3.29984	0.00150024	0.00342335
MAGEA5	2.24597	0.15071	14.9026	3.06e-14	8.04e-13		1.29775	0.15071	8.61094	3.13e-09	2.26e-08
MAGEA4	1317.61	31.6276	41.6603	2.08e-127	1.47e-124		0	31.6276	0	0.403484	0.497449
MUC17	2.33675	0.104214	22.4226	1.09e-10	1.12e-09		1.45758	0.104214	13.9864	5.56e-07	2.29e-06
C2orf51	0.273435	0.0422529	6.4714	0.000299619	0.000761003		0.127354	0.0422529	3.01408	0.123072	0.183919
FLJ33360	5.63877	1.22632	4.59812	3.51e-09	2.38e-08		1.36166	1.22632	1.11036	0.762609	0.834072
SPINK1	6.44805	0.872264	7.39232	3.48e-09	2.36e-08		2.13351	0.872264	2.44595	0.0452876	0.0758611
GABRA5	12.1055	0.986171	12.2753	6.06e-26	2.35e-24		2.08516	0.986171	2.1144	0.191123	0.267686
AFP	2.6044	0.281577	9.24934	2.1e-07	9.27e-07		0.0327693	0.281577	0.116378	0.420604	0.514264
PHACTR3	56.7408	14.8233	3.82781	5.36e-09	3.45e-08		27.379	14.8233	1.84703	0.0142651	0.0271697
LOC389458	12.6966	3.67142	3.45822	4.26e-13	8.86e-12		4.14798	3.67142	1.1298	0.416547	0.510093
LOC729668	0.595395	0.11788	5.05088	0.00368107	0.00779579		0.343299	0.11788	2.91229	0.141372	0.206957
CALHM1	10.114	1.09169	9.26455	1.33e-23	4.94e-22		5.17902	1.09169	4.74403	0.0104688	0.0205453
C6orf10	19.2891	2.79743	6.89528	3.64e-06	1.28e-05		4.06302	2.79743	1.45241	0.631729	0.714883
WT1	4.53883	0.336163	13.5019	1.6e-06	6e-06		0	0.336163	0	0.689423	0.768355
PSG9	2.93098	0.912037	3.21366	0.000509276	0.00124603		0.301101	0.912037	0.330142	0.221085	0.302673
INHA	8.61486	2.18207	3.94802	5.96e-07	2.42e-06		2.67757	2.18207	1.22708	0.592181	0.678544
OC90	1.2487	0.391182	3.19213	0.036965	0.0636013		0	0.391182	0	0.303215	0.395063
ANO1	9623.41	2487.97	3.86798	6.68e-05	0.000187992		2338.09	2487.97	0.939758	0.916475	0.966967
GRM1	9.91487	2.59963	3.81395	1.84e-07	8.22e-07		0.632124	2.59963	0.243159	0.0557587	0.0914172
CTAG2	51.3478	7.31e-17	7.0251e+17	2.88e-62	2.07e-60		0	7.31e-17	0	1	1
FTHL17	8.47136	0.802788	10.5524	1.48e-07	6.74e-07		1.04962	0.802788	1.30746	0.926825	0.975131
JAKMIP2	151.918	16.2728	9.33571	2.29e-19	7.85e-18		10.0738	16.2728	0.619062	0.33146	0.425145
F11	0.730499	0.0436253	16.7448	0.00501777	0.0103689		0.135718	0.0436253	3.11099	0.466643	0.559165
C20orf141	6.06007	0.149399	40.563	8.46e-12	1.22e-10		1.96158	0.149399	13.1298	0.000822722	0.00196241
RCOR2	150.266	42.6584	3.52255	5.23e-07	2.14e-06		83.3073	42.6584	1.95289	0.012112	0.0234452
SLITRK1	3.75294	0.8876	4.22819	0.00172914	0.00387589		0.315205	0.8876	0.355121	0.467384	0.559858
CTRB1	1.1852	0.00101462	1168.13	2.58e-22	9.32e-21		0.0972907	0.00101462	95.8892	0.147348	0.214421
UGT1A4	1.48254	0.202903	7.30667	0.00138162	0.00314709		0.795858	0.202903	3.92236	0.103593	0.158112
PPP4R4	156.124	46.1226	3.38498	1.18e-08	6.99e-08		81.0546	46.1226	1.75738	0.0112297	0.0219008
RBMY1A1	1.24273	0.107104	11.603	2.34e-16	7.17e-15		0	0.107104	0	0.0582404	0.0950004
ALS2CR11	7.85293	0.630803	12.4491	2.24e-07	9.87e-07		2.34286	0.630803	3.7141	0.0974337	0.149836
BTBD16	33.6574	6.04479	5.56801	1.42e-06	5.36e-06		1.74309	6.04479	0.288363	0.302224	0.394071
DGCR9	16.3968	3.50194	4.6822	1.16e-06	4.46e-06		8.48913	3.50194	2.42412	0.0164973	0.0309531
H2AFB1	6.27086	0.664293	9.43991	7.04e-26	2.72e-24		2.40735	0.664293	3.62394	9.01e-07	3.56e-06
FGF4	0.65647	0.00872653	75.227	1.26e-09	9.53e-09		0	0.00872653	0	0.889542	0.944521
FGF3	26.1952	2.54941	10.275	2.78e-18	9.23e-17		0	2.54941	0	0.859356	0.91898
ELOVL2	24.2517	7.30603	3.31941	0.0102976	0.0200673		9.52693	7.30603	1.30398	0.786015	0.854346
DUSP9	295.596	83.3254	3.54749	3.19e-17	1.01e-15		139.018	83.3254	1.66838	4.88e-06	1.69e-05
DGKG	145.843	26.1183	5.58392	2.17e-05	6.64e-05		7.57426	26.1183	0.289998	0.401134	0.495028
KCNQ2	4.06358	1.09927	3.69662	0.00190249	0.00423395		0.673542	1.09927	0.612717	0.660674	0.741547
ALDH8A1	39.8651	3.97952	10.0176	5.89e-35	2.72e-33		6.13179	3.97952	1.54084	0.0990402	0.15197
ZAN	32.8427	5.50703	5.96377	1.31e-06	5e-06		8.91839	5.50703	1.61946	0.402812	0.49677
LOC731789	2.77123	0.381802	7.2583	5.01e-07	2.06e-06		0.846139	0.381802	2.21617	0.186253	0.262081
CDH4	41.3457	5.14956	8.02898	5.36e-05	0.00015334		0	5.14956	0	0.473129	0.564926
PSG8	0.841152	0.154145	5.45687	0.000687494	0.00164157		0.0140751	0.154145	0.0913102	0.421611	0.515311
LST-3TM12	6.1087	0.276192	22.1176	2.33e-24	8.75e-23		1.10297	0.276192	3.9935	5.99e-05	0.000171641
TBX18	188.451	7.93135	23.7603	2.45e-07	1.07e-06		47.2508	7.93135	5.95748	0.107732	0.16359
HHLA1	0.861463	0.0879947	9.78993	1.06e-12	1.99e-11		0.190649	0.0879947	2.16659	0.0671626	0.107976
SLC5A4	4.71268	1.15384	4.08434	0.0470967	0.078603		0.208093	1.15384	0.180348	0.578944	0.665838
C12orf59	29.1618	9.33679	3.12333	0.000626431	0.00150822		9.14417	9.33679	0.979369	0.971231	1
PYY2	170.919	24.2405	7.05098	7.45e-10	6.03e-09		56.3463	24.2405	2.32447	0.0270263	0.0481264
?|391343	0.366263	0.0433212	8.45457	0.00180687	0.00403953		0.0953528	0.0433212	2.20106	0.565735	0.653443
TBX4	49.1196	8.71942	5.63336	6.05e-11	6.73e-10		10.8908	8.71942	1.24903	0.546381	0.634733
ADAM21P1	1.26067	0.375586	3.35654	0.0367935	0.0633647		0.414685	0.375586	1.1041	0.922096	0.9712
C19orf41	0.566854	0.0769401	7.36748	0.000396967	0.000988926		0	0.0769401	0	0.559323	0.647252
NECAB2	18.8975	1.53401	12.319	7.87e-21	2.75e-19		0.677753	1.53401	0.441817	0.206465	0.285551
KLHL1	0.359847	0.0392468	9.16881	0.00103814	0.00241235		0.130305	0.0392468	3.32014	0.276753	0.366246
CLEC12A	33.1736	0.555289	59.7411	1.99e-05	6.14e-05		2.11454	0.555289	3.80801	0.798129	0.865218
NELL2	1627.37	348.689	4.66711	9.51e-05	0.000260646		420.459	348.689	1.20583	0.78609	0.854383
PRAME	517.803	36.3958	14.227	1.32e-18	4.42e-17		102.769	36.3958	2.82366	0.0478805	0.0797814
SYNGR4	8.93122	2.82139	3.16554	1.61e-10	1.57e-09		4.44972	2.82139	1.57714	0.00745184	0.0150414
CLDN18	15.1128	2.14371	7.04982	1.95e-15	5.68e-14		0	2.14371	0	0.211328	0.291336
PHLDB2	3006.98	554.213	5.42568	5.62e-12	8.54e-11		1530.5	554.213	2.76157	1.02e-05	3.31e-05
FEZ1	919.581	198.724	4.62742	1.43e-10	1.41e-09		170.063	198.724	0.855772	0.639557	0.722029
OR56A3	0.933534	0.214213	4.35798	1e-06	3.89e-06		0.053863	0.214213	0.251446	0.142684	0.208578
FAM138E	0.113182	4.26e-18	2.65525e+16	0.0439881	0.074053		0	4.26e-18	0	1	1
MYO7B	80.2928	2.16483	37.0897	2.5e-10	2.3e-09		0	2.16483	0	0.760855	0.832375
LOC153910	0.650147	0.044183	14.7149	1.02e-08	6.17e-08		0.0390873	0.044183	0.884669	0.95532	0.998204
LOC645323	7.66424	0.638845	11.997	3.89e-11	4.56e-10		1.24776	0.638845	1.95316	0.366575	0.460715
BEND4	9.02471	2.36466	3.81649	1.88e-05	5.82e-05		0	2.36466	0	0.454095	0.546715
CXorf27	0.703581	0.171603	4.10006	1.11e-06	4.3e-06		0.235018	0.171603	1.36955	0.435375	0.528734
LOC440905	51.038	2.73528	18.6591	3.44e-45	1.82e-43		33.4446	2.73528	12.2271	3.51e-14	1.42e-12
ITIH2	1.21966	0.206506	5.90614	0.000152522	0.000404924		0	0.206506	0	0.370696	0.464614
ANKRD26P1	0.505345	9.13e-18	5.53251e+16	0.00122238	0.00280862		0	9.13e-18	0	1	1
SOX1	25.5897	5.05541	5.06185	1.54e-11	2.05e-10		0	5.05541	0	0.0248045	0.0445759
CEBPE	11.2284	1.29046	8.70104	4.59e-11	5.29e-10		3.61271	1.29046	2.79955	0.0118464	0.0229918
HOXA11AS	11.8907	3.59e-17	3.30861e+17	9.77e-15	2.71e-13		2.15021	3.59e-17	5.98301e+16	0.325962	0.419168
OR7E5P	1.28415	0.214213	5.99473	1.58e-09	1.17e-08		0.0824328	0.214213	0.384818	0.289008	0.379418
SPANXE	11.212	0.044183	253.763	1e-93	1.64e-91		0.731048	0.044183	16.5459	1.43e-08	8.48e-08
TSPAN18	872.085	265.288	3.28731	0.00107722	0.00249808		272.165	265.288	1.02592	0.965823	1
FRG2B	1.25421	0.36759	3.41198	0.000150777	0.000400655		0.367209	0.36759	0.998963	0.998403	1
FRG2C	2.17105	0.160739	13.5067	1.85e-12	3.26e-11		0.561266	0.160739	3.49178	0.0145937	0.0277261
GGNBP1	0.632678	0.0820462	7.71125	5.28e-09	3.41e-08		0.0253293	0.0820462	0.308719	0.387856	0.481827
JAKMIP3	50.7313	9.24403	5.48801	1.15e-10	1.18e-09		3.99626	9.24403	0.432307	0.139287	0.204357
SPANXB2	20.502	0.180132	113.817	1.38e-51	8.51e-50		0.318095	0.180132	1.7659	0.56082	0.648582
GRPR	3.94613	1.12604	3.50442	0.0304817	0.0536008		0	1.12604	0	0.361838	0.456091
ABCC2	59.0935	13.0886	4.51487	0.000180227	0.000473153		1.75411	13.0886	0.134018	0.270022	0.358737
DNAH17	880.763	29.3607	29.998	1.41e-06	5.33e-06		552.149	29.3607	18.8057	0.000493424	0.00122417
GLI2	493.311	156.995	3.14221	1.75e-05	5.42e-05		86.4092	156.995	0.550395	0.248039	0.333611
T	2.06923	5.18e-17	3.99528e+16	0.00688186	0.0138691		0	5.18e-17	0	1	1
DAD1L	0.200638	6.9e-18	2.90981e+16	0.0129472	0.0247239		0.0659548	6.9e-18	9565270000000000	0.380556	0.474597
SDK1	1152.86	145.671	7.91418	0.00107916	0.00250199		619.051	145.671	4.24967	0.086868	0.135527
RIPPLY2	2.66379	0.306265	8.69766	8.51e-06	2.79e-05		1.05494	0.306265	3.44453	0.177291	0.251243
SLC6A19	2.72156	0.0392468	69.3447	2.05e-36	9.66e-35		1.31195	0.0392468	33.4282	1.08e-08	6.67e-08
IFNA1	0.611836	0.012117	50.4939	4.29e-08	2.22e-07		0.301699	0.012117	24.8988	0.000538785	0.00132772
IGFL2	259.605	48.6828	5.33257	0.000569228	0.00138021		17.5059	48.6828	0.35959	0.54871	0.636729
H1FOO	0.375342	0.0879947	4.26551	1.29e-05	4.09e-05		0	0.0879947	0	0.0965822	0.14875
GNGT1	10.2049	1.36343	7.48477	5.63e-13	1.14e-11		3.22781	1.36343	2.36743	0.00271436	0.00593228
