# Supplementary material for: Histoepigenetic analysis of HPV- and tobacco-associated head and neck cancer identifies both subtype-specific and common therapeutic targets despite divergent microenvironments
Source: Oncogene. 2019 Jan 17;38(19):3551–68. doi: 10.1038/s41388-018-0659-4 (PMC6756123; doi:10.1038/s41388-018-0659-4)
Supplement: Supplementary file 17 — Supplementary Table 5c [file 41388_2018_659_MOESM17_ESM.xlsx]

## Sheet: cancer_both
genes	expression HPV+	expression controls	fold change HPV+/controls	p-value	fdr		expression HPV-	expression controls	fold change HPV-/controls	p-value	fdr
HAP1	312.587	27.3617	11.4243	6.53893e-26	1.6174e-23		325.04	27.3617	11.8794	1.19081e-17	3.86826e-16
CHST7	213.32	60.9431	3.50031	4.30598e-10	4.01279e-09		289.093	60.9431	4.74365	1.54186e-12	2.76699e-11
TCEB3B	0.89996	0.140718	6.39547	3.91567e-06	1.38054e-05		0.969118	0.140718	6.88693	1.34671e-06	5.11655e-06
CNPY1	1.19279	0.102581	11.6278	0.000350867	0.000891939		1.29026	0.102581	12.578	1.19579e-07	5.57057e-07
C3orf72	23.1182	1.77133e-16	1.30513e+17	8.97385e-07	3.55114e-06		29.8114	1.77133e-16	1.68299e+17	2.39203e-08	1.31835e-07
RTBDN	14.8435	3.88084	3.82483	1.56554e-13	5.08149e-12		12.6643	3.88084	3.26328	8.21363e-10	6.55366e-09
FOXL2	74.5858	1.58099	47.1768	8.84303e-19	8.81298e-17		92.6632	1.58099	58.611	3.38391e-16	1.0272e-14
DLGAP3	18.5975	5.21592	3.56552	0.0148675	0.0281874		16.6057	5.21592	3.18366	0.00132536	0.00302632
?|26823	0.174518	4.26257e-18	4.0942e+16	0.00380689	0.00812934		0.188032	4.26257e-18	4.41125e+16	0.0019581	0.00434404
LOC162632	95.2348	10.5004	9.0696	0.000358794	0.000910623		87.6584	10.5004	8.34806	0.000823706	0.00194264
ACOT12	0.618403	0.0886303	6.97733	0.0104394	0.0204915		0.843174	0.0886303	9.51338	4.03768e-07	1.69447e-06
GRIN2D	278.431	56.574	4.92154	2.49744e-11	3.5373e-10		386.257	56.574	6.82746	1.03195e-13	2.46062e-12
EN2	80.4781	11.2804	7.13433	6.67318e-14	2.49382e-12		64.045	11.2804	5.67755	1.08608e-09	8.37924e-09
NEUROG2	2.64704	0.661394	4.00221	0.0506111	0.0837873		2.82687	0.661394	4.27411	0.000126162	0.000339241
SLCO6A1	2.21749	0.582051	3.80979	1.96832e-07	8.93228e-07		2.05796	0.582051	3.53571	6.02376e-07	2.44051e-06
RNF151	0.211787	5.91165e-18	3.58253e+16	0.00611336	0.0125797		0.241598	5.91165e-18	4.08681e+16	0.00218687	0.00481464
CCDC144A	9.46038	1.51857	6.22978	0.0127828	0.0246183		13.4199	1.51857	8.83714	0.000558459	0.0013565
PRR21	0.455369	0.044183	10.3064	0.000490728	0.00121852		0.34238	0.044183	7.74913	0.000238212	0.000614307
CCDC154	9.53957	1.91617	4.97846	2.95363e-08	1.62438e-07		12.1976	1.91617	6.36564	3.53667e-10	3.11354e-09
ENO2	1713.36	216.811	7.90257	7.08389e-24	1.3466e-21		1461.43	216.811	6.74057	1.26847e-16	3.95772e-15
TMEM200B	177.05	55.5636	3.18644	1.42753e-06	5.43028e-06		184.939	55.5636	3.32842	6.92707e-07	2.77651e-06
TAS2R31	1.49898	0.295152	5.07867	0.00019324	0.000511107		1.39342	0.295152	4.72101	0.00047135	0.0011596
KLF17	1.20863	0.150384	8.03692	0.0602269	0.0979141		1.63145	0.150384	10.8485	0.00990366	0.0193659
GAGE4	60.9912	0.0422529	1443.48	0.00137245	0.0031475		54.6841	0.0422529	1294.21	1.84278e-25	7.05826e-24
VHLL	0.454236	0.00969313	46.8616	0.00202808	0.0045336		0.348229	0.00969313	35.9254	0.00939059	0.0184628
EIF5A2	301.633	79.8862	3.77578	3.84252e-12	7.3795e-11		369.569	79.8862	4.6262	2.10959e-13	4.6923e-12
ELAVL2	63.8993	10.7895	5.92238	2.54412e-05	7.72875e-05		90.3681	10.7895	8.37558	9.41421e-08	4.49683e-07
NGB	29.097	6.62956	4.38898	1.8155e-11	2.70874e-10		30.8394	6.62956	4.65181	1.65444e-11	2.17542e-10
TMEM14E	0.661828	0.178018	3.71775	0.00606244	0.0124824		0.617945	0.178018	3.47125	0.0107588	0.0208947
DLL3	19.937	6.11046	3.26276	2.23139e-05	6.84043e-05		21.6127	6.11046	3.537	1.68806e-08	9.62058e-08
LOC90246	17.4073	4.52376	3.84797	0.0105071	0.0206086		22.3935	4.52376	4.95021	0.000751721	0.00178394
?|645851	7.38063	2.31789	3.1842	0.000359912	0.00091301		8.53121	2.31789	3.68059	3.81541e-05	0.000112253
H2BFM	1.33613	0.171048	7.81144	2.79617e-12	5.68934e-11		1.39729	0.171048	8.16901	2.0534e-11	2.61353e-10
NXPH4	910.315	271.45	3.35353	0.00148202	0.00338554		878.773	271.45	3.23733	0.00222522	0.00489486
FOXD1	245.308	62.334	3.93537	1.02522e-08	6.38006e-08		252.75	62.334	4.05476	1.03665e-08	6.23021e-08
PLA2G2F	88.5271	5.37725	16.4633	0.0284395	0.0503678		99.5047	5.37725	18.5048	0.0144239	0.0273226
C11orf90	2.29485	0.350146	6.55399	0.00403597	0.00857304		3.36143	0.350146	9.60007	5.227e-05	0.000150063
POM121L2	0.951145	0.187586	5.07043	0.00014397	0.000388346		0.903328	0.187586	4.81553	0.000268592	0.000686613
NUDT11	284.457	64.9868	4.37714	5.38259e-16	3.58781e-14		232.89	64.9868	3.58365	5.99149e-11	6.68144e-10
IFIT1	1286.48	326.517	3.94003	5.38786e-05	0.000155552		1414.49	326.517	4.33205	1.1675e-05	3.73579e-05
ISG15	5733.22	1103.39	5.19599	5.07668e-27	1.48892e-24		5041.45	1103.39	4.56904	9.8135e-18	3.20304e-16
COL11A1	282.924	32.9083	8.59734	0.0192715	0.0356491		235.693	32.9083	7.16212	0.0479511	0.0798861
ONECUT2	87.6197	4.84206	18.0955	2.4652e-53	4.21755e-50		71.3273	4.84206	14.7308	2.04077e-42	1.03449e-40
ONECUT1	3.15109	0.745271	4.22812	4.66771e-17	3.8027e-15		3.1667	0.745271	4.24906	1.97118e-13	4.40832e-12
ZNF479	0.127683	4.64079e-18	2.75132e+16	0.0212737	0.0389259		0.116592	4.64079e-18	2.51234e+16	0.0318494	0.0557289
C15orf55	6.23943	0.924497	6.749	7.46638e-15	3.79418e-13		6.39746	0.924497	6.91993	5.08319e-13	1.03839e-11
G6PC	0.445705	0.044183	10.0877	7.421e-06	2.48984e-05		0.363357	0.044183	8.22391	0.000114951	0.000311255
FTCD	8.15831	0.825756	9.87981	5.0782e-07	2.11129e-06		5.80297	0.825756	7.02746	1.51654e-14	4.12379e-13
PDX1	4.72622	1.50838	3.1333	6.41318e-05	0.000182763		5.52607	1.50838	3.66357	7.02055e-07	2.81178e-06
SHISA2	484.115	142.855	3.38886	0.00610335	0.0125616		460.971	142.855	3.22685	0.00624461	0.0126794
MCTP1	100.105	23.0025	4.35191	0.0214886	0.0392841		123.115	23.0025	5.35223	0.00396393	0.00834919
HOXC9	58.7456	7.02417	8.36335	1.36625e-12	3.16938e-11		47.6948	7.02417	6.7901	2.872e-09	1.98955e-08
HOXC5	18.1031	1.85641	9.75169	7.53233e-08	3.74882e-07		18.8746	1.85641	10.1673	7.01782e-08	3.44886e-07
HIST1H1T	0.926163	6.18944e-18	1.49636e+17	7.79051e-17	6.12794e-15		0.98492	6.18944e-18	1.59129e+17	2.4515e-15	7.10866e-14
LHX3	19.1686	2.11069	9.08165	2.33057e-09	1.74623e-08		13.6213	2.11069	6.45348	2.90317e-06	1.0371e-05
LHX9	24.2453	1.94755	12.4491	3.18756e-19	3.37323e-17		31.0056	1.94755	15.9203	3.62453e-55	2.31092e-53
NCRNA00203	0.459431	0.108318	4.24152	7.75734e-05	0.000218102		0.357368	0.108318	3.29926	0.00209359	0.00462265
HIST1H3B	3.24974	0.983177	3.30535	3.01132e-06	1.08157e-05		3.10975	0.983177	3.16296	8.47115e-06	2.7786e-05
HIST1H3G	29.4569	7.39237	3.98476	2.5886e-25	6.10851e-23		27.2689	7.39237	3.68878	1.45679e-31	6.30968e-30
LOC286467	15.2909	3.25355	4.69976	1.60843e-09	1.27004e-08		19.964	3.25355	6.13606	2.11054e-11	2.67796e-10
MYADML	2.41214	0.0333132	72.408	2.59995e-10	2.59112e-09		1.66327	0.0333132	49.9282	2.29387e-15	6.67043e-14
DLX6	109.525	17.6128	6.2185	1.66675e-16	1.2398e-14		90.4155	17.6128	5.1335	6.23357e-12	9.32763e-11
HIST1H2BB	0.441007	0.0564311	7.81496	0.000220807	0.000578578		0.442185	0.0564311	7.83583	0.00020662	0.000538314
MGAT5B	44.4198	5.92113	7.50192	1.14418e-07	5.45516e-07		35.8502	5.92113	6.05463	6.65683e-06	2.22653e-05
HOXB7	267.772	72.7529	3.68057	3.99592e-12	7.62419e-11		271.745	72.7529	3.73517	6.09321e-11	6.76458e-10
LY6K	1471.16	434.857	3.3831	1.72433e-16	1.2734e-14		1458.68	434.857	3.35439	6.24654e-13	1.24193e-11
DVWA	5.7508	1.1424	5.03394	2.96614e-16	2.10491e-14		4.63089	1.1424	4.05363	5.44634e-11	6.14697e-10
NR2E1	34.5745	8.33984	4.1457	0.000371096	0.000939757		27.9545	8.33984	3.35192	0.00422116	0.0088429
NYX	0.246994	0.044183	5.59024	0.011871	0.0230351		0.19192	0.044183	4.34374	0.0377097	0.0647415
MIR17HG	31.0578	7.57669	4.09912	1.05084e-08	6.50895e-08		29.0979	7.57669	3.84045	1.33691e-07	6.15746e-07
POTEG	0.815624	0.00872653	93.4649	1.41904e-11	2.20121e-10		1.03356	0.00872653	118.439	1.46563e-18	4.89257e-17
CA9	1171.77	14.1277	82.9412	2.35149e-42	1.78801e-39		1652.02	14.1277	116.935	7.60173e-48	4.27572e-46
NCRNA00099	0.15845	6.18944e-18	2.56e+16	0.00616156	0.0126725		0.213006	6.18944e-18	3.44145e+16	0.000442706	0.00109569
STRA6	317.481	22.5151	14.1008	0.0083567	0.0167322		352.148	22.5151	15.6405	0.00341801	0.00728073
DMRT1	10.4931	2.73495	3.83667	1.82316e-06	6.8165e-06		11.6748	2.73495	4.26874	8.59022e-11	9.11407e-10
OR1J1	0.605444	0.133813	4.52455	0.000590051	0.00144555		0.579879	0.133813	4.33351	0.000915039	0.00214302
FAM75C1	0.727345	0.0821745	8.85123	6.50758e-05	0.000185273		0.57612	0.0821745	7.01093	0.00108225	0.00250858
APOBEC1	0.169429	0.0422529	4.00988	0.0332151	0.0577789		0.188555	0.0422529	4.46253	0.0119279	0.0229718
PNCK	260.766	35.2313	7.40154	4.21545e-13	1.17426e-11		256.915	35.2313	7.29225	6.93491e-11	7.54898e-10
C1QL4	9.07255	2.39455	3.78883	2.54478e-06	9.25498e-06		12.4368	2.39455	5.1938	3.9286e-09	2.62631e-08
TDRD5	107.506	20.198	5.3226	2.70051e-07	1.18948e-06		106.045	20.198	5.25028	4.49237e-07	1.87038e-06
C12orf27	0.840787	0.044183	19.0297	1.0712e-10	1.2238e-09		0.729445	0.044183	16.5096	1.524e-09	1.13361e-08
NCRNA00051	0.254793	6.18944e-18	4.11657e+16	0.000125293	0.000341556		0.18292	6.18944e-18	2.95536e+16	0.00175625	0.00393536
FABP4	3611.72	178.731	20.2076	6.35166e-10	5.62309e-09		2905.23	178.731	16.2548	3.35819e-11	4.0037e-10
CHAT	2.96773	0.580555	5.11188	4.52334e-08	2.37019e-07		3.75733	0.580555	6.47195	1.7556e-11	2.28841e-10
LOC149134	6.96759	1.36886	5.09008	0.000191033	0.000505987		7.71142	1.36886	5.63347	4.59146e-05	0.000133158
KCNH4	9.92389	1.86634	5.31729	4.6473e-08	2.42524e-07		7.09686	1.86634	3.80255	3.51286e-05	0.000104023
BARX1	219.931	54.6247	4.02622	0.00481777	0.0100948		175.543	54.6247	3.21362	0.0286432	0.0507285
TAS2R13	0.216244	0.0422529	5.11786	0.00379512	0.00810927		0.321048	0.0422529	7.59825	3.75467e-05	0.000110688
ARGFXP2	0.866752	0.232674	3.72517	0.00130328	0.00300363		0.80803	0.232674	3.47279	0.00249339	0.00543872
PTCHD2	27.9065	1.61383	17.2921	1.02267e-21	1.48903e-19		21.5978	1.61383	13.3829	3.10157e-33	1.37231e-31
CACNA1B	126.706	21.5258	5.88622	1.32064e-30	5.42254e-28		169.346	21.5258	7.8671	7.57526e-31	3.24e-29
BMP8A	100.185	19.2296	5.20991	2.28856e-09	1.71977e-08		70.6236	19.2296	3.67265	6.53528e-06	2.18909e-05
QRFPR	61.7328	14.4728	4.26544	3.69859e-10	3.52415e-09		65.7508	14.4728	4.54307	7.41921e-10	6.01091e-09
C9	1.24491	0.0610547	20.3901	4.03452e-06	1.41927e-05		1.22017	0.0610547	19.9848	6.12754e-06	2.06227e-05
SNORA72	0.148976	0.00101462	146.83	0.013213	0.0253873		0.121722	0.00101462	119.968	0.0355711	0.0614606
SLC22A20	106.003	34.379	3.08336	3.99973e-22	6.22079e-20		115.606	34.379	3.36269	8.2778e-18	2.71042e-16
ZNF560	2.04498	0.470025	4.35079	0.0058954	0.012158		1.89411	0.470025	4.0298	1.47092e-06	5.54602e-06
TRIM78P	3.39867	0.861552	3.94482	0.0266885	0.0475992		3.36732	0.861552	3.90844	0.0277851	0.0493706
PADI3	1209.86	139.233	8.68944	3.25554e-08	1.76628e-07		908.245	139.233	6.52319	9.46019e-06	3.07598e-05
GJA10	0.498482	0.076115	6.54906	0.000184948	0.000490955		0.399775	0.076115	5.25225	0.00123597	0.00283798
HOXD13	172.005	14.4948	11.8666	3.33495e-33	1.59224e-30		172.228	14.4948	11.882	1.44143e-20	5.01569e-19
HOXD10	198.492	37.9257	5.23371	4.00117e-08	2.1311e-07		236.691	37.9257	6.24092	2.13112e-09	1.52128e-08
TAS2R46	0.361796	0.0777087	4.6558	0.00120422	0.00279446		0.303748	0.0777087	3.90881	0.00666135	0.0134471
FLJ43859	0.20384	4.64079e-18	4.39236e+16	0.000729676	0.00175804		0.169054	4.64079e-18	3.64278e+16	0.00316912	0.00678789
IBSP	26.7803	0.35731	74.9497	1.09027e-20	1.43482e-18		39.3459	0.35731	110.117	7.1431e-26	2.75137e-24
SNORA39	4.02363	0.909571	4.42366	2.13605e-05	6.56681e-05		4.04673	0.909571	4.44905	2.01818e-05	6.21002e-05
MOV10L1	15.4783	1.79543	8.62094	1.43608e-10	1.55663e-09		11.1118	1.79543	6.18891	5.77584e-08	2.8959e-07
MMP11	2314.09	89.4738	25.8633	1.49039e-20	1.92438e-18		1782.36	89.4738	19.9205	6.60327e-15	1.86216e-13
SHISA7	8.58735	1.62208	5.29404	2.24686e-09	1.69402e-08		11.2691	1.62208	6.94735	2.5247e-13	5.49243e-12
AIM2	455.325	100.942	4.51075	9.62621e-08	4.66539e-07		315.494	100.942	3.1255	0.000133236	0.00035714
GPR19	41.1883	10.1153	4.07187	1.7629e-15	1.03e-13		32.3865	10.1153	3.20172	3.09512e-10	2.76514e-09
C1orf125	6.08181	1.54657	3.93244	0.0182928	0.0340018		8.99467	1.54657	5.81587	0.000312634	0.000792098
C2CD4C	73.0338	17.2939	4.22311	4.85148e-10	4.44647e-09		57.6829	17.2939	3.33546	5.15419e-07	2.11419e-06
DUSP5P	16.2734	3.22488	5.0462	4.27002e-19	4.4052e-17		19.7524	3.22488	6.12501	3.8445e-17	1.2199e-15
CGB5	6.08311	0.540563	11.2533	2.2315e-11	3.22624e-10		5.57736	0.540563	10.3177	1.13319e-14	3.11436e-13
C8orf39	7.7144	2.14859	3.59044	4.19196e-08	2.21978e-07		6.80032	2.14859	3.16501	8.50099e-07	3.34483e-06
HTR3E	3.3915	0.150566	22.525	1.37554e-12	3.18735e-11		3.78397	0.150566	25.1317	3.74779e-21	1.32888e-19
HOXD11	184.574	28.8526	6.39715	2.64652e-06	9.60289e-06		256.929	28.8526	8.90489	9.9926e-09	6.03732e-08
TRIM71	0.532808	0.0429772	12.3974	1.34592e-06	5.14941e-06		0.412683	0.0429772	9.60237	5.85562e-05	0.000166458
ICAM5	109.123	20.1188	5.42394	2.81166e-18	2.64786e-16		101.613	20.1188	5.05066	5.66371e-13	1.14445e-11
C8ORFK29	5.15014	0.85249	6.04129	2.05102e-07	9.26659e-07		6.10684	0.85249	7.16353	1.63223e-08	9.34722e-08
LOC91149	0.590922	0.130167	4.53973	0.000534906	0.00131896		0.488723	0.130167	3.75459	0.00423967	0.00887804
SELV	0.660123	0.0880162	7.50002	0.00101281	0.00237552		0.557078	0.0880162	6.32926	0.0035636	0.0075634
C9orf11	0.533163	0.0926167	5.75667	0.0422608	0.071432		0.558568	0.0926167	6.03097	0.0320997	0.0561335
HIST1H4B	1.09544	0.274672	3.98817	0.000467556	0.00116506		0.830839	0.274672	3.02484	0.00965215	0.018923
PRR25	0.171163	0.00101462	168.697	0.00770309	0.0155089		0.156404	0.00101462	154.151	0.00893854	0.0176501
MIOX	8.55016	0.373668	22.8817	1.12325e-10	1.27335e-09		8.72093	0.373668	23.3387	2.83516e-44	1.47356e-42
PROZ	1.15861	0.307815	3.76398	0.00713436	0.0144746		1.60332	0.307815	5.20871	0.00017817	0.000467993
C1orf220	4.45752	1.37981	3.23053	0.00710875	0.0144241		4.71684	1.37981	3.41848	0.00386349	0.00815687
HOXD9	119.84	22.6222	5.29744	9.93382e-07	3.89424e-06		125.112	22.6222	5.53048	5.41924e-07	2.21539e-06
NANOS2	1.41189	0.08838	15.9753	1.02623e-05	3.33943e-05		0.960106	0.08838	10.8634	2.26426e-06	8.24206e-06
ULBP1	111.151	23.6167	4.70644	1.00138e-09	8.39459e-09		96.8409	23.6167	4.10052	3.48409e-14	9.06569e-13
RSPH6A	1.28902	0.333952	3.8599	0.00503616	0.0105116		1.64778	0.333952	4.93417	0.000220828	0.000573219
ZIC5	111.028	14.613	7.59791	3.2705e-06	1.16913e-05		112.733	14.613	7.71457	2.90654e-06	1.03794e-05
KCNQ1OT1	59.614	15.475	3.85228	9.18841e-08	4.47115e-07		63.9729	15.475	4.13396	2.65499e-08	1.44888e-07
LOC283999	1.40871	0.12594	11.1856	2.2354e-09	1.68661e-08		1.70647	0.12594	13.5499	2.97542e-12	4.89859e-11
HIST1H2AH	1.68232	0.394629	4.26303	0.0080362	0.016138		1.67459	0.394629	4.24346	0.00812797	0.0161677
HOXB8	10.4616	2.11132	4.955	9.14868e-13	2.27388e-11		10.6164	2.11132	5.02833	1.64808e-11	2.16892e-10
HOXB9	45.2886	1.63691	27.6671	1.61996e-12	3.62681e-11		56.6016	1.63691	34.5782	7.91066e-82	9.2276e-80
RIMS2	85.6145	25.0814	3.41346	4.63524e-08	2.4213e-07		109.956	25.0814	4.38396	4.70721e-10	4.00991e-09
SLC11A1	112.119	23.0667	4.86065	0.000277525	0.000717038		83.0736	23.0667	3.60146	0.00737477	0.0147798
VENTXP7	0.636229	0.132564	4.79942	0.0370423	0.0636224		0.747329	0.132564	5.6375	0.00596319	0.0121513
LOC339535	110.311	20.3976	5.40804	0.0024706	0.0054387		89.426	20.3976	4.38415	0.0146317	0.0276882
ACMSD	0.185578	8.90336e-18	2.08436e+16	0.0203415	0.037427		0.152397	8.90336e-18	1.71168e+16	0.0347387	0.0601793
HOXC10	199.152	11.8654	16.7843	1.08013e-22	1.80285e-20		178.256	11.8654	15.0232	6.16992e-15	1.74474e-13
MGC16121	13.9491	1.2137	11.493	1.44855e-06	5.50515e-06		9.51282	1.2137	7.83785	0.000166366	0.000439234
NETO1	3.7504	0.823613	4.5536	2.6332e-05	7.98513e-05		3.65643	0.823613	4.4395	3.50534e-05	0.000103815
CILP2	69.0566	16.0004	4.31592	5.09783e-10	4.6309e-09		76.5761	16.0004	4.78587	8.98315e-11	9.46735e-10
TREM1	91.6164	16.4277	5.57694	5.13557e-08	2.65489e-07		117.171	16.4277	7.13255	2.81644e-10	2.54272e-09
ZIC4	6.86661	7.4974e-17	9.15866e+16	0.0253055	0.045385		9.71305	7.4974e-17	1.29552e+17	0.00280676	0.006063
EPHB2	537.618	132.771	4.04921	2.4747e-05	7.53457e-05		594.518	132.771	4.47776	4.78029e-06	1.63811e-05
OR1K1	0.512671	0.0422529	12.1334	4.13468e-08	2.19398e-07		0.459973	0.0422529	10.8862	1.28203e-07	5.93465e-07
DLEU7	6.10235	1.9592	3.11471	0.00113818	0.00265051		6.0953	1.9592	3.11111	0.00108277	0.00250896
PRDM13	14.6694	2.05874	7.12544	2.49426e-12	5.18292e-11		15.8805	2.05874	7.7137	1.93192e-21	6.8978e-20
MYO7A	122.428	25.0424	4.8888	3.75338e-05	0.000110889		100.82	25.0424	4.02595	0.000533909	0.00130134
EMX1	39.2556	6.35896	6.17328	1.49461e-24	3.2643e-22		28.9497	6.35896	4.55259	6.77074e-15	1.90677e-13
HSF2BP	48.87	12.6037	3.87744	1.60002e-14	7.21943e-13		47.7056	12.6037	3.78505	1.35123e-12	2.47422e-11
BCAR4	0.222204	0.044183	5.02917	0.0162244	0.0304942		0.204533	0.044183	4.62922	0.0253015	0.0453738
OR5M11	0.775732	0.186539	4.15855	1.77716e-08	1.03036e-07		0.803234	0.186539	4.30598	2.6305e-08	1.43672e-07
SLC2A6	121.344	32.8653	3.69217	6.7625e-13	1.74634e-11		144.755	32.8653	4.4045	5.47226e-13	1.11454e-11
PLAU	3685.9	805.666	4.57498	3.81142e-08	2.03878e-07		5178.89	805.666	6.42808	6.6084e-11	7.2426e-10
CRYAA	2.35717	0.0146	161.45	7.99735e-05	0.000224573		3.02946	0.0146	207.498	2.99493e-35	1.39108e-33
