# Supplementary material for: Histoepigenetic analysis of HPV- and tobacco-associated head and neck cancer identifies both subtype-specific and common therapeutic targets despite divergent microenvironments
Source: Oncogene. 2019 Jan 17;38(19):3551–68. doi: 10.1038/s41388-018-0659-4 (PMC6756123; doi:10.1038/s41388-018-0659-4)
Supplement: Supplementary file 18 — Supplementary Table 6a [file 41388_2018_659_MOESM18_ESM.xlsx]

## Sheet: pathway_surface_pos
HPV positive
cell surface genes pathways
pathway	members_input_overlap	p-value	q-value	source	external_id	size	effective_size
Integrin cell surface interactions	ITGA2B; VCAM1; ICAM1; ITGAM	6.45251e-07	2.3229e-05	Reactome	R-HSA-216083	67	67
Beta2 integrin cell surface interactions	ITGAM; ICAM1; VCAM1	4.08715e-06	7.35687e-05	PID	integrin2_pathway	30	30
Cell adhesion molecules (CAMs) - Homo sapiens (human)	PDCD1LG2; ITGAM; ICAM1; VCAM1	1.34086e-05	0.000160903	KEGG	path:hsa04514	145	143
Thromboxane A2 receptor signaling	VCAM1; ICAM1; PTGIR	2.74436e-05	0.000246992	PID	txa2pathway	57	56
Interleukin-4 and 13 signaling	VCAM1; ICAM1; ITGAM	0.000146572	0.00105532	Wikipathways	WP4066	98	98
Leukocyte transendothelial migration - Homo sapiens (human)	ITGAM; ICAM1; VCAM1	0.000217676	0.00113061	KEGG	path:hsa04670	112	112
Extracellular matrix organization	ITGA2B; VCAM1; ICAM1; ITGAM	0.00021984	0.00113061	Reactome	R-HSA-1474244	293	293
Fluid shear stress and atherosclerosis - Homo sapiens (human)	ITGA2B; VCAM1; ICAM1	0.000411106	0.00184998	KEGG	path:hsa05418	139	139
amb2 Integrin signaling	ITGAM; ICAM1	0.000501692	0.00200677	PID	amb2_neutrophils_pathway	31	31
African trypanosomiasis - Homo sapiens (human)	VCAM1; ICAM1	0.00060414	0.00209571	KEGG	path:hsa05143	35	34
Photodynamic therapy-induced NF-kB survival signaling	VCAM1; ICAM1	0.000640356	0.00209571	Wikipathways	WP3617	35	35
Malaria - Homo sapiens (human)	VCAM1; ICAM1	0.00125468	0.00347451	KEGG	path:hsa05144	49	49
Platelet Aggregation Inhibitor Pathway, Pharmacodynamics	ITGA2B; PTGIR	0.00125468	0.00347451	PharmGKB	PA154444041	49	49
Staphylococcus aureus infection - Homo sapiens (human)	ITGAM; ICAM1	0.00157846	0.00378831	KEGG	path:hsa05150	56	55
RANKL-RANK (Receptor activator of NFKB (ligand)) Signaling Pathway	VCAM1; ICAM1	0.00157846	0.00378831	Wikipathways	WP2018	55	55
Human Complement System	ITGA2B; ICAM1	0.00434841	0.00894294	Wikipathways	WP2806	92	92
Interferon gamma signaling	VCAM1; ICAM1	0.00453495	0.00894294	Reactome	R-HSA-877300	94	94
NF-kappa B signaling pathway - Homo sapiens (human)	VCAM1; ICAM1	0.00453495	0.00894294	KEGG	path:hsa04064	95	94
Hematopoietic cell lineage - Homo sapiens (human)	ITGA2B; ITGAM	0.00472517	0.00894294	KEGG	path:hsa04640	97	96
AGE-RAGE signaling pathway in diabetic complications - Homo sapiens (human)	VCAM1; ICAM1	0.00501737	0.00894294	KEGG	path:hsa04933	99	99
Integrin-mediated Cell Adhesion	ITGA2B; ITGAM	0.00521671	0.00894294	Wikipathways	WP185	101	101
TNF signaling pathway - Homo sapiens (human)	VCAM1; ICAM1	0.00594288	0.00972471	KEGG	path:hsa04668	108	108
Platelet activation - Homo sapiens (human)	ITGA2B; PTGIR	0.00764563	0.0116492	KEGG	path:hsa04611	123	123
Integrin	ITGA2B; ITGAM	0.00776615	0.0116492	INOH	None	124	124
GO database
term_name	members_input_overlap_geneids	p-value	q-value	term_goid	term_category	term_level	size	effective_size
cell-cell adhesion	ITGA2B; CELSR3; ZP4; CRB2; ITGAM; ICAM1; PDCD1LG2; VCAM1	1.20117e-07	1.14111e-05	GO:0098609	b	3	777	776
cell adhesion	ITGA2B; CELSR3; ZP4; CRB2; ITGAM; ICAM1; ADAM22; PDCD1LG2; VCAM1	5.67842e-07	2.89599e-05	GO:0007155	b	2	1346	1344
cell-cell adhesion via plasma-membrane adhesion molecules	CRB2; CELSR3; ITGAM; ICAM1; VCAM1	1.7322e-06	0.000221721	GO:0098742	b	4	244	244
integral component of membrane	ITGA2B; CLEC1A; CELSR3; TMEM26; PTGIR; SLC12A5; ZP4; ITGAM; ICAM1; ADAM22; PDCD1LG2; CRB2; ROR2; VCAM1	5.38528e-06	8.22323e-05	GO:0016021	c	3	5432	5415
external side of plasma membrane	ITGA2B; PDCD1LG2; ITGAM; ICAM1; VCAM1	6.32556e-06	8.22323e-05	GO:0009897	c	3	319	318
membrane to membrane docking	VCAM1; ICAM1	7.35737e-06	0.000349475	GO:0022614	b	3	5	5
intrinsic component of membrane	ITGA2B; CLEC1A; CELSR3; TMEM26; PTGIR; SLC12A5; ZP4; ITGAM; ICAM1; ADAM22; PDCD1LG2; CRB2; ROR2; VCAM1	7.47402e-06	0.000231695	GO:0031224	c	2	5571	5554
heterophilic cell-cell adhesion via plasma membrane cell adhesion molecules	VCAM1; ICAM1; CRB2	1.3115e-05	0.000944277	GO:0007157	b	5	53	53
extracellular structure organization	ITGA2B; PON1; ITGAM; ICAM1; VCAM1	1.82948e-05	0.000579337	GO:0043062	b	3	396	396
positive regulation of immune system process	ITGA2B; ZP4; VCAM1; ICAM1; PDCD1LG2; ROR2; ITGAM	2.82088e-05	0.00180536	GO:0002684	b	4	1135	1134
plasma membrane part	ITGA2B; CLEC1A; PTGIR; SLC12A5; VCAM1; ICAM1; PDCD1LG2; CRB2; ROR2; ITGAM	3.8626e-05	0.000434141	GO:0044459	c	2	2877	2871
leukocyte migration	ITGA2B; VCAM1; ITGAM; ICAM1; ROR2	4.59993e-05	0.00117298	GO:0050900	b	2	482	480
cell surface	ITGA2B; VCAM1; ICAM1; PDCD1LG2; ROR2; ITGAM	5.17372e-05	0.000434141	GO:0009986	c	2	832	828
positive regulation of cell-cell adhesion	PDCD1LG2; VCAM1; ICAM1; ZP4	6.01269e-05	0.00216457	GO:0022409	b	5	253	252
cell surface receptor signaling pathway	ITGA2B; CELSR3; CLEC1A; PTGIR; ITGAM; ICAM1; PDCD1LG2; CRB2; ROR2; VCAM1	6.0931e-05	0.00144711	GO:0007166	b	3	3032	3022
plasma membrane	ITGA2B; CELSR3; CLEC1A; PTGIR; SLC12A5; ZP4; ITGAM; ICAM1; ADAM22; PDCD1LG2; CRB2; ROR2; VCAM1	6.67357e-05	0.000434141	GO:0005886	c	2	5568	5553
side of membrane	ITGA2B; PDCD1LG2; ITGAM; ICAM1; VCAM1	8.26305e-05	0.000434141	GO:0098552	c	2	545	543
cell periphery	ITGA2B; CELSR3; CLEC1A; PTGIR; SLC12A5; ZP4; ITGAM; ICAM1; ADAM22; PDCD1LG2; CRB2; ROR2; VCAM1	8.40273e-05	0.000434141	GO:0071944	c	2	5680	5665
regulation of leukocyte cell-cell adhesion	PDCD1LG2; VCAM1; ICAM1; ZP4	0.000106407	0.00255376	GO:1903037	b	5	293	292
cell migration	ITGA2B; CELSR3; CRB2; VCAM1; ICAM1; ROR2; ITGAM	0.000110435	0.00373659	GO:0016477	b	4	1406	1403
cell differentiation	ITGA2B; NTN3; CELSR3; CRB2; SLC12A5; OLFM1; ITGAM; ICAM1; ADAM22; ROR2; VCAM1	0.000137338	0.00260942	GO:0030154	b	3	4103	4092
integrin binding	VCAM1; ICAM1; ADAM22	0.000144213	0.000432638	GO:0005178	m	4	118	118
movement of cell or subcellular component	ITGA2B; NTN3; CELSR3; CRB2; ITGAM; ICAM1; ROR2; VCAM1	0.000145279	0.00181935	GO:0006928	b	2	2015	2012
leukocyte cell-cell adhesion	PDCD1LG2; VCAM1; ICAM1; ZP4	0.000160722	0.00373659	GO:0007159	b	4	326	325
response to lipopolysaccharide	PDCD1LG2; VCAM1; ICAM1; PTGIR	0.000164554	0.00373659	GO:0032496	b	4	327	327
regulation of cell adhesion	PDCD1LG2; ZP4; VCAM1; ICAM1; ADAM22	0.000176436	0.00279357	GO:0030155	b	3	639	638
extracellular matrix organization	ITGA2B; ITGAM; ICAM1; VCAM1	0.000193263	0.00373659	GO:0030198	b	4	341	341
cell motility	ITGA2B; CELSR3; CRB2; VCAM1; ICAM1; ROR2; ITGAM	0.000202784	0.00181935	GO:0048870	b	2	1548	1545
localization of cell	ITGA2B; CELSR3; CRB2; VCAM1; ICAM1; ROR2; ITGAM	0.000202784	0.00181935	GO:0051674	b	2	1548	1545
response to molecule of bacterial origin	PDCD1LG2; VCAM1; ICAM1; PTGIR	0.000204345	0.00373659	GO:0002237	b	4	346	346
cellular developmental process	ITGA2B; NTN3; CELSR3; CRB2; SLC12A5; OLFM1; ITGAM; ICAM1; ADAM22; ROR2; VCAM1	0.000214042	0.00181935	GO:0048869	b	2	4298	4287
leukocyte adhesion to vascular endothelial cell	VCAM1; ICAM1	0.000255304	0.00383433	GO:0061756	b	5	27	27
regulation of immune system process	ITGA2B; ZP4; VCAM1; ICAM1; PDCD1LG2; ROR2; ITGAM	0.000261331	0.00354663	GO:0002682	b	3	1612	1609
positive regulation of leukocyte activation	PDCD1LG2; ZP4; ITGAM; VCAM1	0.000289373	0.00383433	GO:0002696	b	5	380	379
regulation of cell-cell adhesion	PDCD1LG2; VCAM1; ICAM1; ZP4	0.000292292	0.0044125	GO:0022407	b	4	381	380
positive regulation of cell adhesion	PDCD1LG2; VCAM1; ICAM1; ZP4	0.000310254	0.0044125	GO:0045785	b	4	387	386
positive regulation of cell activation	PDCD1LG2; ZP4; ITGAM; VCAM1	0.000319527	0.00383433	GO:0050867	b	5	390	389
integral component of plasma membrane	ITGA2B; PTGIR; SLC12A5; CLEC1A; ICAM1; ROR2; ITGAM	0.00034683	0.00450878	GO:0005887	c	4	1688	1684
integrin complex	ITGA2B; ITGAM	0.000359834	0.00282845	GO:0008305	c	3	32	32
protein complex involved in cell adhesion	ITGA2B; ITGAM	0.000430982	0.00190863	GO:0098636	c	2	35	35
intrinsic component of plasma membrane	ITGA2B; PTGIR; SLC12A5; CLEC1A; ICAM1; ROR2; ITGAM	0.000435146	0.00282845	GO:0031226	c	3	1751	1747
response to chemical	CELSR3; NTN3; PON1; PTGIR; SLC12A5; ITGAM; ICAM1; PDCD1LG2; CRB2; ROR2; VCAM1	0.00044438	0.00323763	GO:0042221	b	2	4644	4633
T cell activation	PDCD1LG2; VCAM1; ICAM1; ZP4	0.00061239	0.00783859	GO:0042110	b	4	463	462
regulation of leukocyte proliferation	PDCD1LG2; VCAM1; ZP4	0.000749758	0.00771179	GO:0070663	b	5	208	207
response to lipid	PDCD1LG2; PON1; VCAM1; ICAM1; PTGIR	0.000861208	0.0100213	GO:0033993	b	4	901	900
cell activation	ITGA2B; ZP4; ITGAM; ICAM1; PDCD1LG2; VCAM1	0.00092685	0.00590867	GO:0001775	b	2	1408	1405
cellular extravasation	VCAM1; ICAM1	0.000952019	0.0113052	GO:0045123	b	3	52	52
cell development	NTN3; CELSR3; SLC12A5; OLFM1; ICAM1; ADAM22; ROR2	0.00110129	0.0116247	GO:0048468	b	3	2039	2035
regulation of leukocyte activation	PDCD1LG2; ZP4; ITGAM; VCAM1	0.00121476	0.0123634	GO:0002694	b	4	556	555
lymphocyte proliferation	PDCD1LG2; VCAM1; ZP4	0.0014316	0.0123634	GO:0046651	b	4	260	259
mononuclear cell proliferation	PDCD1LG2; VCAM1; ZP4	0.00146355	0.0126483	GO:0032943	b	3	262	261
neurogenesis	NTN3; CELSR3; SLC12A5; OLFM1; ADAM22; ROR2	0.00149021	0.0123634	GO:0022008	b	4	1541	1538
somitogenesis	ROR2; CRB2	0.00152886	0.0126483	GO:0001756	b	3	66	66
regulation of cell activation	PDCD1LG2; ZP4; ITGAM; VCAM1	0.00153248	0.0123634	GO:0050865	b	4	592	591
regulation of anatomical structure morphogenesis	OLFM1; CELSR3; ROR2; ICAM1; CRB2	0.00154542	0.0123634	GO:0022603	b	4	1027	1025
regulation of multicellular organismal process	CELSR3; ITGA2B; PON1; CRB2; OLFM1; ICAM1; PDCD1LG2; ROR2	0.00159768	0.0126483	GO:0051239	b	3	2856	2848
leukocyte proliferation	PDCD1LG2; VCAM1; ZP4	0.00169986	0.00963254	GO:0070661	b	2	276	275
response to bacterium	PDCD1LG2; VCAM1; ICAM1; PTGIR	0.0019495	0.0142463	GO:0009617	b	3	636	631
nervous system development	NTN3; CELSR3; CRB2; SLC12A5; OLFM1; ADAM22; ROR2	0.00227179	0.0171052	GO:0007399	b	4	2304	2299
membrane raft	ITGAM; ICAM1; CRB2	0.00228377	0.0148445	GO:0045121	c	4	305	305
regulation of epithelial to mesenchymal transition	OLFM1; CRB2	0.0022914	0.0198576	GO:0010717	b	5	81	81
membrane microdomain	ITGAM; ICAM1; CRB2	0.00230512	0.0119866	GO:0098857	c	3	306	306
system development	ITGA2B; NTN3; CELSR3; CRB2; SLC12A5; OLFM1; VCAM1; ICAM1; ADAM22; ROR2	0.00240049	0.016289	GO:0048731	b	3	4667	4655
response to external stimulus	CELSR3; NTN3; PON1; PTGIR; VCAM1; ICAM1; PDCD1LG2	0.00248186	0.0126575	GO:0009605	b	2	2342	2334
somite development	ROR2; CRB2	0.00251954	0.0198576	GO:0061053	b	5	85	85
membrane region	ITGAM; ICAM1; CRB2	0.00254824	0.00987442	GO:0098589	c	2	317	317
interferon-gamma-mediated signaling pathway	VCAM1; ICAM1	0.00275799	0.0198576	GO:0060333	b	5	89	89
cell communication	ITGA2B; CELSR3; CLEC1A; PTGIR; SLC12A5; OLFM1; ITGAM; ICAM1; PDCD1LG2; CRB2; ROR2; VCAM1	0.00305741	0.0131039	GO:0007154	b	2	6755	6737
glial cell development	ROR2; ADAM22	0.00307046	0.0200631	GO:0021782	b	4	94	94
anatomical structure development	ITGA2B; NTN3; CELSR3; CRB2; SLC12A5; OLFM1; ITGAM; ICAM1; ADAM22; ROR2; VCAM1	0.00308327	0.0131039	GO:0048856	b	2	5749	5735
lymphocyte activation	PDCD1LG2; VCAM1; ICAM1; ZP4	0.00308815	0.0200631	GO:0046649	b	4	717	716
segmentation	ROR2; CRB2	0.00313486	0.0200631	GO:0035282	b	4	95	95
response to organic substance	PON1; PTGIR; VCAM1; ICAM1; PDCD1LG2; CRB2; ROR2; ITGAM	0.00339666	0.0215122	GO:0010033	b	3	3201	3194
integrin-mediated signaling pathway	ITGA2B; ITGAM	0.00346637	0.0211283	GO:0007229	b	4	100	100
regulation of cellular component size	SLC12A5; OLFM1; ICAM1	0.00367813	0.0218389	GO:0032535	b	3	361	361
leukocyte activation	PDCD1LG2; ZP4; ITGAM; ICAM1; VCAM1	0.00376444	0.0147682	GO:0045321	b	2	1258	1255
receptor complex	ITGA2B; ITGAM; ROR2	0.00409266	0.0140969	GO:0043235	c	2	375	375
transmembrane signaling receptor activity	CLEC1A; CELSR3; ROR2; ICAM1; PTGIR	0.0041972	0.0062958	GO:0004888	m	4	1293	1287
tissue development	CELSR3; CRB2; OLFM1; ITGAM; ICAM1; ROR2	0.00485217	0.0259591	GO:0009888	b	3	1941	1938
negative regulation of biological process	PON1; ZP4; PTGIR; OLFM1; ITGAM; ICAM1; ADAM22; PDCD1LG2; CRB2; ROR2	0.00511707	0.0259591	GO:0048519	b	3	5137	5120
establishment of tissue polarity	CELSR3; ROR2	0.00519181	0.0259591	GO:0007164	b	3	123	123
establishment of planar polarity	CELSR3; ROR2	0.00519181	0.0302069	GO:0001736	b	4	123	123
positive regulation of leukocyte migration	ITGA2B; ICAM1	0.00527418	0.0345219	GO:0002687	b	5	124	124
response to ethanol	VCAM1; ICAM1	0.00595485	0.0326987	GO:0045471	b	4	132	132
epithelial to mesenchymal transition	OLFM1; CRB2	0.00595485	0.0357291	GO:0001837	b	5	132	132
molecular transducer activity	CLEC1A; CELSR3; ROR2; ICAM1; PTGIR	0.00596324	0.0213495	GO:0060089	m	2	1403	1397
signaling receptor activity	CLEC1A; CELSR3; ROR2; ICAM1; PTGIR	0.00596324	0.0312605	GO:0038023	m	3	1403	1397
signal transduction	ITGA2B; CELSR3; CLEC1A; PTGIR; OLFM1; ITGAM; ICAM1; PDCD1LG2; CRB2; ROR2; VCAM1	0.00607914	0.0210557	GO:0007165	b	2	6219	6202
amine metabolic process	ITGAM; VCAM1	0.006131	0.0326987	GO:0009308	b	4	134	134
multicellular organism development	ITGA2B; NTN3; CELSR3; CRB2; SLC12A5; OLFM1; VCAM1; ICAM1; ADAM22; ROR2	0.00619285	0.0210557	GO:0007275	b	2	5261	5247
morphogenesis of a polarized epithelium	CELSR3; ROR2	0.00667369	0.0365696	GO:0001738	b	5	140	140
neuronal cell body	SLC12A5; OLFM1; ROR2	0.00679669	0.027595	GO:0043025	c	3	450	450
protein-containing complex binding	ITGA2B; VCAM1; ICAM1; ADAM22	0.00711651	0.0213495	GO:0044877	m	2	906	905
extracellular exosome	ITGA2B; PON1; CRB2; ITGAM; ICAM1; PDCD1LG2; VCAM1	0.00715547	0.031007	GO:0070062	c	4	2815	2809
plasma membrane bounded cell projection organization	SLC12A5; OLFM1; NTN3; CELSR3; ICAM1	0.00741822	0.0366151	GO:0120036	b	4	1474	1471
extracellular vesicle	ITGA2B; PON1; CRB2; ITGAM; ICAM1; PDCD1LG2; VCAM1	0.00742943	0.027595	GO:1903561	c	3	2834	2828
response to nutrient levels	PON1; VCAM1; ICAM1	0.00743954	0.0366151	GO:0031667	b	4	465	465
extracellular organelle	ITGA2B; PON1; CRB2; ITGAM; ICAM1; PDCD1LG2; VCAM1	0.00745873	0.0230081	GO:0043230	c	2	2836	2830
response to ionizing radiation	VCAM1; ICAM1	0.00772349	0.0366151	GO:0010212	b	4	151	151
positive regulation of cellular component movement	ITGA2B; ROR2; ICAM1	0.00779679	0.0365696	GO:0051272	b	5	473	473
neuron projection development	SLC12A5; OLFM1; NTN3; CELSR3	0.00803662	0.0365696	GO:0031175	b	5	938	937
cell projection organization	SLC12A5; OLFM1; NTN3; CELSR3; ICAM1	0.00809728	0.033593	GO:0030030	b	3	1505	1502
response to other organism	PDCD1LG2; VCAM1; ICAM1; PTGIR	0.00812676	0.025904	GO:0051707	b	2	946	940
extracellular matrix	NTN3; ZP4; ICAM1	0.00816415	0.0230081	GO:0031012	c	2	482	481
response to external biotic stimulus	PDCD1LG2; VCAM1; ICAM1; PTGIR	0.00818723	0.033593	GO:0043207	b	3	948	942
regulation of lymphocyte activation	PDCD1LG2; VCAM1; ZP4	0.00830454	0.0365696	GO:0051249	b	5	485	484
regulation of anatomical structure size	SLC12A5; OLFM1; ICAM1	0.00858962	0.033593	GO:0090066	b	3	490	490
regulation of reactive oxygen species metabolic process	ITGAM; ICAM1	0.00863448	0.0365696	GO:2000377	b	5	160	160
cell adhesion molecule binding	VCAM1; ICAM1; ADAM22	0.00868593	0.0312605	GO:0050839	m	3	494	492
positive regulation of locomotion	ITGA2B; ROR2; ICAM1	0.00873432	0.0383204	GO:0040017	b	4	493	493
male sex differentiation	ROR2; ICAM1	0.00873856	0.0383204	GO:0046661	b	4	161	161
response to extracellular stimulus	PON1; VCAM1; ICAM1	0.00888047	0.033593	GO:0009991	b	3	496	496
response to toxic substance	PON1; VCAM1; ICAM1	0.00912728	0.033593	GO:0009636	b	3	501	501
regulation of cell size	SLC12A5; OLFM1	0.00916054	0.0383204	GO:0008361	b	4	165	165
response to oxygen-containing compound	PDCD1LG2; PON1; VCAM1; ICAM1; PTGIR	0.00951019	0.033593	GO:1901700	b	3	1566	1561
response to inorganic substance	PON1; VCAM1; ICAM1	0.0095306	0.033593	GO:0010035	b	3	510	509
response to biotic stimulus	PDCD1LG2; VCAM1; ICAM1; PTGIR	0.00966222	0.0289867	GO:0009607	b	2	994	988
negative regulation of cellular process	PON1; ZP4; PTGIR; ITGAM; ICAM1; ADAM22; PDCD1LG2; CRB2; ROR2	0.00967577	0.0383204	GO:0048523	b	4	4651	4634
response to BMP	ROR2; CRB2	0.00970071	0.033593	GO:0071772	b	3	170	170
cellular response to BMP stimulus	ROR2; CRB2	0.00970071	0.0383204	GO:0071773	b	4	170	170
cell body	SLC12A5; OLFM1; ROR2	0.00978796	0.0252856	GO:0044297	c	2	514	514
animal organ morphogenesis	OLFM1; CELSR3; ROR2; CRB2	0.0099011	0.033593	GO:0009887	b	3	996	995
