# Supplementary material for: Histoepigenetic analysis of HPV- and tobacco-associated head and neck cancer identifies both subtype-specific and common therapeutic targets despite divergent microenvironments
Source: Oncogene. 2019 Jan 17;38(19):3551–68. doi: 10.1038/s41388-018-0659-4 (PMC6756123; doi:10.1038/s41388-018-0659-4)
Supplement: Supplementary file 19 — Supplementary Table 6b [file 41388_2018_659_MOESM19_ESM.xlsx]

## Sheet: pathway_surface_neg
HPV negative
Cell surface proteins pathways
pathway	members_input_overlap	p-value	q-value	source	external_id	size	effective_size
transcriptional activation of dbpb from mrna	F2; PROCR	1.66969e-05	0.000768055	BioCarta	dbpbpathway	4	4
Irinotecan Pathway	BCHE; ABCC2	0.000215044	0.00288219	Wikipathways	WP229	13	13
Irinotecan Pathway, Pharmacokinetics	BCHE; ABCC2	0.000215044	0.00288219	PharmGKB	PA2001	13	13
Irinotecan Pathway, Pharmacodynamics	BCHE; ABCC2	0.000250625	0.00288219	PharmGKB	PA2029	14	14
Common Pathway of Fibrin Clot Formation	F2; PROCR	0.000630955	0.00432578	Reactome	R-HSA-140875	22	22
Irinotecan Action Pathway	BCHE; ABCC2	0.000690331	0.00432578	SMPDB	SMP00433	23	23
Irinotecan Metabolism Pathway	BCHE; ABCC2	0.000690331	0.00432578	SMPDB	SMP00600	23	23
Nicotinate metabolism	PTGS2; NT5E	0.00075231	0.00432578	Reactome	R-HSA-196807	25	24
Formation of Fibrin Clot (Clotting Cascade)	F2; PROCR	0.00198869	0.0101644	Reactome	R-HSA-140877	39	39
Cell-cell junction organization	SDK1; CDH4	0.00511312	0.0235203	Reactome	R-HSA-421270	64	63
Complement and coagulation cascades - Homo sapiens (human)	F2; PROCR	0.0079343	0.0331798	KEGG	path:hsa04610	79	79
Selenium Micronutrient Network	PTGS2; F2	0.00872748	0.0334553	Wikipathways	WP15	83	83
Cell junction organization	SDK1; CDH4	0.00976701	0.0343954	Reactome	R-HSA-446728	89	88
GO database
term_name	members_input_overlap_geneids	p-value	q-value	term_goid	term_category	term_level	size	effective_size
plasma membrane part	TSPAN18; PTGS2; F2; CD70; NTSR1; MDGA1; PCDHGB1; PTPRD; SGCZ; HTR1D; FGFR4; CDH4; ABCC2; PROCR	4.35808e-06	0.000122026	GO:0044459	c	2	2877	2871
intrinsic component of plasma membrane	TSPAN18; CD70; NTSR1; PCDHGB1; PTPRD; MDGA1; HTR1D; FGFR4; CDH4; ABCC2; PROCR	7.24717e-06	0.000152191	GO:0031226	c	3	1751	1747
plasma membrane	TSPAN18; PTGS2; F2; ALPP; CD70; CLEC12A; SDK1; NT5E; NTSR1; MDGA1; PCDHGB1; PTPRD; SGCZ; HTR1D; FGFR4; CDH4; ABCC2; PROCR	2.38958e-05	0.000300929	GO:0005886	c	2	5568	5553
cell periphery	TSPAN18; PTGS2; F2; ALPP; CD70; CLEC12A; SDK1; NT5E; NTSR1; MDGA1; PCDHGB1; PTPRD; SGCZ; HTR1D; FGFR4; CDH4; ABCC2; PROCR	3.22424e-05	0.000300929	GO:0071944	c	2	5680	5665
integral component of plasma membrane	TSPAN18; CD70; NTSR1; PCDHGB1; PTPRD; HTR1D; FGFR4; CDH4; ABCC2; PROCR	3.72876e-05	0.000671177	GO:0005887	c	4	1688	1684
cell surface	F2; ALPP; NT5E; NTSR1; CDH4; ABCC2; PROCR	8.6244e-05	0.000603708	GO:0009986	c	2	832	828
intrinsic component of membrane	TSPAN18; IL13RA2; ALPP; CD70; CLEC12A; SDK1; NT5E; NTSR1; MDGA1; PCDHGB1; PTPRD; SGCZ; HTR1D; FGFR4; CDH4; ABCC2; PROCR	0.000122575	0.000686423	GO:0031224	c	2	5571	5554
blood microparticle	F2; ITIH2; BCHE; ORM1	0.000174849	0.000815964	GO:0072562	c	2	211	211
cellular response to fluid shear stress	PTGS2; TFPI2	0.000265858	0.0159372	GO:0071498	b	4	18	18
extracellular matrix disassembly	FGFR4; FBN2; MMP13	0.000289151	0.0159372	GO:0022617	b	4	96	96
cell-cell adhesion via plasma-membrane adhesion molecules	SDK1; PCDHGB1; PTPRD; CDH4	0.000304532	0.0159372	GO:0098742	b	4	244	244
bone mineralization	PTGS2; FBN2; MMP13	0.000316568	0.0310237	GO:0030282	b	5	99	99
regulation of biological quality	PTGS2; F2; FBN2; TFPI2; NTSR1; PTPRD; BCHE; SGCZ; HTR1D; FGFR4; CDH4; ABCC2; PROCR	0.000475521	0.0266292	GO:0065008	b	2	3761	3757
endoplasmic reticulum lumen	PTGS2; F2; ITIH2; BCHE	0.000639592	0.00575633	GO:0005788	c	4	298	297
biomineral tissue development	PTGS2; FBN2; MMP13	0.000734134	0.0288148	GO:0031214	b	4	132	132
learning	PTGS2; BCHE; NTSR1	0.000800586	0.0368738	GO:0007612	b	3	136	136
response to acid chemical	PTGS2; FGFR4; BCHE; ABCC2	0.000926521	0.0368738	GO:0001101	b	3	328	328
response to fluid shear stress	PTGS2; TFPI2	0.000961924	0.0368738	GO:0034405	b	3	34	34
response to corticosteroid	PTGS2; BCHE; ABCC2	0.00128017	0.0394162	GO:0031960	b	5	160	160
homophilic cell adhesion via plasma membrane adhesion molecules	SDK1; PCDHGB1; CDH4	0.00128017	0.0394162	GO:0007156	b	5	160	160
anchored component of membrane	ALPP; NT5E; MDGA1	0.00130331	0.0106582	GO:0031225	c	3	161	161
temperature homeostasis	PTGS2; NTSR1	0.00133078	0.0382599	GO:0001659	b	3	40	40
integral component of membrane	TSPAN18; IL13RA2; ALPP; CD70; CLEC12A; SDK1; NTSR1; PCDHGB1; PTPRD; SGCZ; HTR1D; FGFR4; CDH4; ABCC2; PROCR	0.0015226	0.0106582	GO:0016021	c	3	5432	5415
fatty acid derivative transport	ABCC2; NTSR1	0.00168206	0.0394162	GO:1901571	b	5	45	45
calcium ion binding	F2; FBN2; CDH4; PCDHGB1; MMP13	0.00222997	0.0178398	GO:0005509	m	5	708	702
positive regulation of calcium ion transport into cytosol	F2; NTSR1	0.00223988	0.0703323	GO:0010524	b	4	52	52
heterophilic cell-cell adhesion via plasma membrane cell adhesion molecules	PTPRD; CDH4	0.00232579	0.0394162	GO:0007157	b	5	53	53
neurotransmitter binding	HTR1D; BCHE	0.00241324	0.0361986	GO:0042165	m	2	54	54
negative regulation of coagulation	F2; PROCR	0.00241324	0.0394162	GO:0050819	b	5	54	54
extracellular space	IL13RA2; F2; CD70; ORM1; MMP13; SDK1; NT5E; PTPRD; BCHE; MDGA1; ITIH2; PROCR	0.00249602	0.0099841	GO:0005615	c	2	3883	3873
acute inflammatory response	PTGS2; F2; ORM1	0.00321102	0.0449543	GO:0002526	b	5	221	221
cell-cell adhesion	SDK1; PCDHGB1; PTPRD; NT5E; CDH4	0.00344258	0.0748937	GO:0098609	b	3	777	776
extracellular matrix	FBN2; ORM1; TFPI2; MMP13	0.00374551	0.0131093	GO:0031012	c	2	482	481
response to temperature stimulus	PTGS2; ABCC2; NTSR1	0.0039075	0.0748937	GO:0009266	b	3	237	237
learning or memory	PTGS2; BCHE; NTSR1	0.00404755	0.103607	GO:0007611	b	2	240	240
regulation of release of sequestered calcium ion into cytosol	F2; NTSR1	0.00436253	0.0843552	GO:0051279	b	4	73	73
blood circulation	HTR1D; PTGS2; SGCZ; NTSR1	0.00448579	0.0843552	GO:0008015	b	4	506	506
circulatory system process	HTR1D; PTGS2; SGCZ; NTSR1	0.0046128	0.0757817	GO:0003013	b	3	510	510
extracellular matrix structural constituent	FBN2; TFPI2	0.00484113	0.0363085	GO:0005201	m	2	77	77
ammonium ion binding	HTR1D; BCHE	0.00484113	0.0629347	GO:0070405	m	4	77	77
drug transmembrane transport	ABCC2; NTSR1	0.00496441	0.0608141	GO:0006855	b	5	78	78
regulation of coagulation	F2; PROCR	0.00547194	0.0843552	GO:0050818	b	4	82	82
myeloid leukocyte mediated immunity	IL13RA2; F2; ORM1; CLEC12A	0.00598133	0.0843552	GO:0002444	b	4	551	549
cognition	PTGS2; BCHE; NTSR1	0.00603071	0.0843552	GO:0050890	b	4	277	277
response to xenobiotic stimulus	SDK1; BCHE; ABCC2	0.00621285	0.0893097	GO:0009410	b	3	281	280
phosphatase activity	ALPP; NT5E; PTPRD	0.00633609	0.0253444	GO:0016791	m	5	282	282
response to lipid	PTGS2; FGFR4; BCHE; ABCC2; NTSR1	0.00645431	0.0843552	GO:0033993	b	4	901	900
response to vitamin	PTGS2; BCHE	0.00655536	0.0843552	GO:0033273	b	4	90	90
regulation of calcium ion transport into cytosol	F2; NTSR1	0.00698483	0.0843552	GO:0010522	b	4	93	93
sensory perception of pain	PTGS2; NTSR1	0.00727808	0.0654826	GO:0019233	b	5	95	95
regulation of neurotransmitter levels	PTGS2; BCHE; NTSR1	0.00758053	0.0930768	GO:0001505	b	3	302	301
response to organic cyclic compound	PTGS2; FGFR4; BCHE; ABCC2; SDK1	0.00766655	0.0859749	GO:0014070	b	4	940	938
response to tumor necrosis factor	PTGS2; CD70; ABCC2	0.0078597	0.0654826	GO:0034612	b	5	305	305
smooth muscle contraction	HTR1D; PTGS2	0.00819086	0.0654826	GO:0006939	b	5	101	101
maintenance of location	F2; FBN2; NTSR1	0.00828982	0.103607	GO:0051235	b	2	311	311
response to drug	PTGS2; SDK1; BCHE; ABCC2; NTSR1	0.00847388	0.0930768	GO:0042493	b	3	964	961
nervous system development	SDK1; F2; PCDHGB1; PTPRD; BCHE; MDGA1; FGFR4; CDH4	0.00889132	0.0875859	GO:0007399	b	4	2304	2299
negative regulation of sequestering of calcium ion	F2; NTSR1	0.00931751	0.0875859	GO:0051283	b	4	108	108
response to alkaloid	SDK1; BCHE	0.00931751	0.0654826	GO:0043279	b	5	108	108
regulation of sequestering of calcium ion	F2; NTSR1	0.00948382	0.0875859	GO:0051282	b	4	109	109
molecular transducer activity	IL13RA2; F2; NTSR1; PTPRD; HTR1D; FGFR4	0.00952049	0.0476024	GO:0060089	m	2	1403	1397
signaling receptor activity	IL13RA2; F2; NTSR1; PTPRD; HTR1D; FGFR4	0.00952049	0.125293	GO:0038023	m	3	1403	1397
regulation of multicellular organismal process	PTGS2; F2; ORM1; SDK1; FBN2; NTSR1; PTPRD; CDH4; PROCR	0.00976882	0.0930768	GO:0051239	b	3	2856	2848
sequestering of calcium ion	F2; NTSR1	0.00999071	0.0930768	GO:0051208	b	3	112	112
