# Supplementary material for: Histoepigenetic analysis of HPV- and tobacco-associated head and neck cancer identifies both subtype-specific and common therapeutic targets despite divergent microenvironments
Source: Oncogene. 2019 Jan 17;38(19):3551–68. doi: 10.1038/s41388-018-0659-4 (PMC6756123; doi:10.1038/s41388-018-0659-4)
Supplement: Supplementary file 20 — Supplementary Table 6c [file 41388_2018_659_MOESM20_ESM.xlsx]

## Sheet: pathway_surface_both
overlapping between HPV positive and HPV negative
cell surface genes pathways
pathway	members_input_overlap	p-value	q-value	source	external_id	size	effective_size
Beta1 integrin cell surface interactions	COL11A1; PLAU	0.000534826	0.00160448	PID	integrin1_pathway	66	66
GO database
term_name	members_input_overlap_geneids	p-value	q-value	term_goid	term_category	term_level	size	effective_size
proteoglycan metabolic process	COL11A1; CHST7	0.000698532	0.00321795	GO:0006029	b	5	86	86
glycoprotein metabolic process	MGAT5B; COL11A1; CHST7	0.000752165	0.00996305	GO:0009100	b	4	414	413
inner ear morphogenesis	EPHB2; COL11A1	0.000905732	0.00996305	GO:0042472	b	4	98	98
ear morphogenesis	EPHB2; COL11A1	0.00128718	0.00321795	GO:0042471	b	5	117	117
inner ear development	EPHB2; COL11A1	0.00307524	0.0861066	GO:0048839	b	3	182	182
ear development	EPHB2; COL11A1	0.00399406	0.00665677	GO:0043583	b	5	208	208
sensory organ morphogenesis	EPHB2; COL11A1	0.00576036	0.0413581	GO:0090596	b	4	251	251
embryonic organ morphogenesis	EPHB2; COL11A1	0.00751965	0.0413581	GO:0048562	b	4	288	288
