# Supplementary material for: Histoepigenetic analysis of HPV- and tobacco-associated head and neck cancer identifies both subtype-specific and common therapeutic targets despite divergent microenvironments
Source: Oncogene. 2019 Jan 17;38(19):3551–68. doi: 10.1038/s41388-018-0659-4 (PMC6756123; doi:10.1038/s41388-018-0659-4)
Supplement: Supplementary file 21 — Supplementary Table 7 [file 41388_2018_659_MOESM21_ESM.xlsx]

## Sheet: Sheet1
GEO DNA methylation profiles
GEO sample	Cell Type	Tissue
GSM999356	stromal	aorta
GSM1004642	stromal	skeleton
GSM1004641	stromal	esophagus
GSM1004640	stromal	brain
GSM1936949	stromal	bone
GSM1936937	stromal	bone
GSM1154016	stromal	bone
GSM1154015	stromal	bone
GSM1154014	stromal	bone
GSM1154013	stromal	bone
GSM999382	stromal	heart
GSM999350	stromal	skin
GSM999349	stromal	skin
GSM999348	stromal	gum
GSM999347	stromal	toe
GSM999345	stromal	lung
GSM999340	stromal	lung
GSM2044719	stromal	scalp
GSM2044718	stromal	dura
GSM2044717	stromal	dura
GSM2044716	stromal	scalp
GSM2044715	stromal	scalp
GSM2044714	stromal	dura
GSM2044713	stromal	scalp
GSM2044712	stromal	dura
GSM2044711	stromal	scalp
GSM2044710	stromal	dura
GSM2044709	stromal	scalp
GSM2044708	stromal	dura
GSM2044707	stromal	scalp
GSM2044706	stromal	dura
GSM2044705	stromal	scalp
GSM2044704	stromal	dura
GSM2044703	stromal	scalp
GSM2044702	stromal	dura
GSM2044701	stromal	scalp
GSM2044700	stromal	scalp
GSM2044699	stromal	dura
GSM1936945	stromal	breast
GSM1936944	stromal	skin
GSM1936933	stromal	breast
GSM1936932	stromal	skin
GSM1684348	stromal	lung
GSM1684347	stromal	lung
GSM1684346	stromal	lung
GSM1684345	stromal	lung
GSM1684344	stromal	lung
GSM1684343	stromal	lung
GSM1684342	stromal	lung
GSM1684341	stromal	lung
GSM1684340	stromal	lung
GSM1684339	stromal	lung
GSM1684338	stromal	lung
GSM1684337	stromal	lung
GSM1257730	stromal	skin
GSM1257729	stromal	skin
GSM1257728	stromal	skin
GSM1257727	stromal	skin
GSM1257726	stromal	skin
GSM1257725	stromal	skin
GSM1257724	stromal	skin
GSM1257723	stromal	skin
GSM1257722	stromal	skin
GSM1257721	stromal	skin
GSM1257720	stromal	skin
GSM1257719	stromal	skin
GSM1257718	stromal	skin
GSM1257717	stromal	skin
GSM1257716	stromal	skin
GSM1257715	stromal	skin
GSM1257714	stromal	skin
GSM1257713	stromal	skin
GSM1257712	stromal	skin
GSM1257711	stromal	skin
GSM1257710	stromal	skin
GSM1257709	stromal	skin
GSM1257708	stromal	skin
GSM1257707	stromal	skin
GSM1257706	stromal	skin
GSM1257705	stromal	skin
GSM1257704	stromal	skin
GSM1257703	stromal	skin
GSM1257702	stromal	skin
GSM1257701	stromal	skin
GSM1257700	stromal	skin
GSM1257699	stromal	skin
GSM1257698	stromal	skin
GSM1257697	stromal	skin
GSM1257696	stromal	skin
GSM1257695	stromal	skin
GSM1257694	stromal	skin
GSM1257693	stromal	skin
GSM1257692	stromal	skin
GSM1257691	stromal	skin
GSM1257690	stromal	skin
GSM1257689	stromal	skin
GSM1257688	stromal	skin
GSM1257687	stromal	skin
GSM1257686	stromal	skin
GSM1257685	stromal	skin
GSM1257684	stromal	skin
GSM1257683	stromal	skin
GSM1257682	stromal	skin
GSM1257681	stromal	skin
GSM1257680	stromal	skin
GSM1257679	stromal	skin
GSM1257678	stromal	skin
GSM1257677	stromal	skin
GSM1257676	stromal	skin
GSM1257675	stromal	skin
GSM1257674	stromal	skin
GSM1257673	stromal	skin
GSM1257672	stromal	skin
GSM1257671	stromal	skin
GSM1257670	stromal	skin
GSM1257669	stromal	skin
GSM1004627	stromal	skin
GSM1004626	stromal	skin
GSM1004625	stromal	skin
GSM1684360	stromal	lung
GSM1684359	stromal	lung
GSM1684358	stromal	lung
GSM1684357	stromal	lung
GSM1684356	stromal	lung
GSM1684355	stromal	lung
GSM1684354	stromal	lung
GSM1684353	stromal	lung
GSM1684352	stromal	lung
GSM1684351	stromal	lung
GSM1684350	stromal	lung
GSM1684349	stromal	lung
GSM1415554	stromal	Subcutaneous_fat
GSM1415552	stromal	Subcutaneous_fat
GSM1415550	stromal	Subcutaneous_fat
GSM1415543	stromal	Subcutaneous_fat
GSM1415541	stromal	Subcutaneous_fat
GSM1415539	stromal	Subcutaneous_fat
GSM1415532	stromal	Subcutaneous_fat
GSM1415530	stromal	Subcutaneous_fat
GSM1415528	stromal	Subcutaneous_fat
GSM1415526	stromal	Subcutaneous_fat
GSM1415522	stromal	Subcutaneous_fat
GSM1415520	stromal	Subcutaneous_fat
GSM1415518	stromal	Subcutaneous_fat
GSM1415516	stromal	Subcutaneous_fat
GSM1701536	epithelial_cancer	bladder
GSM1701535	epithelial_cancer	bladder
GSM999371	epithelial_cancer	brain
GSM999370	epithelial_cancer	brain
GSM999377	epithelial_cancer	breast
GSM999373	epithelial_cancer	breast
GSM1092292	epithelial_cancer	breast
GSM1092291	epithelial_cancer	breast
GSM1092290	epithelial_cancer	breast
GSM1092289	epithelial_cancer	breast
GSM1092288	epithelial_cancer	breast
GSM1092287	epithelial_cancer	breast
GSM1092286	epithelial_cancer	breast
GSM1092285	epithelial_cancer	breast
GSM1092284	epithelial_cancer	breast
GSM1092283	epithelial_cancer	breast
GSM1092282	epithelial_cancer	breast
GSM1092281	epithelial_cancer	breast
GSM1092280	epithelial_cancer	breast
GSM1092279	epithelial_cancer	breast
GSM1092278	epithelial_cancer	breast
GSM1092277	epithelial_cancer	breast
GSM1092276	epithelial_cancer	breast
GSM1092275	epithelial_cancer	breast
GSM1092274	epithelial_cancer	breast
GSM1092273	epithelial_cancer	breast
GSM1092272	epithelial_cancer	breast
GSM1092271	epithelial_cancer	breast
GSM1092270	epithelial_cancer	breast
GSM1092269	epithelial_cancer	breast
GSM1092268	epithelial_cancer	breast
GSM1092267	epithelial_cancer	breast
GSM999337	epithelial_cancer	cervix
GSM999387	epithelial_cancer	colon
GSM999352	epithelial_cancer	colon
GSM999338	epithelial_cancer	liver
GSM999365	epithelial_cancer	lung
GSM999393	epithelial_cancer	ovary
GSM999395	epithelial_cancer	pancreas
GSM999368	epithelial_cancer	prostate
GSM999366	epithelial_cancer	uterus
endo_EBM1	epithelial	culture
endo_EBM2	epithelial	culture
endo_EBM3	epithelial	culture
endo_EGM1	epithelial	culture
endo_EGM2	epithelial	culture
endo_EGM3	epithelial	culture
endo_UCMpellet1	epithelial	culture
endo_UCMpellet2	epithelial	culture
endo_UCMpellet3	epithelial	culture
endo_UCMsuper1	epithelial	culture
endo_UCMsuper2	epithelial	culture
endo_UCMsuper3	epithelial	culture
GSM1258463	epithelial	nasal
GSM1258459	epithelial	nasal
GSM1258461	epithelial	nasal
GSM861694	immune	blood
GSM861693	immune	blood
GSM861692	immune	blood
GSM861691	immune	blood
GSM861690	immune	blood
GSM861689	immune	blood
GSM861688	immune	blood
GSM861687	immune	blood
GSM861686	immune	blood
GSM861685	immune	blood
GSM861684	immune	blood
GSM861683	immune	blood
GSM861670	immune	blood
GSM861669	immune	blood
GSM861668	immune	blood
GSM861667	immune	blood
GSM861666	immune	blood
GSM861665	immune	blood
GSM861652	immune	blood
GSM861651	immune	blood
GSM861650	immune	blood
GSM861649	immune	blood
GSM861648	immune	blood
GSM861647	immune	blood
GSM861682	immune	blood
GSM861681	immune	blood
GSM861680	immune	blood
GSM861679	immune	blood
GSM861678	immune	blood
GSM861677	immune	blood
GSM861676	immune	blood
GSM861675	immune	blood
GSM861674	immune	blood
GSM861673	immune	blood
GSM861672	immune	blood
GSM861671	immune	blood
GSM861664	immune	blood
GSM861663	immune	blood
GSM861662	immune	blood
GSM861661	immune	blood
GSM861660	immune	blood
GSM861659	immune	blood
GSM861658	immune	blood
GSM861657	immune	blood
GSM861656	immune	blood
GSM861655	immune	blood
GSM861654	immune	blood
GSM861653	immune	blood
GSM1499371	immune	blood
GSM1499370	immune	blood
GSM1499369	immune	blood
GSM1499368	immune	blood
GSM1499367	immune	blood
GSM1499366	immune	blood
GSM1499365	immune	blood
GSM1499364	immune	blood
GSM1499363	immune	blood
GSM1499362	immune	blood
GSM1499361	immune	blood
GSM1499360	immune	blood
GSM1499359	immune	blood
GSM1499358	immune	blood
GSM1204714	immune	blood
GSM1204713	immune	blood
GSM1204712	immune	blood
GSM1204711	immune	blood
GSM1204710	immune	blood
GSM1204709	immune	blood
GSM1204708	immune	blood
GSM1204707	immune	blood
GSM1204706	immune	blood
GSM1204705	immune	blood
