# Supplementary material for: Histoepigenetic analysis of HPV- and tobacco-associated head and neck cancer identifies both subtype-specific and common therapeutic targets despite divergent microenvironments
Source: Oncogene. 2019 Jan 17;38(19):3551–68. doi: 10.1038/s41388-018-0659-4 (PMC6756123; doi:10.1038/s41388-018-0659-4)
Supplement: Supplementary file 22 — Supplementary Table 8 [file 41388_2018_659_MOESM22_ESM.xlsx]

## Sheet: Sheet1
Gene	Sense	Antisense
CELSR3	5’-CTGGTGTGCAAACAAGCTCC-3’	5’-GGTACCATGGCAAGACACA-3’
LY6K	5’- GAACGGACGAGGGTGACAAT-3’	5’-CACTGCTTCGCAACCATGAA-3’
LY6K-T3	5’- ACGAGATCCAGAGGACTCCC-3’	5’-CCAGCGGAGCACTGTCAC-3’
ROR2	5’-GGCAGAACCCATCCTCGTG-3’	5’-CGACTGCGAATCCAGGACC-3’
GAPDH	5'-AATCCCATCACCATCTTCCA-3'	5'-TGGACTCCACGACGTACTCA-3'
